# Supplementary material for: Physical exercise in combination with audiovisual stimulation alleviates cognitive and affective impairments in Alzheimer’s disease model mice via restoring lysosomal membrane integrity
Source: Alzheimers Res Ther. 2026 May 29;18:178. doi: 10.1186/s13195-026-02075-8 (PMC13425872; doi:10.1186/s13195-026-02075-8)
Supplement: Supplementary file 1 — Supplementary Material 1. [file 13195_2026_2075_MOESM1_ESM.xlsx]

## Sheet: Sheet1
Protein	Protein Description	Gene Name	PG.ProteinGroups	PG.ProteinAccessions	PG.Genes	PG.ProteinDescriptions	PG.ProteinNames	SequenceNumber	WT-1	WT-2	WT-3	AD-1	AD-2	AD-3	ADE-1	ADE-2	ADE-3	ADVL-1	ADVL-2	ADVL-3	ADEVL-1	ADEVL-2	ADEVL-3	ANOVA p value	post-hoc
P61514	Large ribosomal subunit protein eL43	Rpl37a	P61514	P61514;A0A1D5RL86;Q3TLC1;Q3U8M3;Q4VAF2;Q5M9N6;Q9CYW3	Rpl37a	Large ribosomal subunit protein eL43	RL37A_MOUSE	7	119195	121609	121115	113879	111923	102128	84827.2	94545.1	82896.3	90117.7	91999.2	92668.2	97235.2	102576	101960	1.51886e-05	ADE-AD;ADVL-AD;ADEVL-ADE;WT-ADE;WT-ADEVL;WT-ADVL
A0A0R4J140	Clustered mitochondria protein homolog	Cluh	A0A0R4J140;Z4YLI8	A0A0R4J140;Z4YLI8	Cluh	Clustered mitochondria protein homolog	A0A0R4J140_MOUSE;Z4YLI8_MOUSE	1	50348.5	49296.6	47257.5	33433.1	38332.6	29917.3	40020.1	48283.4	44214.6	29505.1	33103.9	31395.5	29342.3	31073.5	27333.8	3.40301e-05	ADE-AD;WT-AD;ADEVL-ADE;ADVL-ADE;WT-ADEVL;WT-ADVL
P50462	Cysteine and glycine-rich protein 3	Csrp3	P50462	P50462;Q545C7	Csrp3	Cysteine and glycine-rich protein 3	CSRP3_MOUSE	2	17221.7		12111.2	199813		206078	11641.6	16304.9				13151.2				4.23621e-05	ADE-AD;ADVL-AD;WT-AD
Q09143	High affinity cationic amino acid transporter 1	Slc7a1	Q09143	Q09143;Q3UGD6;G3MV66;G3MV68;Q3UTL4;E9Q3N1;Q3TQZ8;Q8R2J2	Slc7a1	High affinity cationic amino acid transporter 1	CTR1_MOUSE	5	9255.75	9212.08	9751.4	12343.2	13471.3	14271.1	12560.5	14351	12489.1	8589.51	5459.96	7734.23	12893.7	12399.5	12752.2	5.17425e-05	ADVL-AD;WT-AD;ADVL-ADE;WT-ADE;ADVL-ADEVL;WT-ADEVL
Q8VE95	UPF0598 protein C8orf82 homolog		Q8VE95	Q8VE95		UPF0598 protein C8orf82 homolog	CH082_MOUSE	7	29797	27882.1	28191.8	25126.9	29363.9	27675.6	20181.7	19710.3	22230.2	24878.6	24840.3	26767.6	22727.7	22342.6	22328.3	0.000115197	ADE-AD;ADEVL-AD;ADVL-ADE;WT-ADE;WT-ADEVL
Q8CJ69	BMP-binding endothelial regulator protein	Bmper	Q8CJ69	Q8CJ69	Bmper	BMP-binding endothelial regulator protein	BMPER_MOUSE	2	7430.15		7149.32	2801.62		2252.49			1667.23		5327.25	5638.44	2977.28		3010.57	0.000121378	ADVL-AD;WT-AD;ADVL-ADE;WT-ADE;ADVL-ADEVL;WT-ADEVL;WT-ADVL
P47915	Large ribosomal subunit protein eL29	Rpl29	P47915	P47915;A0A1L1SS27;Q5M8M8;W4VSN7;A0A1L1SUN1	Rpl29	Large ribosomal subunit protein eL29	RL29_MOUSE	4	234884	238013	235538	225731	216425	221995	237136	206134	214569	200565	187131	195339	190356	192375	184159	0.000186153	ADEVL-AD;ADVL-AD;ADEVL-ADE;ADVL-ADE;WT-ADEVL;WT-ADVL
Q9QX47	Protein SON	Son	Q9QX47	Q9QX47;H9KV00;H9KV02;Q8BM30	Son	Protein SON	SON_MOUSE	39	60904.9	62864.2	63673	64481.6	64762.6	64165	58918.6	58031.4	57255.2	57174.6	57583.3	56728.3	60772.1	57229.5	61627.1	0.00021057	ADE-AD;ADEVL-AD;ADVL-AD;WT-ADE;WT-ADVL
Q9JK48	Endophilin-B1	Sh3glb1	Q9JK48	Q9JK48;A0A0G2JEC4	Sh3glb1	Endophilin-B1	SHLB1_MOUSE	15	111300	103134	111554	121158	127057	128356	129846	130464	129572	120533	132209	127747	129086	125585	131109	0.000407129	WT-AD;WT-ADE;WT-ADEVL;WT-ADVL
Q8VD57	Vesicle transport protein SFT2B	Sft2d2	Q8VD57	A0A0A6YY20;Q8VD57;A0A0A6YX21	Sft2d2	Vesicle transport protein SFT2B	SFT2B_MOUSE	2	38193.8	36164.9	32674.4	48805.8	41812.8	41496.8	28109.3	22676.4	28523.2	35525.9	37308.3	41725.9	42501.8	39902.8	45198	0.000441856	ADE-AD;ADEVL-ADE;ADVL-ADE;WT-ADE
Q62011	Podoplanin	Pdpn	Q62011	Q62011;A8Y5F6	Pdpn	Podoplanin	PDPN_MOUSE	1	28755.6	21080.9	17868.1	39546.6	36040.2	47039.6	20599.1	18317.4	23309.8	28899.4	34791.7	32012.7	12985.6	19055.6	21683.1	0.000452975	ADE-AD;ADEVL-AD;WT-AD;ADVL-ADEVL
Q9R210	Transcription factor EB	Tfeb	Q9R210	Q9R210;Q3UKG7;Q3U327;Q6P203;D3Z6Q7;Q8C5F1	Tfeb	Transcription factor EB	TFEB_MOUSE	3	67401.6	68252.7	64246.9	59059.1	62456	64863.6	84826.8	99211.9	88171.9	82796.8	111297	101200	92780.1	84028.5	94914	0.000635728	ADE-AD;ADEVL-AD;ADVL-AD;WT-ADE;WT-ADEVL;WT-ADVL
Q80U04	E3 ubiquitin-protein ligase Praja-2	Pja2	Q80U04	Q80U04	Pja2	E3 ubiquitin-protein ligase Praja-2	PJA2_MOUSE	18	34273.5	38525.2	35683.4	37751.3	38282.1	37914.5	29369.5	28955.1	30788.2	31886.8	30085.2	35151.5	34120.7	34917	34531.6	0.000644458	ADE-AD;ADVL-AD;ADEVL-ADE;WT-ADE
P70403	Protein CASP	Cux1	P70403	P70403;H3BJ26;H3BJN3;H3BKT0;H3BLJ7;P70381;Q6AXG1;Q9JJB6	Cux1	Protein CASP	CASP_MOUSE	1								4164.96	4234.83			4236.65	1678.74		1763.23	0.000806307	ADEVL-ADE;ADVL-ADEVL
Q8K1S2	Netrin receptor UNC5D	Unc5d	Q8K1S2	Q8K1S2;A0A1B0GSR6;A6H5Z5;B7ZMT2;B7ZMT3;C5IAW8;Q5DTV3	Unc5d	Netrin receptor UNC5D	UNC5D_MOUSE	5	11592.1	12390.5	9086.25	15523.9	10484	13876.8	19290.1	17357.6	21033.3	14956.9	16589.5	11564.7	8154.31	9189.7	8916.92	0.000849474	ADE-AD;ADEVL-ADE;WT-ADE;ADVL-ADEVL
P49769	Presenilin-1	Psen1	P49769	P49769;Q3UYK2;Q61144;Q3U4P5;A0A0R4J1F2;Q3TDW2;Q5EM20	Psen1	Presenilin-1	PSN1_MOUSE	3	14517.8	16325.9	16430.6	22167.5	19668.6	17015.1	18836.2	16665.6	21115	20415.8	23568.2	21097.7	27126.9	25108.3	24734.9	0.000849866	ADEVL-AD;ADEVL-ADE;WT-ADEVL;WT-ADVL
Q8BNW9	Kelch repeat and BTB domain-containing protein 11	Kbtbd11	Q8BNW9	Q8BNW9	Kbtbd11	Kelch repeat and BTB domain-containing protein 11	KBTBB_MOUSE	36	301354	300044	304226	306195	283878	292283	267795	259906	269651	288135	295729	274752	258914	261315	275640	0.000871287	ADE-AD;ADEVL-AD;WT-ADE;WT-ADEVL
Q922B1	ADP-ribose glycohydrolase MACROD1	Macrod1	Q922B1	Q922B1	Macrod1	ADP-ribose glycohydrolase MACROD1	MACD1_MOUSE	11	87759.3	77564.5	86294.4	92851.8	83617.2	94716.6	66548	68768.8	66696.3	73806.5	67738.3	79080.7	78825.1	74830	78579.7	0.00092357	ADE-AD;ADEVL-AD;ADVL-AD;WT-ADE
Q9WV80	Sorting nexin-1	Snx1	Q9WV80	Q9CWK8;Q9WV80;Q6NZD2;Q3TI63;Q3U4S1;Q3U5L3;Q91VZ1	Snx1	Sorting nexin-1	SNX1_MOUSE	34	151599	161587	148512	153370	154140	157281	172345	169710	168658	162127	161140	166612	163861	168327	167823	0.00102181	ADE-AD;ADEVL-AD;WT-ADE;WT-ADEVL
Q3UU94	MANSC domain-containing protein 4	Mansc4	Q3UU94	Q3UU94;B9EKK0;A0A0N4SUP6	Mansc4	MANSC domain-containing protein 4	MANS4_MOUSE	2	146427	181772	199242	153722	109636	148460	232103	233439	250284	210381	221410	198443	186163	172002	210808	0.00102896	ADE-AD;ADVL-AD;WT-ADE
D3Z4C5	CUGBP, Elav-like family member 5	Celf5	D3Z4C5;D3Z4T1;D3Z580;D3Z588	D3Z4T1;D3Z580;D3Z4C5;D3Z588	Celf5	CUGBP, Elav-like family member 5	D3Z4C5_MOUSE;D3Z4T1_MOUSE;D3Z580_MOUSE;D3Z588_MOUSE	5	20162.6	19605.5	21750.9	14419.7	14279.6	15085.1	17294.7	19395.8	18100.1	14506.2	14329.4	15516.1	15712.8	16467.8	20040.9	0.0010472	ADE-AD;WT-AD;ADVL-ADE;WT-ADVL
Q8BGR6	ADP-ribosylation factor-like protein 15	Arl15	Q8BGR6	Q8BGR6;B7ZN40	Arl15	ADP-ribosylation factor-like protein 15	ARL15_MOUSE	10	106633	122391	114360	97700.8	96696.9	105037	112857	117111	126750	125977	126704	131256	126689	120383	132698	0.0011939	ADE-AD;ADEVL-AD;ADVL-AD
Q8BTV2	Cleavage and polyadenylation specificity factor subunit 7	Cpsf7	Q8BTV2	Q8BTV2;A0A494B9T0;A0A494BAN3;A0A494BAS7;A0A494BBL0	Cpsf7	Cleavage and polyadenylation specificity factor subunit 7	CPSF7_MOUSE	13	67580.5	59904.7	62693.3	57450.4	59310.6	56582.2	65088.2	68873.8	64522.5	57925.3	63818.2	57748.9	55192.1	49872	51250.8	0.00139186	ADE-AD;ADEVL-ADE;WT-ADEVL
Q8CHX7	Raftlin-2	Rftn2	Q8CHX7	Q8CHX7	Rftn2	Raftlin-2	RFTN2_MOUSE	20	65444.4	60263.9	64065.9	66239.6	73329.3	68629.2	54763.1	52021.1	58424.7	54709	61600	55539	62625.8	63016.6	65331.7	0.00141049	ADE-AD;ADVL-AD;ADEVL-ADE
A2BG95	PWWP domain containing 4D	Pwwp4a	A2BG95;A3KG49;Q52KH6	Q52KH6;A2BG95;A3KG49;Q9DAY0	Pwwp4a;Pwwp4c;Pwwp4d	PWWP domain containing 4D	A2BG95_MOUSE;A3KG49_MOUSE;Q52KH6_MOUSE	1	90448.6	58336.7	67823.5	41779.5	47082.9	24219.6	33711.6	30873.9	28635.9	31794.3	28833.6	32143.8	30902.4	21934.9	36210.9	0.00142955	WT-AD;WT-ADE;WT-ADEVL;WT-ADVL
P46935	E3 ubiquitin-protein ligase NEDD4	Nedd4	P46935	P46935;B2RSC8;A0A571BEP7;Q3TUU1;Q3V335;V9GWV8;V9GXK3	Nedd4	E3 ubiquitin-protein ligase NEDD4	NEDD4_MOUSE	46	153807	148880	156969	152890	152320	150742	142775	140349	133692	139155	141708	135901	137375	139436	147076	0.00145924	ADE-AD;ADEVL-AD;ADVL-AD;WT-ADE;WT-ADEVL;WT-ADVL
Q8BZ60	Stonin-2	Ston2	Q8BZ60	Q8BZ60;E9PXP7	Ston2	Stonin-2	STON2_MOUSE	17	27719	25972.4	26773.3	31772.2	31309.7	32796.2	23226.5	19301.6	25811.3	24514.7	24969.6	20501.2	28133.4	26383.3	29600.2	0.00150725	ADE-AD;ADVL-AD
Q68FM7	Rho guanine nucleotide exchange factor (GEF) 11	Arhgef11	Q68FM7	E9Q0A3;Q3U048;Q5DU33;Q68FM7	Arhgef11	Rho guanine nucleotide exchange factor (GEF) 11	Q68FM7_MOUSE	50	113043	118770	105183	104651	109507	112205	90938.6	89960.7	96738.6	95632.6	101535	103725	108921	105664	108643	0.00169228	ADE-AD;ADEVL-ADE;WT-ADE;WT-ADVL
Q64152	Transcription factor BTF3	Btf3	Q64152	Q64152;Q3UJR8	Btf3	Transcription factor BTF3	BTF3_MOUSE	8	53290.7	52328.3	51390.5	47771.7	44917.1	53061.4	36230.1	42876.4	39933.1	44179.1	44142.6	48064.2	40064.9	39339.4	44274.7	0.001694	ADE-AD;WT-ADE;WT-ADEVL
Q91V51	Polyglutamylase complex subunit TTLL1	Ttll1	Q91V51	Q91V51	Ttll1	Polyglutamylase complex subunit TTLL1	TTLL1_MOUSE	2	21557.5		26064.6	18691.4	24771.1	23036.1	13901.7	18589		32992.1		35301.5	31407.5	31998.6	27926.3	0.00177233	ADEVL-AD;ADVL-AD;ADEVL-ADE;ADVL-ADE;WT-ADVL
B2RX08	Spectrin beta chain	Sptb	B2RX08;Q149M1;Q3UGX2;Q3UGY4;Q5DTG9	Q3UGX2;B2RX08;Q3UGY4;Q149M1;Q5DTG9	Sptb	Spectrin beta chain	B2RX08_MOUSE;Q149M1_MOUSE;Q3UGX2_MOUSE;Q3UGY4_MOUSE;Q5DTG9_MOUSE	17	187004	175701	182454	158819	162734	165237	168206	182292	178970	161834	150302	162908	167785	160415	159919	0.00203225	WT-AD;ADVL-ADE;WT-ADEVL;WT-ADVL
P39688	Tyrosine-protein kinase Fyn	Fyn	P39688	P14234;P39688;D3YZ57;Q6GTF2	Fyn	Tyrosine-protein kinase Fyn	FYN_MOUSE	24	177864	179425	178589	181202	174227	169785	153331	160285	162430	165310	169364	164545	167040	174510	179272	0.00203674	ADE-AD;ADEVL-ADE;WT-ADE;WT-ADVL
Q9JL19	Nuclear receptor coactivator 6	Ncoa6	Q9JL19	Q9JL19;Q5XJV5;Q3UQD5;Q6ZQH3	Ncoa6	Nuclear receptor coactivator 6	NCOA6_MOUSE	3	4139.02	3213.14	2858.5	3514.3	2596.51	2281.96		7705.14	8579.67	1940.04	3194.09	4983.26		3878.83	4691.92	0.00210006	ADE-AD;ADEVL-ADE;ADVL-ADE;WT-ADE
Q91VM3	WD repeat domain phosphoinositide-interacting protein 4	Wdr45	Q91VM3	Q91VM3;A0A140LHC1;A0A140LIN0;A0A140LJ78;A0A140LJC8;A2AEV5	Wdr45	WD repeat domain phosphoinositide-interacting protein 4	WIPI4_MOUSE	12	96612.9	95992.2	85516.1	75673.8	78358.9	74367.7	98198.4	94999.2	90659.5	86981.6	96821.1	92078.4	90033.2	85978.1	91012.4	0.00212185	ADE-AD;ADEVL-AD;ADVL-AD;WT-AD
P15379	CD44 antigen	Cd44	P15379	A2APM2;P15379;A2APM1;A2APM3;A2APM4;A2APM5;E9QKM8;Q3TLT9;Q3U468;Q3U8S1;Q3UNN2;Q80X37	Cd44	CD44 antigen	CD44_MOUSE	10	37587.7	33331.9	23106.8	64983.4	48958.6	54098.9	32861.7	45268.3	27746.2	24722	25217.1	27971.3	31761.5	31888.9	36695.1	0.00215394	ADE-AD;ADEVL-AD;ADVL-AD;WT-AD
Q9CQ88	Tetraspanin-31	Tspan31	Q9CQ88	Q9CQ88	Tspan31	Tetraspanin-31	TSN31_MOUSE	2	11077.6	10158.7	11502.6	13835.8	18300.8	13601.8	6551.71	9598.14	9309.85	11934.1	9145.88	10713.1	8039.96	9026.73	8192.55	0.002188	ADE-AD;ADEVL-AD;ADVL-AD;WT-AD
O08688	Calpain-5	Capn5	O08688	O08688;Q3TDS7;Q3TPL4;Q3U2P3	Capn5	Calpain-5	CAN5_MOUSE	33	85466.9	84044.9	75458	85051.7	87203.5	84644.8	71665.3	72419	69292.5	76386.1	74926.8	71230.5	81374.7	74921.3	74912.6	0.00220978	ADE-AD;ADVL-AD;WT-ADE
Q66L44	Voltage-dependent calcium channel beta subunit-associated regulatory protein	Cbarp	Q66L44	Q66L44;E9PW07	Cbarp	Voltage-dependent calcium channel beta subunit-associated regulatory protein	CBARP_MOUSE	25	81642.8	91049.3	81771.7	84746.5	84988.3	86399.4	88991.6	97686.8	94859.5	77834.8	66967.8	73726.5	87726.1	88360.5	81484.4	0.00238287	ADVL-AD;ADVL-ADE;ADVL-ADEVL;WT-ADVL
B2RSH2	Guanine nucleotide-binding protein G(i) subunit alpha-1	Gnai1	B2RSH2	B2RSH2	Gnai1	Guanine nucleotide-binding protein G(i) subunit alpha-1	GNAI1_MOUSE	11	464416	478607	440951	443958	449445	466320	449286	438949	450106	482883	484554	481090	438822	430737	432356	0.00238325	ADVL-AD;ADVL-ADE;ADVL-ADEVL
P53996	CCHC-type zinc finger nucleic acid binding protein	Cnbp	P53996	P53996;A0A0N4SVS6;Q3U5V2;Q3U935;Q3ULK8;Q5QJQ9	Cnbp	CCHC-type zinc finger nucleic acid binding protein	CNBP_MOUSE	14	46495.7	52599.7	46565.5	55654.9	57541.2	54012.5	55660	57393.6	63099.5	50761.9	55611.8	53721.2	62984.2	59780.7	60479.3	0.00239454	WT-ADE;ADVL-ADEVL;WT-ADEVL
O70279	Splicing factor ESS-2 homolog	Ess2	O70279	O70279;Q3UFM6;Q3UQ85	Ess2	Splicing factor ESS-2 homolog	ESS2_MOUSE	2	2818.42	2733.92	2920.65	6022.72		6518.3	3204.7				4519.28	4801.95		3104.57	4332.6	0.00239483	ADE-AD;ADEVL-AD;WT-AD;WT-ADVL
Q922Q9	Chitinase domain-containing protein 1	Chid1	Q922Q9	Q922Q9;A0A0R4J242;A0A0R4J058	Chid1	Chitinase domain-containing protein 1	CHID1_MOUSE	16	86173.9	80726.2	75619.9	74705.8	74501.8	74021	55496.2	57595	70262.5	57691	59978.1	67064.6	70114.5	75715.8	72454.7	0.00245697	WT-ADE;WT-ADVL
Q9JLC8	Sacsin	Sacs	Q9JLC8	Q9JLC8;E9QNY8	Sacs	Sacsin	SACS_MOUSE	122	64287.6	64218.9	62004.9	60005.4	56702.2	61279.9	63828.2	67502.7	69899.1	63122	68933.2	67713.6	71755.4	69167.9	69217.9	0.00258508	ADE-AD;ADEVL-AD;ADVL-AD;WT-ADEVL
Q9ERA6	Tuftelin-interacting protein 11	Tfip11	Q9ERA6	Q9ERA6;Q3TTV6;Q3UGE9	Tfip11	Tuftelin-interacting protein 11	TFP11_MOUSE	21	15740.3	16928.1	17629.5	11470.3	13198.6	11730.7	14692.4	14018.1	16144.2	14821.9	15694.2	16238.7	17664.6	15549.9	14994.4	0.00261663	ADE-AD;ADEVL-AD;ADVL-AD;WT-AD
Q99ME9	GTP-binding protein 4	Gtpbp4	Q99ME9	Q99ME9;A0A217FL53;Q3TPJ4;Q3UR29	Gtpbp4	GTP-binding protein 4	GTPB4_MOUSE	4	9324.66	13824	14103.4	19280.1	21815.5	21417	9836.18	13794.1	14547.2	15112	14108	16110.9	13463.3	13555.1	16670.7	0.00268102	ADE-AD;ADEVL-AD;ADVL-AD;WT-AD
Q3TGF2	Protein FAM107B	Fam107b	Q3TGF2	Q3TGF2;A0A2I3BR29;H3BLM7;H9H9T1	Fam107b	Protein FAM107B	F107B_MOUSE	6	17844.8	14699.9	16422.3	25218.8	25859.4	19343	22620	28887.3	29164.1	12895.8	19936.5	16927.6	17013.6	16331.1	16093.9	0.00268957	ADEVL-ADE;ADVL-ADE;WT-ADE
Q8R035	Large ribosomal subunit protein mL62	Mrpl58	Q8R035	Q8R035	Mrpl58	Large ribosomal subunit protein mL62	ICT1_MOUSE	9	63823.2	67329.7	60699.9	67986.3	66630.9	73589.7	57852.8	54012.1	55975.5	54000.8	62763.8	55692	62204.6	61906.5	61418.1	0.00278406	ADE-AD;ADVL-AD
Q80YQ9	Tanc1 protein (Fragment)	Tanc1	Q80YQ9	Q80YQ9	Tanc1	Tanc1 protein (Fragment)	Q80YQ9_MOUSE	2	20674.4	29825.9	28535.3	55642.9	48609.6	62641.6	4130.67	28132.9	13412.5	40306.9	34304.5	51198.3	36245.1	35956.2	56671.2	0.00286542	ADE-AD;WT-AD;ADEVL-ADE;ADVL-ADE
P62838	Ubiquitin-conjugating enzyme E2 D2	Ube2d2	P62838	P61079;P62838;Q3UT95;A0A0G2JE32;A0A0G2JGL0;A0A494BAN1;Q4QQL2;Q9D1S1	Ube2d2	Ubiquitin-conjugating enzyme E2 D2	UB2D2_MOUSE	3	287610	318997	311129	309199	318988	307191	322348	335725	328966	367423	337835	368624	358439	351584	330510	0.00288393	ADVL-AD;WT-ADEVL;WT-ADVL
Q9D4E6	Polyadenylate-binding protein	Pabpc6	Q9D4E6	Q9D4E6	Pabpc6	Polyadenylate-binding protein	Q9D4E6_MOUSE	1			70306.9	94103.1	90917.8	95661.9		105764			105204	97268.1	109327	104454	102487	0.00291963	WT-AD;WT-ADE;WT-ADEVL;WT-ADVL
Q68FH0	Plakophilin-4	Pkp4	Q68FH0	Q68FH0;A2AS45;A2AS47	Pkp4	Plakophilin-4	PKP4_MOUSE	72	94223.2	95849.1	92095.9	97404	91941	103140	86029.2	84674.1	79611.4	86309.5	89110	86872	88026.5	92418.7	90877	0.00298858	ADE-AD;ADVL-AD;WT-ADE
Q02105	Complement C1q subcomponent subunit C	C1qc	Q02105	Q02105;A0A3B0INZ4	C1qc	Complement C1q subcomponent subunit C	C1QC_MOUSE	9	52671.2	73472	62002.5	195161	267628	143562	82299.6	143906	91703.5	68498.2	87725.6	88945.4	78460.9	66735.4	100831	0.00317847	ADE-AD;ADEVL-AD;ADVL-AD;WT-AD
O35887	Calumenin	Calu	O35887	O35887;Q3TUF3;G3UWV3;G3UXA3;G3V004;Q3TL33;Q3UG11;Q6XLQ8	Calu	Calumenin	CALU_MOUSE	25	176097	173468	196238	188847	190200	181385	163235	156169	154657	165701	172612	167069	161359	167239	173363	0.00327306	ADE-AD;ADEVL-AD;WT-ADE
Q9CQT1	Methylthioribose-1-phosphate isomerase	Mri1	Q9CQT1	Q9CQT1;F6YY88	Mri1	Methylthioribose-1-phosphate isomerase	MTNA_MOUSE	12	69768.4	57613	61185.9	73578.2	70292.1	64869.6	56744.2	50526.3	54742	56318.2	57119.9	52532.4	66609.7	62671.4	65456	0.00327886	ADE-AD;ADVL-AD;ADEVL-ADE
O88455	7-dehydrocholesterol reductase	Dhcr7	O88455	O88455;A0A140LIT2;Q3UIQ5;Q4FJX5	Dhcr7	7-dehydrocholesterol reductase	DHCR7_MOUSE	6	61151.6	61792.9	74289.7	55683.1	48506	48170.8	66481.7	71752.2	70238.3	69532.5	61732.3	59181.2	56323.1	52269.8	47229.8	0.00335619	ADE-AD;WT-AD;ADEVL-ADE;WT-ADEVL
Q60648	Ganglioside GM2 activator	Gm2a	Q60648	Q60648;Q5F1Z8	Gm2a	Ganglioside GM2 activator	SAP3_MOUSE	5	88507.1	80490.7	91262.1	68250.4	82340.8	78265	59946.3	72012.1	64332.6	66468.4	66387.6	77908.7	90003	83444.6	89888.6	0.0034009	ADEVL-ADE;WT-ADE;ADVL-ADEVL;WT-ADVL
Q91XL3	UDP-glucuronic acid decarboxylase 1	Uxs1	Q91XL3	Q91XL3;D3YUF9	Uxs1	UDP-glucuronic acid decarboxylase 1	UXS1_MOUSE	1	23307.4	20302.8		16639.9	15244.8	15594.5	26852.5		26180.8	22549.4	17254.8	21792.2	16891.9	11315.7	16970.8	0.00358617	ADE-AD;ADEVL-ADE
Q99PL9	Uncharacterized protein (Fragment)		Q99PL9	Q99PL9		Uncharacterized protein (Fragment)	Q99PL9_MOUSE	1	10255.4	11039.6	9227.07	9578.93	11736.5	11002.8			7884.69	8038.51	7613.93	7243.84	6553.73	4892.54	7637.69	0.00364925	ADEVL-AD;ADVL-AD;WT-ADEVL
Q7M753	Pantothenate kinase 2, mitochondrial	Pank2	Q7M753	Q7M753;Q8R2W9;Q5SXA7;F6VV40;Q3TIG7;Q3UWJ1;Q7M752;V9GX56;V9GXP9	Pank2	Pantothenate kinase 2, mitochondrial	PANK2_MOUSE	11	25991.2	22838	24619.6	19774.5	25929.1	20992.6	29890.2	33138	27998	30306.1	24688.6	24657.1	19113.9	21018.7	17959.1	0.00372907	ADE-AD;ADEVL-ADE;ADVL-ADEVL
Q3TLS3	GDP-D-glucose phosphorylase 1	Gdpgp1	Q3TLS3	Q3TLS3	Gdpgp1	GDP-D-glucose phosphorylase 1	GDPP1_MOUSE	10	49707	50249.8	52378.3	44662.2	38751.3	42588.3	48781	46371.2	44024.5	47335	44809.8	42724.1	43001.8	39606.3	42818.8	0.00376079	WT-AD;WT-ADEVL
Q64237	Dopamine beta-hydroxylase	Dbh	Q64237	Q64237	Dbh	Dopamine beta-hydroxylase	DOPO_MOUSE	5	24488.1	27039.5	21942.9	28788.8	27859.8	31326.1	42823.4	40801.3	39172.4	28964.8	43362.1	32285.5	33942.2	37497.2	33815.4	0.00383055	ADE-AD;WT-ADE;WT-ADEVL;WT-ADVL
A0A2R8W6X1	Kinesin-like protein	Kifc2	A0A2R8W6X1;G3X8Q6;Q3UNC4	A0A2R8W6X1;G3X8Q6;Q3UNC4	Kifc2	Kinesin-like protein	A0A2R8W6X1_MOUSE;G3X8Q6_MOUSE;Q3UNC4_MOUSE	2	18658.4	15675.5	23745.6	25769.9	27506.7	31197.2	15448.2	19358.4	20458.3	16112.1	14274.2	20122	16547.3	18428.4	16931.2	0.00385881	ADE-AD;ADEVL-AD;ADVL-AD;WT-AD
Q922Y1	UBX domain-containing protein 1	Ubxn1	Q922Y1	Q922Y1;A0A498WFS2	Ubxn1	UBX domain-containing protein 1	UBXN1_MOUSE	13	1221880	1389160	1232300	1135200	1130090	1098350	1279010	1239440	1277620	1132510	1306840	1065220	1023670	953905	997764	0.00392617	ADEVL-ADE;WT-ADEVL
Q0V8T8	Contactin-associated protein like 5-2	Cntnap5b	Q0V8T8	Q0V8T8;A0A087WPQ7;B7ZP40	Cntnap5b	Contactin-associated protein like 5-2	CTP5B_MOUSE	2	3043.62	2071.12				3990.74	5552.9	6083.93		4699.88	4850.45		2384.31	1965.81		0.00405458	ADEVL-ADE;WT-ADE;ADVL-ADEVL;WT-ADVL
Q99JP7	Glutathione hydrolase 7	Ggt7	Q99JP7	Q99JP7;Q6KAN2	Ggt7	Glutathione hydrolase 7	GGT7_MOUSE	27	996794	1000860	983309	899532	903767	871873	951001	860603	950400	941027	1012870	928872	1033800	1013760	1008940	0.00446747	ADEVL-AD;WT-AD;ADEVL-ADE
Q60949	TBC1 domain family member 1	Tbc1d1	Q60949	Q60949;E9Q6L4;Q3TNW7;Q3TXH9;Q3U3T9	Tbc1d1	TBC1 domain family member 1	TBCD1_MOUSE	21	29788.7	24138.8	26670.3	22294.7	23847.5	26093.9	33890.7	31379.8	30630.3	26604.7	29948.4	26946.8	19563.2	23362.5	25212.1	0.00485887	ADE-AD;ADEVL-ADE
Q69ZS8	Kazrin	Kazn	Q69ZS8	Q69ZS8;F6RLJ7;G3UY74;G3UZH4;G3UZT9;Q8BJ43	Kazn	Kazrin	KAZRN_MOUSE	13	48399.1	54524.8	52566.2	50448	49265.6	50425.7	60698.9	49839.3	51144.5	39423.8	38028.5	44089.7	54203	55538.3	64499.9	0.00500343	ADVL-ADE;ADVL-ADEVL;WT-ADVL
O70274	Protein tyrosine phosphatase type IVA 2	Ptp4a2	O70274	O70274;Q3UXF9	Ptp4a2	Protein tyrosine phosphatase type IVA 2	TP4A2_MOUSE	4	23885.2	21774.4	25932.3	28917.9	28640.2	27443.8	17309.5	16379.5	19342.2	22533.3	25179.1	27412.5	21678.9	30166.4	24537.7	0.0051105	ADE-AD;ADEVL-ADE;ADVL-ADE
Q8K5B2	Multiple coagulation factor deficiency protein 2 homolog	Mcfd2	Q8K5B2	Q8K5B2;D0EW11;Q99KV4	Mcfd2	Multiple coagulation factor deficiency protein 2 homolog	MCFD2_MOUSE	1	20100.8	16649	13175	17748.6		17337.5	18981	20296.4	21554.8	13203.8	13223.9	8419.32	12894.6	12216.1	12793.6	0.00516964	ADEVL-ADE;ADVL-ADE
Q9DBU3	Serine/threonine-protein kinase RIO3	Riok3	Q9DBU3	Q9DBU3;Q3TJT2;Q3V2R6;Q99LR9;Q9CXZ8;A0A3Q4EI66	Riok3	Serine/threonine-protein kinase RIO3	RIOK3_MOUSE	4	12232	12698.1	15004.5		14140.5	15251	14857.2	9122.77	12765.4	14256.1	16361.2	11123.8	23569.3	20188	20058.5	0.00518204	ADEVL-ADE;ADVL-ADEVL;WT-ADEVL
Q9WUR2	Enoyl-CoA delta isomerase 2	Eci2	Q9WUR2	Q9WUR2;E9PUY9;E9PVM6;E9PYA9;E9PYC6;E9Q7A8;E9Q858;Q3TCD4	Eci2	Enoyl-CoA delta isomerase 2	ECI2_MOUSE	19	60636.2	58649.3	66140.1	74280.5	66542	70052.6	56823.8	59156.2	59997.8	62824.3	58992.8	62272.9	64230.8	60878.4	63660.4	0.00566731	ADE-AD;ADVL-AD;WT-AD
Q9D823	Large ribosomal subunit protein eL37	Rpl37	Q9D823	Q9D823	Rpl37	Large ribosomal subunit protein eL37	RL37_MOUSE	1	5146.64	5876.79	5886.13	3923.22	3751.39	5153.14	4417.91	4824.08	6133.43	3542.1	2359.43	3412.67	4755.51	4885.65	4902.97	0.00576247	ADVL-ADE;ADVL-ADEVL;WT-ADVL
Q4VAA2	Protein CDV3	Cdv3	Q4VAA2	Q4VAA2;A0A087WNP6;A0A087WRM0	Cdv3	Protein CDV3	CDV3_MOUSE	14	144835	152507	138175	140748	142125	135826	151024	159013	167803	144533	145921	137189	135140	136408	139775	0.00580036	ADE-AD;ADEVL-ADE;ADVL-ADE
A2AQ87	Src homology 2 domain containing F (Fragment)	Shf	A2AQ87;F7AIV2	A2AQ87;A2AQ88;F7AIV2	Shf	Src homology 2 domain containing F (Fragment)	A2AQ87_MOUSE;F7AIV2_MOUSE	2	16380	14350.5	11586.5	8951.82	9601.28	6816.4	9231.1	7479.17	3917.33	10702.6	9826.98	9201.64	11955.9	12539.8	10541	0.00583032	WT-AD;WT-ADE
P63300	Selenoprotein W	Selenow	P63300	P63300	Selenow	Selenoprotein W	SELW_MOUSE	4	54557.2	43446.1	66284.9	54922.1	51941.4	57078.4	28264.2	37939	32632.4	46776.1	40873	44109.9	45713.1	44416	48960.4	0.00598799	ADE-AD;WT-ADE
Q6DIB5	Multiple epidermal growth factor-like domains protein 10	Megf10	Q6DIB5	Q6DIB5;A0A140T8S0	Megf10	Multiple epidermal growth factor-like domains protein 10	MEG10_MOUSE	11	9103.06	9393.59	8065.7	13673.5	11086.9	7115.46	10389.5	12772.8	12588.1	18370.6	14041.4	17314.4	10041	8771.81	11006.5	0.00609287	ADVL-AD;ADVL-ADEVL;WT-ADVL
Q6ZQ56	MKIAA0743 protein (Fragment)	mKIAA0743	Q6ZQ56	Q6ZQ56;A0A087WPQ9	mKIAA0743	MKIAA0743 protein (Fragment)	Q6ZQ56_MOUSE	3	68715.3	55848.9	63785.7	87292.1	69091.3	71743.7	60650.1	54707.6	51145.7	56522.3	46217.9	49180	62680.7	66635.5	72423.4	0.00611569	ADE-AD;ADVL-AD
Q9R078	5'-AMP-activated protein kinase subunit beta-1	Prkab1	Q9R078	Q9R078;Q3U5I9;Q542K0;S4R2R1	Prkab1	5'-AMP-activated protein kinase subunit beta-1	AAKB1_MOUSE	9	27114.8	25618.5	33356.3	34730	38750.6	32662.3	28889	23508.7	27263.6	22782	24500.9	25194.6	33115.2	29754.4	36194.6	0.00615227	ADE-AD;ADVL-AD;ADVL-ADEVL
Q8BFT9	Synaptic vesicle 2-related protein	Svop	Q8BFT9	Q8BFT9	Svop	Synaptic vesicle 2-related protein	SVOP_MOUSE	13	101606	111145	102792	89568.6	70633.4	90966.6	106132	101341	109747	98065.8	105340	100205	90700.9	95127	88452.2	0.00618108	ADE-AD;ADVL-AD;WT-AD
E9Q1P8	Interferon regulatory factor 2-binding protein 2	Irf2bp2	E9Q1P8	E9Q1P8	Irf2bp2	Interferon regulatory factor 2-binding protein 2	I2BP2_MOUSE	9	27546.9	29364.3	31344.5	30657.2	25551.3	23288.6	21859.8	25856.5	26128.6	18159.3	13720.4	21340.7	22538.1	25305.1	24469.6	0.00620644	ADVL-AD;WT-ADVL
Q09LZ8	Cytosolic carboxypeptidase 6	Agbl4	Q09LZ8	Q09LZ8;E4W7Y4;A2A9S5;A2A9S6;A2A9S7;Q9D2E7	Agbl4	Cytosolic carboxypeptidase 6	CBPC6_MOUSE	8	17846.1	21818.5	18765	17467.2	15067.1	16670.8	17575	15564.3	16125.6	17257.3	18434.3	17278.4	25729.8	20397.8	21800.1	0.00624077	ADEVL-AD;ADEVL-ADE;ADVL-ADEVL
Q80W14	Pre-mRNA-processing factor 40 homolog B	Prpf40b	Q80W14	Q80W14;A0A0R4J1S2;D3Z4N6;E9QP07;F6XW22	Prpf40b	Pre-mRNA-processing factor 40 homolog B	PR40B_MOUSE	9	19835.3	18356.8	23074.2	31459.7	36367.1	30043.2	21635	27564	22567.2	18913.9	21171.1	25611.6	20977.4	27019.5	25815.3	0.00629252	ADE-AD;ADVL-AD;WT-AD
Q8BU03	Periodic tryptophan protein 2 homolog	Pwp2	Q8BU03	Q8BU03;Q8R538;A1A596;Q2M1K2	Pwp2	Periodic tryptophan protein 2 homolog	PWP2_MOUSE	2	4738.5	5719.33	6351.47	2803.1		2823.09	4465.56		5143.01		7467.6	6303.49	2257.13			0.00631682	ADVL-AD;WT-AD;ADVL-ADEVL;WT-ADEVL
Q9D855	Cytochrome b-c1 complex subunit 7	Uqcrb	Q9D855	Q9D855;Q9CQB4	Uqcrb	Cytochrome b-c1 complex subunit 7	QCR7_MOUSE	13	737566	731688	734166	726292	718784	672475	731639	762343	742508	782093	788350	762038	747814	791021	765108	0.00637018	ADEVL-AD;ADVL-AD
Q3U2J5	Calmodulin-lysine N-methyltransferase	Camkmt	Q3U2J5	Q3U2J5;B9EHP1	Camkmt	Calmodulin-lysine N-methyltransferase	CMKMT_MOUSE	1	24775.6	25567.3	20984	17532	20304.5	25319.6	35010.2	27819.7	29520.4	22538.5	21555.8	24213.8	29713.7	29066.7	35963.4	0.00663856	ADE-AD;ADEVL-AD;ADVL-ADEVL
Q61702	Inter-alpha-trypsin inhibitor heavy chain H1	Itih1	Q61702	Q61702;F8WJ05;Q8K159;Q91WU7	Itih1	Inter-alpha-trypsin inhibitor heavy chain H1	ITIH1_MOUSE	17	21625.7	26578.2	28187.7	39092.6	55597.3	43894.3	29439.2	31446.3	25811.5	19196.1	27468.1	22178.4	19136.2	25308.2	36800.9	0.00666845	ADE-AD;ADEVL-AD;ADVL-AD;WT-AD
Q00560	Interleukin-6 receptor subunit beta	Il6st	Q00560	Q00560;H6WCS3;Q6PDI9;V9GX00;V9GXA2;V9GXT4	Il6st	Interleukin-6 receptor subunit beta	IL6RB_MOUSE	14	11382.8	12148.8	13307.3	9792.39	9525.43	10251.6	9343.89	10820.1	11450.2	12702	11429.9	11853.1	12499.3	12099	12033.9	0.00669701	ADEVL-AD;ADVL-AD;WT-AD
Q3TBT3	Stimulator of interferon genes protein	Sting1	Q3TBT3	Q3TBT3;A0A2R3XZC4;A0A125R9I3;A0A2U8RP79;A0A494BBL9	Sting1	Stimulator of interferon genes protein	STING_MOUSE	2	4066.32	3717.52	3659.72	9169.65	8740.64	5222.26	2672.57	4134.91	3994.05	3672.94		2862.4	3960.37	4599.19	3223.78	0.00684517	ADE-AD;ADEVL-AD;ADVL-AD;WT-AD
O35166	Golgi SNAP receptor complex member 2	Gosr2	O35166	O35166;A2A9I0	Gosr2	Golgi SNAP receptor complex member 2	GOSR2_MOUSE	11	42599.1	42194.4	42398.4	52354.5	47105.3	48676.5	44756.2	44068.5	40727.1	44737.1	46361.4	43665.4	43431	45733.9	42212.3	0.00686855	ADE-AD;ADEVL-AD;WT-AD
Q9Z1Z0	General vesicular transport factor p115	Uso1	Q9Z1Z0	Q9Z1Z0	Uso1	General vesicular transport factor p115	USO1_MOUSE	60	145787	151671	144547	142612	144640	136307	148401	150059	152163	153411	159322	152307	160855	154569	150647	0.00692362	ADEVL-AD;ADVL-AD
P35980	Large ribosomal subunit protein eL18	Rpl18	P35980	P35980;A0A1B0GQU8;A0A1B0GSS8;Q0QEW9;Q58EW0;Q642K1;A0A1B0GSA8	Rpl18	Large ribosomal subunit protein eL18	RL18_MOUSE	6	328090	385529	377120	374142	400103	408798	367614	352357	362240	357207	369546	328690	326837	310324	294037	0.00704022	ADEVL-AD
P26339	Chromogranin-A	Chga	P26339	P26339;Q3UN28	Chga	Chromogranin-A	CMGA_MOUSE	17	83229.8	72371.6	74780.5	61381.6	64287.9	68647.3	69035.4	68012.2	72658.2	57054.3	65178.2	62728.3	61692.5	67789	59958	0.00710671	WT-AD;WT-ADEVL;WT-ADVL
P52795	Ephrin-B1	Efnb1	P52795	P52795;Q544L9	Efnb1	Ephrin-B1	EFNB1_MOUSE	12	49979.9	63927.2	52009.5	54734.4	61180.5	59272.6	68238.1	62993	57015.3	56161.9	51827.7	56423.7	44425.7	45571.3	42035.6	0.00720498	ADEVL-AD;ADEVL-ADE
Q9CQF3	Cleavage and polyadenylation specificity factor subunit 5	Nudt21	Q9CQF3	Q9CQF3;A0A1D5RLS2;A0A1D5RM23;Q9CZQ0	Nudt21	Cleavage and polyadenylation specificity factor subunit 5	CPSF5_MOUSE	14	64339.8	55603.2	62871.6	66843.6	64702.4	69382.4	57330.3	57697.1	56777.5	58821.9	53169.9	54441.4	63472.7	58006	62110.7	0.00726534	ADE-AD;ADVL-AD
Q64092	Transcription factor E3	Tfe3	Q64092	Q64092;A2AEW1;A2AEW0;Q3U1L5	Tfe3	Transcription factor E3	TFE3_MOUSE	2	10166.2	10930.5	9940.82	2029.03	5653.96	3766.02	6795.86	6160.51	9809.34	9402.42	5968.17	6851.14	8245.54	8544.44		0.00727294	WT-AD
Q8BVY0	Ribosomal L1 domain-containing protein 1	Rsl1d1	Q8BVY0	Q8BVY0;Q1PG84;Q3TAJ5;Q3TGI9;Q3TH37;Q3TLJ3;Q3TN25;Q3TS64;Q3UL54	Rsl1d1	Ribosomal L1 domain-containing protein 1	RL1D1_MOUSE	10	110816	118229	116549	93643.3	97614.4	96567.2	97983.6	117151	100961	112384	104068	119254	82461.5	90069.9	98960	0.00760502	WT-AD;ADVL-ADEVL;WT-ADEVL
Q8BVR6	RING finger and SPRY domain-containing protein 1	Rspry1	Q8BVR6	Q8BVR6	Rspry1	RING finger and SPRY domain-containing protein 1	RSPRY_MOUSE	8	7537.88	6860.6	7702.21	6277.5	5772.16	5842.63	8726.13	5708.11	8107.34	8753.17	7680.45	9918.76	3948.53	4941.6	5969.32	0.00766154	ADVL-AD;ADVL-ADEVL
Q6ZWR4	Serine/threonine-protein phosphatase 2A 55 kDa regulatory subunit B beta isoform	Ppp2r2b	Q6ZWR4	Q6ZWR4;A0A668KLA9;Q8BVB4	Ppp2r2b	Serine/threonine-protein phosphatase 2A 55 kDa regulatory subunit B beta isoform	2ABB_MOUSE	4	18413.6	21699.7	17412.1	14480.5	15025.7	19116.6	22390.3	26506.8	25525.1	17240.4	17062.1	19584.9	18781.6	24650.4	22247.6	0.0078981	ADE-AD;ADVL-ADE
Q9Z0S6	Claudin-10	Cldn10	Q9Z0S6	Q9Z0S6;Q921J6	Cldn10	Claudin-10	CLD10_MOUSE	3	29378.2	39214.8	40885.2	50260.4	52838.5	57827.7	36141.4	38337.1	46474.3	49118.1	53429	45046.4	39253.1	45921.9	40913.3	0.00791743	ADE-AD;WT-AD
Q5SUS0	F-box/WD repeat-containing protein 10	Fbxw10	Q5SUS0	Q5SUS0;B2RUM0;B7ZC91;H3BK87;H3BLP9	Fbxw10	F-box/WD repeat-containing protein 10	FBW10_MOUSE	1	14504.3	10800.4	13681.2	10335.3	12111		9064.99	10295		13893.6	13909.4	11818.9			20583.1	0.00792324	ADEVL-AD;ADEVL-ADE;ADVL-ADEVL;WT-ADEVL
Q6PB66	Leucine-rich PPR motif-containing protein, mitochondrial	Lrpprc	Q6PB66	Q6PB66	Lrpprc	Leucine-rich PPR motif-containing protein, mitochondrial	LPPRC_MOUSE	105	201328	194878	185372	183484	189100	192802	202021	205603	201862	202426	204801	201444	194012	192356	195380	0.00815138	ADE-AD;ADVL-AD
A2A7H4	F-box protein 44 (Fragment)	Fbxo44	A2A7H4;A2A7H5	A2A7H4;A2A7H5	Fbxo44	F-box protein 44 (Fragment)	A2A7H4_MOUSE;A2A7H5_MOUSE	2	12101	18248.6	16884.5	13550.4		10189.2		7269.24			33971.8		11361.8	10599	16317.7	0.00822527	ADVL-AD;ADVL-ADE;ADVL-ADEVL;WT-ADVL
P98191	Phosphatidate cytidylyltransferase 1	Cds1	P98191	P98191	Cds1	Phosphatidate cytidylyltransferase 1	CDS1_MOUSE	5	85809.3	87695.3	90094.3	54054.7	75916.5	62397.3	78277.9	90582.3	86190.3	72926.9	82959.9	84527.8	77183.9	73859.8	74438.2	0.00836805	ADE-AD;WT-AD
O35684	Neuroserpin	Serpini1	O35684	O35684	Serpini1	Neuroserpin	NEUS_MOUSE	12	26875.1	22003.7	21936	23130.3	24709.6	23781.3	29131.4	27374.8	26178.3	29894.5	27563.5	25703.6	30287.4	28842.7	29229	0.00846349	ADEVL-AD;WT-ADEVL
Q8BTS4	Nuclear pore complex protein Nup54	Nup54	Q8BTS4	Q8BTS4	Nup54	Nuclear pore complex protein Nup54	NUP54_MOUSE	19	39532.9	40556.3	34607.9	31699.2	35032.6	38514.8	28037.7	29146.4	28482.8	34887.2	44634	40823.2	36055.9	35964.4	36022	0.00854398	ADVL-ADE;WT-ADE
E9Q800	MICOS complex subunit MIC60	Immt	E9Q800;E9QAY6;Q3TEY5	E9Q800;E9QAY6;Q3TEY5	Immt	MICOS complex subunit MIC60	E9Q800_MOUSE;E9QAY6_MOUSE;Q3TEY5_MOUSE	3	68074.7	67261.2	56335.1	55479.9	55191.2	61441.5	62024.8	44009.8	63750.7	59699.9	65532.3	62922.3	80039.6	75018.9	92117.6	0.00854635	ADEVL-AD;ADEVL-ADE;ADVL-ADEVL
S4R2P9	Sodium/calcium exchanger 3	Slc8a3	S4R2P9	S4R2P9;E9PX50;Q3UTP5;Q8BXN1;Q9EPU8;Q8R503	Slc8a3	Sodium/calcium exchanger 3	NAC3_MOUSE	4	18304.5	25670	15484.7	6205.94		8621.52	7637.88	5242.48	14935.8	7367.17	9115.67	6338.33	5966.73	4719.52	8464.4	0.00868344	WT-AD;WT-ADE;WT-ADEVL;WT-ADVL
P81117	Nucleobindin-2	Nucb2	P81117	P81117;Q3UKN6;Q3TV28	Nucb2	Nucleobindin-2	NUCB2_MOUSE	22	123266	98617.4	104376	94482.5	104093	99548	95066.9	86183.6	89906.4	81959.4	71596.6	84184.4	84962.3	81053.1	95603.6	0.00871331	WT-ADEVL;WT-ADVL
Q9CWF6	Bardet-Biedl syndrome 2 protein homolog	Bbs2	Q9CWF6	Q9CWF6	Bbs2	Bardet-Biedl syndrome 2 protein homolog	BBS2_MOUSE	8	10596.6	6707.13	11108.6	9671.19	11725.1	8764.94	11028.6	10845	11721.4	6163.7	4864.52	6797.19	7829.83	8726.87	8689.41	0.00876967	ADVL-AD;ADVL-ADE
P98084	Amyloid-beta A4 precursor protein-binding family A member 2	Apba2	P98084	P98084;A0A0U1RPM0	Apba2	Amyloid-beta A4 precursor protein-binding family A member 2	APBA2_MOUSE	20	829224	851341	801589	719129	627129	722797	652505	686633	681313	717574	726751	850505	720262	700544	713734	0.00877934	WT-AD;WT-ADE
Q9JHK5	Pleckstrin	Plek	Q9JHK5	Q9JHK5;Q5F271;Q8C6F4;Q8CAG6	Plek	Pleckstrin	PLEK_MOUSE	7	28689.4	16371.2	25497.7	24105	24401.1	25027.5	16481.1	13930.3	12744.2	11992.4	16470.9	15530.7	18089.5	16184.5	20645	0.00898247	ADE-AD;ADVL-AD;WT-ADE
Q8VC57	BTB/POZ domain-containing protein KCTD5	Kctd5	Q8VC57	Q8VC57;A0A0R4J000;Q6ZQH5;Q9CSZ1	Kctd5	BTB/POZ domain-containing protein KCTD5	KCTD5_MOUSE	2	7603.73	7466.04	10270.9	2667.04	7242.1	5814.11	8207.99	8434.72	7194.07	14909.7	12735	9584.08	7193.07	7599.99	8645.89	0.00904428	ADVL-AD
Q5XJY5	Coatomer subunit delta	Arcn1	Q5XJY5	Q5XJY5;Q3U4S9;Q8C0G7	Arcn1	Coatomer subunit delta	COPD_MOUSE	45	155928	146431	151056	152191	156568	153047	128985	139074	139625	125647	137825	146225	152606	147254	148955	0.00925233	ADE-AD;ADVL-AD
A0A0N4SVL0	Eukaryotic translation initiation factor 4 gamma, 3	Eif4g3	A0A0N4SVL0	A0A0N4SVL0	Eif4g3	Eukaryotic translation initiation factor 4 gamma, 3	A0A0N4SVL0_MOUSE	3	21099.1	21029.3	26850.1	19136.1	19975.2	22379.2	17514.3	17819.5	15424.1	21231.7	22556.1	20209.9	16757.1	16539	17904.2	0.0092908	WT-ADE;WT-ADEVL
Q91XI5	Deoxyguanosine kinase 3	Dguok	Q91XI5	Q91XI5	Dguok	Deoxyguanosine kinase 3	Q91XI5_MOUSE	1	10712.6	14303.7	13760.1	12514.8	11740.7	19170.4	10350.5	7454.72	7476.42	1419.16	6602.7	5798.63	8264.3	4467.2	10312.2	0.00938934	ADVL-AD;WT-ADVL
Q8BSK8	Ribosomal protein S6 kinase beta-1	Rps6kb1	Q8BSK8	Q8BSK8;Q3UXD8;Q9CST0	Rps6kb1	Ribosomal protein S6 kinase beta-1	KS6B1_MOUSE	10	47769.5	54431	53236.4	46475.9	46226.6	44172.5	47020.7	50909.2	52519.1	45007.1	49003.1	45819.4	52594.6	53477.4	54137.5	0.009423	ADEVL-AD;ADVL-ADEVL
F6XWD4	Protein phosphatase 1, regulatory subunit 12C (Fragment)	Ppp1r12c	F6XWD4	F6XWD4	Ppp1r12c	Protein phosphatase 1, regulatory subunit 12C (Fragment)	F6XWD4_MOUSE	1	6351.88	5490.4	9723.35	4068.63	3581.13	4050.49	7874.56	7903.95	7603.82	7206.3	6434.27	8169.15	7072.33	6759.02	7568.18	0.00953628	ADE-AD;ADEVL-AD;ADVL-AD;WT-AD
Q8VIJ8	GATOR1 complex protein NPRL3	Nprl3	Q8VIJ8	Q8VIJ8;A7M7S2;F2Z3V7;F2Z3Y4	Nprl3	GATOR1 complex protein NPRL3	NPRL3_MOUSE	6	7280.69	10346.4	12620.2	11150.2	17935.1	14436.8	6522.31	5730.24	7389.13	17696.2	14910.8	11877.1	12046.2	10083.4	11332.7	0.00954597	ADE-AD;ADVL-ADE
Q5XPI3	E3 ubiquitin-protein ligase RNF123	Rnf123	Q5XPI3	Q5XPI3;Q05CH9	Rnf123	E3 ubiquitin-protein ligase RNF123	RN123_MOUSE	19	21333.8	20299	21938.9	23488.1	24252.7	24456	21749	22376.8	21544.5	22334.5	22452.9	24413	21828	20597	22474.3	0.00954947	ADEVL-AD;WT-AD
Q9ET26	E3 ubiquitin-protein ligase RNF114	Rnf114	Q9ET26	Q9ET26;Q3UC35;Q8C521	Rnf114	E3 ubiquitin-protein ligase RNF114	RN114_MOUSE	13	71938.7	82156.9	78683.1	73196.3	89478.5	71538.7	98442.1	95022	92574.1	92205.8	94769.4	89717.9	87140.8	87936.1	97389.5	0.00960675	ADE-AD;WT-ADE
Q9ES07	Solute carrier family 15 member 2	Slc15a2	Q9ES07	Q9ES07;E9PYQ9;Q9JM03	Slc15a2	Solute carrier family 15 member 2	S15A2_MOUSE	16	87158.8	85875.1	85286.8	68062.6	79027.2	79701.9	51818.7	55399.4	74332.2	72596.8	76681.2	69376.1	76905.7	78381.8	73872.5	0.00962369	WT-ADE
Q80UY1	Carnosine N-methyltransferase	Carnmt1	Q80UY1	Q80UY1	Carnmt1	Carnosine N-methyltransferase	CARME_MOUSE	2	4980.78	3450.42	4303.99	5576.93	6398.21		5541.52		5583.07		8428.3	6854.23	6669.43	5688.51	6285.43	0.00964293	WT-ADVL
P27048	Small nuclear ribonucleoprotein-associated protein B	Snrpb	P27048	P27048	Snrpb	Small nuclear ribonucleoprotein-associated protein B	RSMB_MOUSE	17	222522	211090	243551	220234	234595	198083	207537	218191	211228	202584	212715	192696	176111	179337	185121	0.00966565	ADEVL-AD;WT-ADEVL
P03995	Glial fibrillary acidic protein	Gfap	P03995	P03995	Gfap	Glial fibrillary acidic protein	GFAP_MOUSE	70	1189990	1374240	1489890	2260250	2831660	1918060	1425770	1877310	1432370	1549830	1482800	1507170	1434710	1526600	1882870	0.00966594	ADE-AD;ADEVL-AD;ADVL-AD;WT-AD
A0A1D5RLL4	Transformation/transcription domain-associated protein	Trrap	A0A1D5RLL4	A0A1D5RLL4;E9PWT1;E9PZA7;E9QLK7;F7CGG2	Trrap	Transformation/transcription domain-associated protein	A0A1D5RLL4_MOUSE	12	9482.7	11401.8	8114.24	14658.1	11794.7	10286.7	10785.9	13211.4	15136.1	16100.9	15358.8	15751.1	9893.45	8115.17	11606	0.00986636	ADVL-ADEVL;WT-ADVL
P29533	Vascular cell adhesion protein 1	Vcam1	P29533	P29533;Q3UPN1;Q3TR98;Q8K0X1;Q91X98	Vcam1	Vascular cell adhesion protein 1	VCAM1_MOUSE	44	114790	106547	104654	118571	117920	112712	105816	96129.6	108554	100714	90389.7	95618.6	99439.9	105946	90111.1	0.00990982	ADEVL-AD;ADVL-AD
Q91WB4	Pleckstrin homology domain-containing family F member 2	Plekhf2	Q91WB4	Q91WB4;A8Y5N8	Plekhf2	Pleckstrin homology domain-containing family F member 2	PKHF2_MOUSE	7	10198.5	6552.95	8974.17	11144.1	12494.2	12747.8	9725.86	9895.25	9510.04	10504.2	9999.74	9916.58	10535.2	12232.8	12355.1	0.0100286	WT-AD;WT-ADEVL
Q80W81	Stress-activated protein kinase JNK	Mapk10	Q80W81;Q80W82	A0A5F8MP75;E9QN59;Q3TQZ7;Q78GB8;Q80W80;Q80W81;Q80W82;Q8C9D4	Mapk10	Stress-activated protein kinase JNK	Q80W81_MOUSE;Q80W82_MOUSE	4	40536.4	32634.1	36963.8	30299.7	28403.2	33555.7	37474.6	42285.2	40468.9	44694.1	39558.4	38259.9	36640.1	35683.2	35754.7	0.0100526	ADE-AD;ADVL-AD
Q921Y2	U3 small nucleolar ribonucleoprotein protein IMP3	Imp3	Q921Y2	Q921Y2	Imp3	U3 small nucleolar ribonucleoprotein protein IMP3	IMP3_MOUSE	2	8627				8182.18	10676			4535.22	3546.3	3490.56	3716.6		5492.03	5854.42	0.01033	ADE-AD;ADVL-AD;WT-ADVL
P14576	Signal recognition particle subunit SRP54	Srp54	P14576	P14576;E9PXC0;Q8C1Y6;Q99JZ9	Srp54	Signal recognition particle subunit SRP54	SRP54_MOUSE	26	60803.5	65942.1	64154.4	58920.7	59885	59466.8	55776.2	59966.7	52322.6	53800.2	59659.3	54615.4	63626.8	61753.4	67341.2	0.0103431	ADEVL-ADE;WT-ADE;ADVL-ADEVL;WT-ADVL
Q9DBE8	Alpha-1,3/1,6-mannosyltransferase ALG2	Alg2	Q9DBE8	Q9DBE8	Alg2	Alpha-1,3/1,6-mannosyltransferase ALG2	ALG2_MOUSE	36	132562	116876	126175	121655	109807	115993	111785	97778.3	100248	99642.8	110681	108220	111301	107613	111281	0.0103459	WT-ADE;WT-ADVL
Q91YE3	Egl nine homolog 1	Egln1	Q91YE3	Q91YE3	Egln1	Egl nine homolog 1	EGLN1_MOUSE	12	34980.2	39464.4	33802.8	27082.1	24281.7	29665.1	31822.6	35587.5	30599.9	30353.5	30151.9	32119.3	33224.7	30657.7	29823	0.0104575	WT-AD
Q99KR6	E3 ubiquitin-protein ligase RNF34	Rnf34	Q99KR6	Q99KR6	Rnf34	E3 ubiquitin-protein ligase RNF34	RNF34_MOUSE	11	26184	21136	22130.9	17044.5	18461.8	20440.9	23246.9	25547.2	23259.1	25642.5	25737.9	23368	23351.5	23530.3	21568.9	0.010531	ADE-AD;ADVL-AD
Q9D2G5	Synaptojanin-2	Synj2	Q9D2G5	Q9D2G5;D3YZB2;E9Q4P5;F7BI35;F8WHD8;Q3TTB3;F6U4I6	Synj2	Synaptojanin-2	SYNJ2_MOUSE	7	14613.2	12360.9	9601.19	7418.69	13809.6	6854.11	19663.2	17792.1	21618.1	20645.1	15727.8	24353.2	13342.3	15929.9	7758.94	0.0105684	ADE-AD;ADVL-AD
A0A5F8MQ17	Aquaporin 4	Aqp4	A0A5F8MQ17	A0A5F8MQ17	Aqp4	Aquaporin 4	A0A5F8MQ17_MOUSE	2	38338.1	56985.4	43900.9	84790.3	61478.1	58866.3	45339.4	46350.3	41289	31661.8	43227.6	38403.1	53427.6	59927.9	51567.7	0.0107093	ADE-AD;ADVL-AD
Q6P5E4	UDP-glucose:glycoprotein glucosyltransferase 1	Uggt1	Q6P5E4	Q6P5E4	Uggt1	UDP-glucose:glycoprotein glucosyltransferase 1	UGGG1_MOUSE	69	80300.8	80173.9	82592.8	78773.3	80388.8	76969.7	82557.4	74186.9	74057.8	73675.5	73013	71605	70315.8	74668.2	73103.9	0.0107427	WT-ADEVL;WT-ADVL
A0A0A6YXQ0	Immunoglobulin heavy variable 8-8 (Fragment)	Ighv8-8	A0A0A6YXQ0	A0A0A6YXQ0	Ighv8-8	Immunoglobulin heavy variable 8-8 (Fragment)	A0A0A6YXQ0_MOUSE	1	10784.5	19888.5	23951.9	8204.35	11576.8	13355.8	8156.62	6440.81	4197.42	2576.59	9345.58	7166.48		3029.38	2951.26	0.0107628	WT-ADE;WT-ADEVL;WT-ADVL
P55088	Aquaporin-4	Aqp4	P55088	P55088;A0A5F8MQ17;A0A0R4J0Z3;A0A3Q4EI78;Q50H70;Q8BR89	Aqp4	Aquaporin-4	AQP4_MOUSE	14	371387	384281	453011	506277	490041	469745	397309	413270	364843	413403	353445	412832	432005	425383	409691	0.0108624	ADE-AD;ADVL-AD;WT-AD
Q9Z1P7	KN motif and ankyrin repeat domain-containing protein 3	Kank3	Q9Z1P7	Q9Z1P7;A0A068BD58;A0A068BFV2;A0A068BIR7;G3UXN4	Kank3	KN motif and ankyrin repeat domain-containing protein 3	KANK3_MOUSE	9	18968.5	17684.9	23582	14445.3	15560.4	14753.4	21689.2	22673.2	19322.4	14518.6	17561.1	18432.1	17290.5	16651.3	15755.2	0.0108989	ADE-AD;WT-AD
A3KMP2	Tetratricopeptide repeat protein 38	Ttc38	A3KMP2	A3KMP2	Ttc38	Tetratricopeptide repeat protein 38	TTC38_MOUSE	23	38729.4	38032.2	45140.4	43807.6	41981.7	36074.6	17231.4	28594.3	31967.1	39875	30055.1	26671.1	27803.3	25474.9	20102.3	0.0109072	ADEVL-AD;WT-ADEVL
P13597	Intercellular adhesion molecule 1	Icam1	P13597	P13597;Q3U8M7;Q3TB10;Q3TB21;Q3THH5;Q3U7Q9;Q3U7T2;Q3UAU5;Q3UDJ5;Q3UE52;Q4FK06;Q922B3;Q3UDC5	Icam1	Intercellular adhesion molecule 1	ICAM1_MOUSE	9	7300.21	6710.1	6784.09	15796.1	15369.4	11714.5	8164.64	12654.6	6919.05	7993.32	10784.3	8866.54	10699	10054.1	7702.87	0.0109668	WT-AD
Q9CQA1	Trafficking protein particle complex subunit 5	Trappc5	Q9CQA1	Q9CQA1	Trappc5	Trafficking protein particle complex subunit 5	TPPC5_MOUSE	6	52907.9	57545.5	53898.9	66047.9	67016.6	69660.9	55918.2	71293.1	58017.6	62137.8	66714.1	58692.1	54542.1	38709.1	48723.3	0.0110119	ADEVL-AD;ADVL-ADEVL
Q8BKF1	DNA-directed RNA polymerase, mitochondrial	Polrmt	Q8BKF1	Q8BKF1;E9PWD9;F6TLB0;Q3U3J3;Q3V3C0;Q9D196	Polrmt	DNA-directed RNA polymerase, mitochondrial	RPOM_MOUSE	5	11741.7	14053.7	10820	9705.05	12864.5	9629.07	10557.4	10850.8	8392.99	10756.2	9609.19	8525.89	14477.8	13499.4	15376.3	0.0110388	ADEVL-ADE;ADVL-ADEVL
P16110	Galectin-3	Lgals3	P16110	P16110;Q8C253;Q3V471	Lgals3	Galectin-3	LEG3_MOUSE	7	15815.6	13713.3	35558.5	34514.6	45466.6	41038.9	26602.2	38895.8	37760.1	15410.1	20962.2	14977.2	34713.9	37636.9	30703.4	0.0110905	ADVL-AD
P19001	Keratin, type I cytoskeletal 19	Krt19	P19001	P19001;B1AQ78	Krt19	Keratin, type I cytoskeletal 19	K1C19_MOUSE	1					105633	131327	56026.7			11629.4	24372.1	5326.04			21025.8	0.0111158	ADEVL-AD;ADVL-AD
Q6ZQ93	Ubiquitin carboxyl-terminal hydrolase 34	Usp34	Q6ZQ93	Q6ZQ93;F6WJB7	Usp34	Ubiquitin carboxyl-terminal hydrolase 34	UBP34_MOUSE	10	27065.2	21557.6	23078.8	22456.7		26380.2	24948.2	23518.5	24398.7	20752.9	25043.7	24110	30522.5	39505.8	31409.9	0.0111362	ADEVL-AD;ADEVL-ADE;ADVL-ADEVL;WT-ADEVL
A0A2I3BQG3	Signal peptidase complex subunit 1	Spcs1	A0A2I3BQG3;A0A2I3BRW0	A0A2I3BQG3;A0A2I3BRW0	Spcs1	Signal peptidase complex subunit 1	A0A2I3BQG3_MOUSE;A0A2I3BRW0_MOUSE	6	22027.5	19263.9	16471.1	15560	11517.5	14283.2	14993.4	16299.7	12611	16149.5	18942.3	20091.8	19921.2	19972.3	19370.3	0.0112449	ADEVL-AD;WT-AD
P97492	Regulator of G-protein signaling 14	Rgs14	P97492	P97492	Rgs14	Regulator of G-protein signaling 14	RGS14_MOUSE	48	164527	156617	171778	159625	145144	167474	121688	139315	134968	141175	128484	152630	137276	147925	144425	0.0113496	ADE-AD;WT-ADE
P31725	Protein S100-A9	S100a9	P31725	P31725;Q3UP42	S100a9	Protein S100-A9	S10A9_MOUSE	2	11339.7		17549.1	9706.8	13623.8	9090.41	23492	28151.1	29487.1		18595.3	9700.91	19303.3	34850	31672.3	0.0114836	ADE-AD;ADEVL-AD
P03893	NADH-ubiquinone oxidoreductase chain 2	mt-Nd2	P03893	P03893;Q9MD59;A0A023J5X8;A0A023J604;A0A023J616;A0A023J619;A0A023J633;A0A023J641;A0A023J657;A0A023J665;A0A023J687;A0A023J695;A0A023J697;A0A023J6E3;A0A023J6E5;A0A067XKM8;A0A067XKW9;A0A0F6PXG3;A0A141CM16;A0A141CM29;A0A141CM42;A0A286T435;A0A286T455;A0A286T498;A0A286T4B0;A0A286T4C2;A0A286T4G1;A0A286T6J5;A0A286T6K6;A0A286T6K7;A0A286T6L5;A0A286T6N3;A0A286T6N5;A0A286T6P3;A0A286T6X5;A0A6M8TW30;A3E4A8;A3R4…	mt-Nd2	NADH-ubiquinone oxidoreductase chain 2	NU2M_MOUSE	6	14117.4	12155.4	13466.6	12450.9	16936	17863	14511.2	11251.3	12816.3	10196.2	10065.6	8753.13	10390	12081.2	8821.46	0.0115137	ADEVL-AD;ADVL-AD
Q8R1G6	PDZ and LIM domain protein 2	Pdlim2	Q8R1G6	Q8R1G6;E9Q996;Q3UUU5	Pdlim2	PDZ and LIM domain protein 2	PDLI2_MOUSE	2	12852.6	11964.5	17045.9	15310.5	17350.9	18589.2	18652.8	20358.1	20557.1		16150.2	17514.5	18974.5	19683.5	22090.4	0.0115416	WT-ADE;WT-ADEVL
Q80YA8	Protein crumbs homolog 2	Crb2	Q80YA8	Q80YA8	Crb2	Protein crumbs homolog 2	CRUM2_MOUSE	6	21000.9	18586.4	21923.5	14955.6	15489.1	18238.1	10527	14299.8	14086	18048.6	12383.5	15012.8	16063.4	15146.5	13197.4	0.0116497	WT-ADE;WT-ADEVL
Q05D44	Eukaryotic translation initiation factor 5B	Eif5b	Q05D44	Q05D44	Eif5b	Eukaryotic translation initiation factor 5B	IF2P_MOUSE	49	54671.9	58209.5	52917.2	48912.4	48240.4	51195.1	56196.9	59195.6	55990.6	48581.4	54305.3	47936.9	52953.4	56312.3	53466.1	0.0116609	ADE-AD;ADVL-ADE
P63085	Mitogen-activated protein kinase 1	Mapk1	P63085	P63085;O35558;Q3UF82	Mapk1	Mitogen-activated protein kinase 1	MK01_MOUSE	46	1146220	1143960	1146760	1204140	1142590	1239440	1128180	1063330	1157290	1070310	1063410	1092590	1102190	1131620	1097990	0.0117022	ADVL-AD
Q80UJ7	Rab3 GTPase-activating protein catalytic subunit	Rab3gap1	Q80UJ7	Q80UJ7;A0A1D5RLG3;Q3UYK8	Rab3gap1	Rab3 GTPase-activating protein catalytic subunit	RB3GP_MOUSE	68	137066	132117	131717	129376	128561	125082	121186	118727	127285	127234	131160	127902	127059	127236	130591	0.0117119	WT-ADE
A0A087WR13	Dynein, axonemal, heavy chain 7C	Dnah7c	A0A087WR13	E9Q0T8;A0A087WR13	Dnah7c	Dynein, axonemal, heavy chain 7C	A0A087WR13_MOUSE	2	11415.3	10663.3	9930.45	12342	11378.5	8855.4	13173	14877.3	17355.4		8493.73	10573.2	12820.7	11998.8	12739.4	0.0117164	ADE-AD;ADVL-ADE;WT-ADE
Q59J78	NADH dehydrogenase [ubiquinone] 1 alpha subcomplex assembly factor 2	Ndufaf2	Q59J78	Q59J78;A0A286YDL9;A0A286YE33;A0A286YE75	Ndufaf2	NADH dehydrogenase [ubiquinone] 1 alpha subcomplex assembly factor 2	NDUF2_MOUSE	13	644872	734146	695513	676127	647775	652743	758442	771981	821922	726680	760098	775310	812308	702424	748976	0.01186	ADE-AD
P62746	Rho-related GTP-binding protein RhoB	Rhob	P62746	P62746;Q4FJM5;Q3TIC2	Rhob	Rho-related GTP-binding protein RhoB	RHOB_MOUSE	11	741250	712480	708627	763310	874435	770923	788374	799934	905992	897001	830592	834493	884811	895184	864285	0.0118773	WT-ADEVL;WT-ADVL
P06837	Neuromodulin	Gap43	P06837	P06837	Gap43	Neuromodulin	NEUM_MOUSE	32	1389030	1531700	1362170	1327410	1182340	1204520	1547620	1420210	1534180	1421930	1321620	1364820	1387370	1271780	1360420	0.0119731	ADE-AD
Q8R1B4	Eukaryotic translation initiation factor 3 subunit C	Eif3c	Q8R1B4	Q8R1B4;P97398;Q66JU1	Eif3c	Eukaryotic translation initiation factor 3 subunit C	EIF3C_MOUSE	46	149260	143531	143202	141430	145066	145855	134960	139378	129900	133000	141539	141281	147806	145320	145837	0.0120011	ADEVL-ADE;WT-ADE
Q6PGN3	Serine/threonine-protein kinase DCLK2	Dclk2	Q6PGN3	Q6PGN3;A0A0A6YWI6;A0A0A6YX33;A0A0A6YX71	Dclk2	Serine/threonine-protein kinase DCLK2	DCLK2_MOUSE	46	186983	179095	171717	181380	193842	195774	183283	174747	189589	193899	195186	201469	205161	200309	195454	0.0120674	ADEVL-ADE;WT-ADEVL
P98086	Complement C1q subcomponent subunit A	C1qa	P98086	P98086;A0A3B0IP04;Q3TXB1;Q3UBX7	C1qa	Complement C1q subcomponent subunit A	C1QA_MOUSE	9	64617.4	78663.2	56820	169143	317773	152613	87266.6	135669	89451.6	91745.3	82759	79350	87185.6	53449	87654.1	0.0123349	ADEVL-AD;ADVL-AD;WT-AD
Q9D113	DNL-type zinc finger protein	Dnlz	Q9D113	Q9D113;Q8K0F4	Dnlz	DNL-type zinc finger protein	DNLZ_MOUSE	3	55136.9	62991.3	59658.9	56597.9	51363.9	58464.3	51483.1	47259.3	45255.5	58277.5	52889.4	51010.5	58078.5	58203.8	62233	0.0124257	ADEVL-ADE;WT-ADE
Q9D1X9	Transmembrane protein 50B	Tmem50b	Q9D1X9	Q9D1X9	Tmem50b	Transmembrane protein 50B	TM50B_MOUSE	1	21158.5	20187.4	17953.8	13765.3	7602.36	8126.73	22498.7	21852.2	18897.1	17301.6	20043.5	20187.3	12341	23624	16517.6	0.0124466	ADE-AD;ADVL-AD;WT-AD
Q9D1E6	Tubulin-folding cofactor B	Tbcb	Q9D1E6	Q9D1E6	Tbcb	Tubulin-folding cofactor B	TBCB_MOUSE	16	213676	197500	216082	198947	230708	216564	233028	248482	246997	241721	235962	222130	216459	218333	213318	0.0125828	WT-ADE
D3YUJ3	Cyclin Y-like 1	Ccnyl1	D3YUJ3	D3YUJ3;E9Q226	Ccnyl1	Cyclin Y-like 1	D3YUJ3_MOUSE	5	18299.4	14847.1	15061.8	13196.8	14330.9	14944.1	13717.1	18611.7	18237	21747.2	21344.2	17524	18951.6	20183.8	21134.1	0.0126053	ADEVL-AD;ADVL-AD
E9Q912	Rap1 GTPase-GDP dissociation stimulator 1	Rap1gds1	E9Q912	E9Q912;A0A0G2JGC8;Q8BKH0	Rap1gds1	Rap1 GTPase-GDP dissociation stimulator 1	GDS1_MOUSE	49	529588	572514	540169	507520	527461	515422	547419	588696	591832	528319	612021	597465	648957	607677	599858	0.0126351	ADEVL-AD
G3X9B1	HEAT repeat-containing protein 1	Heatr1	G3X9B1	A0A1Y7VNI1;G3X9B1;Q3V1X6	Heatr1	HEAT repeat-containing protein 1	G3X9B1_MOUSE	2		5581.79				2021.97		5281.28	5182.17			2702.64	3540.3	4191.53	4295.98	0.0126722	ADE-AD;WT-AD;ADVL-ADE;WT-ADVL
Q8VED9	Galectin-related protein	Lgalsl	Q8VED9	Q8VED9	Lgalsl	Galectin-related protein	LEGL_MOUSE	11	422785	406925	415619	373868	375759	340977	380508	388592	396662	324298	404696	383600	425736	453226	428363	0.0127116	ADEVL-AD;ADVL-ADEVL
A6H6S0	Hect domain and RLD 3	Herc3	A6H6S0;Q80U90;Q8CFQ0	A6H6S0;Q80U90;Q8CFQ0	Herc3;mKIAA0032	Hect domain and RLD 3	A6H6S0_MOUSE;Q80U90_MOUSE;Q8CFQ0_MOUSE	5	15882	18087.8	16548.4	6729.63	5784.54	6943.08	9062.5	12893.8	6580.93	5792.06	9153.54	10888.9		14069.7	6036.25	0.0128039	WT-AD;WT-ADVL
P70335	Rho-associated protein kinase 1	Rock1	P70335	P70335;A0A3Q4EGR2;A0A3Q4L2X0	Rock1	Rho-associated protein kinase 1	ROCK1_MOUSE	23	27708.9	30447.9	25981.8	32394.8	28040.1	27517.6	22830	25350.6	29497.4	27287.2	26669.1	25578.6	33336.9	34639.2	32776.7	0.012871	ADEVL-ADE;ADVL-ADEVL
Q99KD6	Cox7a2l protein	Cox7a2l	Q99KD6	Q99KD6	Cox7a2l	Cox7a2l protein	Q99KD6_MOUSE	2	483336	569222	618301	568262	466264	494532	339372	402460	412164	367465	498984	629493	630848	758708	650086	0.0129684	ADEVL-ADE
Q8VD75	Huntingtin-interacting protein 1	Hip1	Q8VD75	Q8VD75;A0A0J9YUA3	Hip1	Huntingtin-interacting protein 1	HIP1_MOUSE	34	36795	35991.5	40249.1	36178.1	39315.4	36786.8	42457.9	43469.3	41394.8	37898.3	39656.5	41221.4	41299.7	40104.1	40873.2	0.0130116	ADE-AD;WT-ADE
Q6PD21	SH2 domain-containing adapter protein B	Shb	Q6PD21	Q6PD21	Shb	SH2 domain-containing adapter protein B	SHB_MOUSE	6	16369	11775.3	10726.1	14712.4	12875.4	13334.5	13505.4	16824.6	12138.3	16074	20891.4	18423.9	20691.5	18162.3	18821.2	0.0130977	WT-ADEVL
O88491	Histone-lysine N-methyltransferase, H3 lysine-36 specific	Nsd1	O88491	O88491;A0A286YE36;E9QAE4	Nsd1	Histone-lysine N-methyltransferase, H3 lysine-36 specific	NSD1_MOUSE	3	17467.3	14991.1	23401.9	17616.8	14156.4	21927	24143.6	16408.6	21555.2	26677.7	25723.2	26980.1	28146.6	26171.7	26663.1	0.0131628	ADEVL-AD
E9Q5C9	Nucleolar and coiled-body phosphoprotein 1	Nolc1	E9Q5C9	E9Q5C9;A0A286YCD1;A0A286YDA2;A0A286YDT3;A0A286YDV7;A0A286YDZ1	Nolc1	Nucleolar and coiled-body phosphoprotein 1	NOLC1_MOUSE	16	66680	71260	57228.8	56019.1	55834.4	52130.4	57343.6	60037	54865.1	44384.2	52159.7	51866.3	52010.6	55579.6	56764.3	0.0131863	WT-ADVL
Q8CHQ0	F-box only protein 4	Fbxo4	Q8CHQ0	Q8CHQ0	Fbxo4	F-box only protein 4	FBX4_MOUSE	8	10229.7	8673.12	10113.6	12616.9	12187.1	10268.5	9305.74	9209.94	9931.86	14075.5	11465.8	13488.6	8074.58	10164	11025.8	0.0132283	ADVL-ADE;ADVL-ADEVL;WT-ADVL
Q9QYB5	Gamma-adducin	Add3	Q9QYB5	Q9QYB5;Q3UNK1;Q8BJH2;Q8BM29;A0A494B9K4;Q05C56;Q05DT0;Q9JLE2	Add3	Gamma-adducin	ADDG_MOUSE	46	306737	304328	334997	323814	306312	347140	274179	260035	274960	306368	296418	284091	279183	316543	294551	0.0132699	ADE-AD;WT-ADE
P70670	Nascent polypeptide-associated complex subunit alpha, muscle-specific form	Naca	P70670	P70670;Q60817;Q3UK68	Naca	Nascent polypeptide-associated complex subunit alpha, muscle-specific form	NACAM_MOUSE	13	200327	190476	180387	175027	189739	186091	173607	169090	179405	175056	181080	178975	174743	150304	152313	0.0133146	ADEVL-AD;WT-ADEVL
Q91Z61	GTP-binding protein Di-Ras1	Diras1	Q91Z61	Q91Z61;D3Z0Z5	Diras1	GTP-binding protein Di-Ras1	DIRA1_MOUSE	12	61136.4	74874	63997.9	45571.6	64605.5	60212.8	54553.3	65437.8	59385	77977	82693	77256.7	68110.8	71891.1	63507.4	0.0133409	ADVL-AD;ADVL-ADE
P18653	Ribosomal protein S6 kinase alpha-1	Rps6ka1	P18653	P18653;E9PWV3;F6Q8A4;F6RQA2;G3UZI3;Q810V8;Q3TIM6;Q3UFZ5;Q505N6	Rps6ka1	Ribosomal protein S6 kinase alpha-1	KS6A1_MOUSE	20	28639.8	30073.8	26427.6	24654.5	27735.3	29255.2	24101.5	24163.5	25665.7	25055.8	30419.8	30483.9	33449.6	32101.3	31179.4	0.0133719	ADEVL-ADE
Q99K46	Ubiquitin carboxyl-terminal hydrolase 11	Usp11	Q99K46	Q99K46;Q3T9X4;Q3TFK2;Q8C0C2	Usp11	Ubiquitin carboxyl-terminal hydrolase 11	UBP11_MOUSE	37	100273	95531.4	95160.4	105201	96494.9	99211.8	96036.8	82295.9	78731.3	87590.5	81918.9	87318.6	88755.3	90469.3	90133.7	0.0134227	ADE-AD;ADVL-AD
Q8K327	Chromosome alignment-maintaining phosphoprotein 1	Champ1	Q8K327	Q8K327	Champ1	Chromosome alignment-maintaining phosphoprotein 1	CHAP1_MOUSE	20	32377	29401.8	30415	28072.5	26027.8	26164.1	27946	31224.2	31563.9	31082	27420.6	28240.6	24989.3	27160	25308	0.0135253	ADEVL-ADE;WT-ADEVL
Q9CZX9	ER membrane protein complex subunit 4	Emc4	Q9CZX9	Q9CZX9	Emc4	ER membrane protein complex subunit 4	EMC4_MOUSE	4	64174.9	74994.3	55122.7	63036.3	55601.2	57990.1	78577.3	83300.8	72223	76496.1	79428.8	69646.9	77831	72645.5	72294.1	0.013579	ADE-AD;ADVL-AD
A0A0J9YUZ2	Synaptic Ras GTPase activating protein 1 homolog (rat) (Fragment)	Syngap1	A0A0J9YUZ2;A0A0J9YV63;A0A0J9YVH8	A0A0J9YUZ2;A0A0J9YV63;A0A0J9YVH8	Syngap1	Synaptic Ras GTPase activating protein 1 homolog (rat) (Fragment)	A0A0J9YUZ2_MOUSE;A0A0J9YV63_MOUSE;A0A0J9YVH8_MOUSE	1	18393.4		17230.1	17665.5				12828	13981.4	9049.34		5037.6	7851.61		10318.4	0.013643	ADVL-AD;WT-ADEVL;WT-ADVL
P63321	Ras-related protein Ral-A	Rala	P63321	P63321;Q9JIW9;A0A1Y7VL93;F6QC68;Q8CCG5	Rala	Ras-related protein Ral-A	RALA_MOUSE	19	445417	409798	432479	464303	495244	462371	478655	517836	501922	532997	476346	491745	509345	474959	471445	0.0137176	WT-ADE;WT-ADVL
P0DJE0	Protein PET100 homolog, mitochondrial	Pet100	P0DJE0	P0DJE0;A0A140LIS7;A0A140LIT5	Pet100	Protein PET100 homolog, mitochondrial	PT100_MOUSE	1	1890.94		1102.19	1146.74	1363.46	1967.27			3518.78	2084.07	1770.6	1933.14	1328.42	1319.24	1885.67	0.0137284	ADE-AD;ADEVL-ADE;ADVL-ADE;WT-ADE
Q6ZQ82	Rho GTPase-activating protein 26	Arhgap26	Q6ZQ82	Q6ZQ82;B9EJ96;E9QAQ3;F6T836	Arhgap26	Rho GTPase-activating protein 26	RHG26_MOUSE	27	131266	139537	138760	148172	143031	134092	157258	148591	156842	146852	139910	145330	140532	141610	132457	0.0138013	ADEVL-ADE;WT-ADE
Q62381	Tolloid-like protein 1	Tll1	Q62381	Q62381;G3X9F5	Tll1	Tolloid-like protein 1	TLL1_MOUSE	1	7296.02		5606.3		13371.2	11619					11931.9		14546.8		15312	0.0138079	WT-AD;WT-ADEVL
P30416	Peptidyl-prolyl cis-trans isomerase FKBP4	Fkbp4	P30416	P30416	Fkbp4	Peptidyl-prolyl cis-trans isomerase FKBP4	FKBP4_MOUSE	53	237829	247394	249745	203236	229982	215913	249588	257425	254775	232529	257867	269131	244336	247006	263764	0.013917	ADE-AD;ADEVL-AD;ADVL-AD
Q9ES56	Trafficking protein particle complex subunit 4	Trappc4	Q9ES56	Q9ES56;Q3V493;Q544R8	Trappc4	Trafficking protein particle complex subunit 4	TPPC4_MOUSE	15	34073.1	36444.6	35331.5	33153.3	33130.3	38189.4	31925.9	27645.3	27924.5	33525.6	33367.5	31552.8	31412.3	32339.6	31322.5	0.0140359	ADE-AD;WT-ADE
Q9D7B6	Isobutyryl-CoA dehydrogenase, mitochondrial	Acad8	Q9D7B6	Q9D7B6;A0A0R4J0P1;D3YTT4	Acad8	Isobutyryl-CoA dehydrogenase, mitochondrial	ACAD8_MOUSE	35	362808	343946	370018	367823	339933	370373	318330	295900	316399	343297	334213	286152	317631	316972	319673	0.0141855	ADE-AD;WT-ADE
Q8VHQ9	Acyl-coenzyme A thioesterase 11	Acot11	Q8VHQ9	Q8VHQ9;A2AVR6;Q543P6;Q80TT9;Q8CAL6;E0CXP8;E0CYA0	Acot11	Acyl-coenzyme A thioesterase 11	ACO11_MOUSE	26	121236	129127	123424	121994	117054	115433	147555	150130	128888	135492	141320	151563	127723	137555	149492	0.0142039	ADE-AD;ADVL-AD
Q3TYK3	Nuclear factor 1	Nfix	Q3TYK3	Q3TYK3	Nfix	Nuclear factor 1	Q3TYK3_MOUSE	1	21919.6	27673.8	16914.3	28212.7	29649.5	34422.1	21665.1	24488	15852.8	20064.6	14335.4	20404.1	28046.9	25609.6	28723.6	0.0142673	ADVL-AD
P14106	Complement C1q subcomponent subunit B	C1qb	P14106	P14106;A0A3B0ITG8;Q3U6I5	C1qb	Complement C1q subcomponent subunit B	C1QB_MOUSE	4	35323.7	32871.8	34603.7	72765.8	135016	67789.3	34664.2	54530.9	41818.7	46196.5	40154.9	39416.2	31202.3	35592.8	46047.2	0.0143018	ADE-AD;ADEVL-AD;ADVL-AD;WT-AD
Q99K10	Neuroligin-1	Nlgn1	Q99K10	Q99K10;E9QK34;Q4KMN5	Nlgn1	Neuroligin-1	NLGN1_MOUSE	17	76269.2	78906.1	68522.3	72803.3	81308.8	71952.3	59883.2	64680.5	59192.3	88241.3	76751.7	72125.9	70270.8	66063.2	68171.4	0.0144333	ADVL-ADE
Q8BGF6	ELMO domain-containing protein 2	Elmod2	Q8BGF6	Q8BGF6;A0A1B0GRZ8;Q8BHN8	Elmod2	ELMO domain-containing protein 2	ELMD2_MOUSE	5	20589.8	18498.8	25000.9	40526	27671.2	29617.2	26346.5	24788.2	23219.9	25832.9	31520.1	27652	18398.6	22590.7	18857.1	0.0145935	ADEVL-AD;WT-AD
P97372	Proteasome activator complex subunit 2	Psme2	P97372	P97372;A0A1G5SJA5;E0CZ90;G3X9V0;Q5SVP3	Psme2	Proteasome activator complex subunit 2	PSME2_MOUSE	16	89991.1	78790.3	82113.2	110232	140055	98945.7	79442.6	91672.7	88541.6	90802.3	78371.9	73116.1	82770.2	85778.2	84592.8	0.0146034	ADE-AD;ADEVL-AD;ADVL-AD;WT-AD
Q9DC48	Pre-mRNA-processing factor 17	Cdc40	Q9DC48	Q9DC48;Q3UXN9;Q6P8J8	Cdc40	Pre-mRNA-processing factor 17	PRP17_MOUSE	14	18127.9	18475.2	19250.1	18558.7	18905	18463.7	19320.3	19037.5	17462.6	17149.4	15810.3	17448.7	20409.8	20740.9	18588.5	0.0149847	ADVL-ADEVL
Q9R1Q7	Proteolipid protein 2	Plp2	Q9R1Q7	Q9R1Q7;Q0VEW4;Q58E29	Plp2	Proteolipid protein 2	PLP2_MOUSE	1	28070.5	27227	31165.8	26979.7	33628.9	30108.6	37325.1	28478.9	30507.9	28373.2	27297	25338.3	23627.1	18444	22479.8	0.0151294	ADEVL-AD;ADEVL-ADE
P53351	Serine/threonine-protein kinase PLK2	Plk2	P53351	P53351;Q60806;Q6P571;Q548A9;F6V5S5;I6L9A2;Q3U0L5;Q8K226	Plk2	Serine/threonine-protein kinase PLK2	PLK2_MOUSE	3	7444.15	10667.8	7146.13		2958.3	3315.45	7041.25	7298.49	4141.02	9624.89	7097.29	7096.59	2270.07	3957.54	5509.63	0.0151366	WT-AD;WT-ADEVL
Q9R020	Zinc finger Ran-binding domain-containing protein 2	Zranb2	Q9R020	Q9R020;B2RRT9;D3Z4U0;E9PUD0;A0A0H2UH20	Zranb2	Zinc finger Ran-binding domain-containing protein 2	ZRAB2_MOUSE	20	165069	158082	135590	143148	130632	127306	155691	150842	140990	111432	132760	129558	123630	125367	127228	0.0151448	WT-ADEVL;WT-ADVL
P61407	Tudor domain-containing protein 6	Tdrd6	P61407	P61407;A0A3B2W3Z0;B2RRD1;B7ZNI0;E9PZ50;F2Z429	Tdrd6	Tudor domain-containing protein 6	TDRD6_MOUSE	2	70526.8	66936.8	79851.1	111536	87687.2	100847	64355.1	80590.3	70081	90765.6	79606.3	75613.2	86789.9	88556.2	74685.3	0.0151826	ADE-AD;WT-AD
Q99KI0	Aconitate hydratase, mitochondrial	Aco2	Q99KI0	Q99KI0;A0A2R8W744	Aco2	Aconitate hydratase, mitochondrial	ACON_MOUSE	90	5156060	4828040	5106460	5144270	5122120	4989560	4957280	5153260	5476960	5027690	5259930	5198780	5486470	5555440	5692520	0.0152677	ADEVL-AD;WT-ADEVL
F6XCT0	Microtubule-actin crosslinking factor 1 (Fragment)	Macf1	F6XCT0	A0A0A0MQA6;A0A571BF93;A0A571BGC6;B1ARU4;F6Q750;F7ACR9;F6SHS0;F6XCT0;Q5DTZ2	Macf1	Microtubule-actin crosslinking factor 1 (Fragment)	F6XCT0_MOUSE	5	27649.7	27582.1	25406.8	27367.5	30469.1	31591	29362.9	27020.3	29409.7	30421	33006.9	33084.6	33074.3	34610.3	29893.9	0.0154854	WT-ADEVL;WT-ADVL
P56213	FAD-linked sulfhydryl oxidase ALR	Gfer	P56213	P56213;A0A3Q4EGL6;A0A3Q4EII8	Gfer	FAD-linked sulfhydryl oxidase ALR	ALR_MOUSE	15	80084.7	97536.2	81568	86731.8	82784	87809.3	96782.8	89542.5	94936.8	90357.9	101451	106179	101243	106654	105385	0.0156177	ADEVL-AD;WT-ADEVL
Q91Z96	BMP-2-inducible protein kinase	Bmp2k	Q91Z96	Q91Z96	Bmp2k	BMP-2-inducible protein kinase	BMP2K_MOUSE	2	5602.86	7817.99	10026.7	10204	11052.5	9171.3	6317.05	7550.81	7242.57	2976.44	5821.49		7306.33	7991.3	7756.93	0.0157893	ADVL-AD
Q9WTL8	Basic helix-loop-helix ARNT-like protein 1	Bmal1	Q9WTL8	Q9WTL8;A0A1B0GS77;Q3UHZ2;Q6F6D6;Q6F6D7	Bmal1	Basic helix-loop-helix ARNT-like protein 1	BMAL1_MOUSE	1	7261.19	9973.45		4739.42	3431.41	5627.87		3431.56				13406.6		8285.7	9253.46	0.0157989	ADVL-AD;ADVL-ADE
Q9Z255	Ubiquitin-conjugating enzyme E2 A	Ube2a	Q9Z255	Q9Z255;A0A8Q0LUK5;A0A0J9YTT1;A0A0J9YUN2;Q3TQ27;Q3UCS1	Ube2a	Ubiquitin-conjugating enzyme E2 A	UBE2A_MOUSE	2	16459.2	19609.3	16135.9			28804.4	28811.5	21492.5			41459.6		17782.1	12425.7		0.0159085	ADVL-ADEVL;WT-ADVL
Q8R4U1	Myb-related transcription factor, partner of profilin	Mypop	Q8R4U1	Q8R4U1	Mypop	Myb-related transcription factor, partner of profilin	MYPOP_MOUSE	2	1996.32		2759.46		2365.14				2510.32		7794.47	9286.45		6518.62	5482.43	0.0159242	ADVL-AD;ADVL-ADE;WT-ADVL
Q8R138	Transmembrane protein 119	Tmem119	Q8R138	Q8R138	Tmem119	Transmembrane protein 119	TM119_MOUSE	5	37272.7	32532.1	34575.9	25062.3	28028.5	31977.9	33680.6	30426.2	28694.2	28808.9	29061.9	32766.5	38853.9	34157.3	37310.3	0.0159935	ADEVL-AD
Q69ZQ2	Pre-mRNA-splicing factor ISY1 homolog	Isy1	Q69ZQ2	Q69ZQ2;Q8R241	Isy1	Pre-mRNA-splicing factor ISY1 homolog	ISY1_MOUSE	4	17102.6	15306	18742.7	11702.2	9194.28	11809.2	13246.1	11748.5	11819.9	8367.45	6997.23	14922.5	8746.66	8103.81	11407.9	0.0160591	WT-ADEVL;WT-ADVL
Q8VEB1	G protein-coupled receptor kinase 5	Grk5	Q8VEB1	Q8VEB1;Q3TST4	Grk5	G protein-coupled receptor kinase 5	GRK5_MOUSE	8	11179.4	9404.73	12738.1	11602.3	20653.2	19200.9	7943.73	6431.97	8393.46	13557.2	9908.59	12606.1	11716	12911.9	9419.23	0.0161344	ADE-AD
P68040	Small ribosomal subunit protein RACK1	Rack1	P68040	P68040	Rack1	Small ribosomal subunit protein RACK1	RACK1_MOUSE	25	360838	338985	345000	333582	347693	336846	318566	338009	317116	330405	300346	313876	318958	311431	324791	0.0162097	WT-ADEVL;WT-ADVL
Q925N2	Sideroflexin-2	Sfxn2	Q925N2	Q925N2;Q3UC14;A0A494B9V3	Sfxn2	Sideroflexin-2	SFXN2_MOUSE	1	8429.31		9012.7	3920.36	2645.43											0.016215	WT-AD
Q8CCX5	Keratin-like protein KRT222	Krt222	Q8CCX5	Q8CCX5	Krt222	Keratin-like protein KRT222	KT222_MOUSE	9	25766.5	27969.4	24446.6	28826.9	28352.7	27164.3	23358.8	23538.6	24641.2	27405	32017.4	29118.2	29243.6	25978.8	30288.9	0.0162545	ADEVL-ADE;ADVL-ADE
Q9ERA0	Alpha-globin transcription factor CP2	Tfcp2	Q9ERA0	Q9ERA0;A0A2R8VKI7	Tfcp2	Alpha-globin transcription factor CP2	TFCP2_MOUSE	10	22702.6	17536.7	18626.1	20021.2	17233.9	19719.8	18214.6	16439.1	15750.1	13071.5	15104.3	14658.1	17286.3	16723.6	17811	0.0162739	ADVL-AD;WT-ADVL
Q91WS0	CDGSH iron-sulfur domain-containing protein 1	Cisd1	Q91WS0	Q91WS0	Cisd1	CDGSH iron-sulfur domain-containing protein 1	CISD1_MOUSE	14	1639430	1673520	1721790	1739240	1790660	1746680	1920210	1761420	1924070	1750310	1871870	1807560	1860350	1797410	1896920	0.0163636	WT-ADE;WT-ADEVL
Q9CXV1	Succinate dehydrogenase [ubiquinone] cytochrome b small subunit, mitochondrial	Sdhd	Q9CXV1	Q9CXV1;Q9D6J9	Sdhd	Succinate dehydrogenase [ubiquinone] cytochrome b small subunit, mitochondrial	DHSD_MOUSE	4	192316	188927	202587	207188	205731	201187	208793	195150	194810	217999	224129	212793	199053	195033	171927	0.016367	ADVL-ADEVL;WT-ADVL
Q9DD02	Protein Hikeshi	Hikeshi	Q9DD02	Q9DD02	Hikeshi	Protein Hikeshi	HIKES_MOUSE	6	35730.7	36110.5	24567	30257	25538.4	28043.2	31887.8	39730.3	39469	40261.9	42027	34286.9	39254.9	46042.2	42484.4	0.0163877	ADEVL-AD
Q8R3V5	Endophilin-B2	Sh3glb2	Q8R3V5	Q8R3V5;A2AWI7;A2AWI9;B0LDS3	Sh3glb2	Endophilin-B2	SHLB2_MOUSE	32	394492	389152	401002	368175	347749	350390	376301	395097	371663	352036	379425	425973	436283	410634	430476	0.0164419	ADEVL-AD
Q9D136	2-oxoglutarate and iron-dependent oxygenase domain-containing protein 3	Ogfod3	Q9D136	Q9D136	Ogfod3	2-oxoglutarate and iron-dependent oxygenase domain-containing protein 3	OGFD3_MOUSE	3	18611	19240	16872.5	11887	12675.4	13112.1	9324.4	14077.2	14512.3	10222	16509.4		17843.1	21392	17734.3	0.0165122	ADEVL-AD
Q8BGV8	Mitochondrial dynamics protein MID51	Mief1	Q8BGV8	Q8BGV8;B2RPW2	Mief1	Mitochondrial dynamics protein MID51	MID51_MOUSE	9	44718.3	47823.2	41637.4	37998.2	39122.5	38441	34143.4	39054.3	36951.1	43475.8	40246	40552.5	46549	41318.1	40297.9	0.0167128	WT-ADE
Q3UHD6	Sorting nexin-27	Snx27	Q3UHD6	Q3UHD6;A0A0G2JF85;A0A0G2JGD5	Snx27	Sorting nexin-27	SNX27_MOUSE	32	127449	128264	128716	113360	120568	133025	132196	127044	136554	141549	137861	142054	137165	133108	131888	0.0169113	ADVL-AD
Q9CPW2	Ferredoxin-2, mitochondrial	Fdx2	Q9CPW2	Q9CPW2	Fdx2	Ferredoxin-2, mitochondrial	FDX2_MOUSE	11	48259.9	49073	48961.9	45046.5	44343.5	50347.3	46198.9	41732.9	43860.4	50073.6	52324.6	49448.9	48463.9	47963.7	47408	0.0170285	ADVL-ADE
Q9QYJ1	Alpha-N-acetylgalactosaminide alpha-2,6-sialyltransferase 5	St6galnac5	Q9QYJ1	Q9QYJ1;Q6GTI0;Q8CAM7;Q8CBX1	St6galnac5	Alpha-N-acetylgalactosaminide alpha-2,6-sialyltransferase 5	SIA7E_MOUSE	4	8956.82	8098.56	9454.71	6168.43		7325.34	9406.09	5673.33	7008.78	4035.01	3904.92	3992.11	6818.41	7269.79	3733.44	0.0171102	WT-ADVL
Q8C570	mRNA export factor	Rae1	Q8C570	Q8C570;A2ASC6;Q6PAS9;Q8CBU3	Rae1	mRNA export factor	RAE1L_MOUSE	21	51539.9	48691.7	50220.4	48786.8	50911.2	52345.5	49947.2	46521.6	44568.7	45366.6	45324.3	46140.5	45170.7	46960.3	48050.2	0.0174368	ADVL-AD
Q9ER72	Cysteine--tRNA ligase, cytoplasmic	Cars1	Q9ER72	Q9ER72;Q3U716;Q3UXN3	Cars1	Cysteine--tRNA ligase, cytoplasmic	SYCC_MOUSE	56	92300.8	92054.2	89754.2	81451.5	89416.4	90698	99366.7	101902	97388.6	87603.3	95356.3	97499.6	97013.5	98414.2	93332.9	0.0176365	ADE-AD
Q8BLN5	Lanosterol synthase	Lss	Q8BLN5	Q8BLN5	Lss	Lanosterol synthase	LSS_MOUSE	19	211596	200281	207638	350903	230054	318903	188034	188133	188408	229941	170939	240477	259792	252341	222423	0.0177678	ADE-AD;WT-AD
Q99KX1	Myeloid leukemia factor 2	Mlf2	Q99KX1	Q3UNV7;Q99KX1;Q3URS8	Mlf2	Myeloid leukemia factor 2	MLF2_MOUSE	19	124131	114098	132528	103814	107490	106019	114873	111745	107297	94878.6	107770	104614	119885	118184	144244	0.0177905	ADVL-ADEVL
P09926	Surfeit locus protein 2	Surf2	P09926	P09926;Q3TA91;Q4VAF7	Surf2	Surfeit locus protein 2	SURF2_MOUSE	6	4019.78	8100.23	4111.48	8956.16	9798.71	13136.4	7711.3	6713.31	6781.67	5996.67	6115.09	3937.86	6898.99	6583.26	9013.44	0.0178204	ADVL-AD;WT-AD
Q8BVA2	Transmembrane protein 222	Tmem222	Q8BVA2	Q8BVA2;D6RIQ5;F6ZS99	Tmem222	Transmembrane protein 222	TM222_MOUSE	10	40456.4	40259.3	34094	26239.3	22167.6	29126.9	36475.3	33155.8	32671.6	22349.8	30364.6	33500.3	32484.9	25726.7	27746	0.0178352	WT-AD
Q6ZWS4	Protein cornichon homolog 3	Cnih3	Q6ZWS4	Q6ZWS4;A0A1B0GSP1;G3XA11;Q9D6E1	Cnih3	Protein cornichon homolog 3	CNIH3_MOUSE	2	44504.3	42489.8	40480.3	42160.2	55366.5	55667.1	47787.1	37010.3	41883.8	21061.4	34712.4	31694.7	38592.2	52062.3	43192	0.0179169	ADVL-AD
Q7TT15	Polypeptide N-acetylgalactosaminyltransferase 17	Galnt17	Q7TT15	Q7TT15;Q59J92;E9Q714	Galnt17	Polypeptide N-acetylgalactosaminyltransferase 17	GLT17_MOUSE	11	44377.7	51250.1	42399.1	33044.6	38681.5	41702.6	49274.7	43881.2	44001.1	53821	55211.7	46357.9	45909.8	43288.1	43867.4	0.0179263	ADVL-AD
P70202	Latexin	Lxn	P70202	P70202;Q14BZ3	Lxn	Latexin	LXN_MOUSE	7	329341	296698	274396	372209	328896	322424	269959	289873	258164	292813	254144	283397	271802	263824	297597	0.0181096	ADE-AD;ADEVL-AD;ADVL-AD
Q3UUF8	Ankyrin repeat domain-containing protein 34B	Ankrd34b	Q3UUF8	Q3UUF8	Ankrd34b	Ankyrin repeat domain-containing protein 34B	AN34B_MOUSE	14	17866.3	16175.5	20845.8	22171.7	19927.2	20650.7	14472.1	16996.2	16683.8	20707.4	19525.8	23071.5	19467.7	18450.4	20488.2	0.0181345	ADE-AD;ADVL-ADE
Q923S6	E3 ubiquitin-protein ligase NEURL1	Neurl1	Q923S6	Q923S6;Q499W5	Neurl1	E3 ubiquitin-protein ligase NEURL1	NEUL1_MOUSE	2	9849.91	10771.1	13314.6	7029.04	9165.34	6202.4	9488.66	13261.3	9918.73	6635.49	4969.28	5425.11	11131.2	6294.24	9756.66	0.0181352	ADVL-ADE;WT-ADVL
Q9EPR5	VPS10 domain-containing receptor SorCS2	Sorcs2	Q9EPR5	Q9EPR5;Q8CHA4	Sorcs2	VPS10 domain-containing receptor SorCS2	SORC2_MOUSE	29	66644.4	59060.1	57226.1	61298.4	55574	54058.1	51353.6	45735.3	40559.2	56075.4	53387.1	46608	46451.9	54071.6	47066.8	0.0184618	WT-ADE
Q3TL33	EF-hand domain-containing protein	Calu	Q3TL33;Q6XLQ8	Q3TL33;Q6XLQ8	Calu	EF-hand domain-containing protein	Q3TL33_MOUSE;Q6XLQ8_MOUSE	3	62083.4	55589.9	56258.9	69978.1	72742.9	64555.2	49374.8	51975.5	65665	66251.6	62898	57696.7	70017	73187.9	68354.6	0.0184814	ADEVL-ADE
O89079	Coatomer subunit epsilon	Cope	O89079	O89079;D3Z315;Q9D1J2	Cope	Coatomer subunit epsilon	COPE_MOUSE	13	46675.2	46031.8	42572.3	33755.3	35353.5	40446.1	43380.6	39507.4	39194.3	41951.4	40549	43402.4	40349.8	43689.7	39873.9	0.0187211	WT-AD
O70200	Allograft inflammatory factor 1	Aif1	O70200	O70200;Q4FJL9;A1E2H8;G3UYJ2;Q9EQW9	Aif1	Allograft inflammatory factor 1	AIF1_MOUSE	4	19559.1	21386.5	18356.2	20310.1	29189.3	28923.3	16564.6	18308.7	15770.6	20341.2	14963.1	16692.5	19272.8	17350.7	21715.5	0.0187733	ADE-AD;ADVL-AD
Q9EST3	Eukaryotic translation initiation factor 4E transporter	Eif4enif1	Q9EST3	Q9EST3;A8Y5K6;Q5NBZ7;Q8BY82	Eif4enif1	Eukaryotic translation initiation factor 4E transporter	4ET_MOUSE	16	34708.9	37817.7	37960.8	30926.6	37693.8	36450.4	31196.8	34052.4	29761	29691.6	31204.9	35987.5	40544.9	40290.2	38287.6	0.018777	ADEVL-ADE;ADVL-ADEVL
Q80W54	CAAX prenyl protease 1 homolog	Zmpste24	Q80W54	Q80W54;B9EHY2	Zmpste24	CAAX prenyl protease 1 homolog	FACE1_MOUSE	12	58120.1	54323.1	62649.6	48900.2	43511.2	41313	46601.2	51637.8	46390.2	49225.7	45096.2	50449.6	48871.9	62219.2	53250.3	0.018943	WT-AD
Q9D0W5	Peptidyl-prolyl cis-trans isomerase-like 1	Ppil1	Q9D0W5	Q9D0W5;B9EJX8;Q3U0J1	Ppil1	Peptidyl-prolyl cis-trans isomerase-like 1	PPIL1_MOUSE	11	104834	97120.3	93489.7	94095.5	97035.4	94540.5	90021.2	99626.7	96762.9	87582.8	93309	88226.7	83620.8	78651.1	89739.4	0.0190143	WT-ADEVL
Q9CWM4	Prefoldin subunit 1	Pfdn1	Q9CWM4	Q9CWM4;Q8CEH4;Q9CQF7;Q8R3R9	Pfdn1	Prefoldin subunit 1	PFD1_MOUSE	11	130919	135616	146453	118177	124120	133155	139149	139758	133349	126636	142619	146302	120430	108364	121099	0.0190873	ADEVL-ADE;ADVL-ADEVL;WT-ADEVL
P70313	Nitric oxide synthase 3	Nos3	P70313	P70313;Q8C5P3	Nos3	Nitric oxide synthase 3	NOS3_MOUSE	2	903.926		2583.28				4117.33	5305.99	4053.5	3044.51	2534.92	1415.16	2758.7	1534.45	2094.37	0.0190876	ADEVL-ADE;WT-ADE
Q9ESW8	Pyroglutamyl-peptidase 1	Pgpep1	Q9ESW8	Q9ESW8;A0A1B0GSC4	Pgpep1	Pyroglutamyl-peptidase 1	PGPI_MOUSE	4	12219.5	11573.2	10882.4	7318.07	10071.9	8914.34	15172.5	15145.1	19889	9492.92	10763.6	8715.32	6480.61	15157	10863.1	0.0191224	ADE-AD;ADVL-ADE
Q80Y50	Calmodulin-binding transcription activator 2	Camta2	Q80Y50	Q80Y50;B0QZH4;B0QZH6	Camta2	Calmodulin-binding transcription activator 2	CMTA2_MOUSE	10	7190.18	10081.2	5956.46	10250.8	10428.2	7949	12101.1	13528	11247.2	12028.4	10982	10713.9	8967.7	10876.2	10325.6	0.0191297	WT-ADE
Q8R1X6	Spartin	Spart	Q8R1X6	Q8R1X6;Q3TVW1;D3Z3F8	Spart	Spartin	SPART_MOUSE	24	95471.9	92093.4	104356	97871.3	88831.3	97138	103509	96163.7	108049	88298.6	91874.1	99110.3	112302	112489	105544	0.0191833	ADEVL-AD;ADVL-ADEVL
Q3UHB8	Coiled-coil domain-containing protein 177	Ccdc177	Q3UHB8	Q3UHB8	Ccdc177	Coiled-coil domain-containing protein 177	CC177_MOUSE	32	89058.6	91347.1	86558.6	82185.9	84065.4	94697.7	71465.4	79701.3	77802.5	82747.4	81548	81281.1	87954.7	82812.5	86397.6	0.0194954	ADE-AD;WT-ADE
Q8C7V3	U3 small nucleolar RNA-associated protein 15 homolog	Utp15	Q8C7V3	Q8C7V3;Q3TN42	Utp15	U3 small nucleolar RNA-associated protein 15 homolog	UTP15_MOUSE	2			7685.82	3062.86		3644.94		6924.32	5677.24		8924.48		2955.87	3643.79	1087.54	0.019592	ADVL-ADEVL
Q9D1C3	Protein preY, mitochondrial	Pyurf	Q9D1C3	Q9D1C3	Pyurf	Protein preY, mitochondrial	PREY_MOUSE	2	7148.09		7105.67		2538.16	4918.32	3092.05	3423.07				8350.97	3732.53	5364.64	3713.65	0.019619	ADVL-ADE
Q9DCF9	Translocon-associated protein subunit gamma	Ssr3	Q9DCF9	Q9DCF9;Q4FK79	Ssr3	Translocon-associated protein subunit gamma	SSRG_MOUSE	2	24031.2	21159.5	23699.6	20324.1	13673.2	15516.6	17505.8	16546.1	18278.4	17152.8	14808.4	11970.3	19082.3	25416.7	18688.8	0.019716	WT-ADVL
Q64345	Interferon-induced protein with tetratricopeptide repeats 3	Ifit3	Q64345	Q64345;E9PV48;Q8BPC3;Q4FJY6;Q5FW82	Ifit3	Interferon-induced protein with tetratricopeptide repeats 3	IFIT3_MOUSE	10	15709.3	14902.9	15348.8	39398.6	55890.7	25205.2	23821.4	14773.1	20823.6	30580	30759.5	20041.4	18784.1	14536.7	21600.4	0.0197931	ADEVL-AD;WT-AD
F6VQ81	Tumor protein D52-like 2 (Fragment)	Tpd52l2	F6VQ81	F6VQ81;Q3TUJ9;Q8BKP1	Tpd52l2	Tumor protein D52-like 2 (Fragment)	F6VQ81_MOUSE	4	80244	94198.9	82879.9	73452	63805.2	52877.1	64404.3	60476.4	69045.5	61145.1	78563.4	85591.1	87310	79816.1	96377.6	0.0199366	ADEVL-AD
Q80TN5	Palmitoyltransferase ZDHHC17	Zdhhc17	Q80TN5	Q80TN5;Q0VFY6;A0A1W2P7M2;Q3TRB3	Zdhhc17	Palmitoyltransferase ZDHHC17	ZDH17_MOUSE	10	30742.8	24774.2	29415.4	27229.1	30906.7	26999.9	24272.4	25953.3	23774.4	19445.1	23894.8	24004.1	29913.8	27575.5	28314.5	0.0199623	ADVL-AD;ADVL-ADEVL
Q7JJ13	Bromodomain-containing protein 2	Brd2	Q7JJ13	Q7JJ13;B2RS09;I7HPW1	Brd2	Bromodomain-containing protein 2	BRD2_MOUSE	11	18542.6	17019.3	20722.5	24130.6	22185.3	22122.8	21779	24224.9	21067.1	16854.8	20160.2	20162.8	19628.4	18521.8	20035.9	0.020002	NA
Q5DTZ6	RING finger protein 150	Rnf150	Q5DTZ6	Q5DTZ6	Rnf150	RING finger protein 150	RN150_MOUSE	6	19483	21676.6	23345.7	21747.1	27510.1	26207.4	22816.1	24328.1	22331.5	26358.1	26396.6	29649.8	31178.3	27284.3	26028.5	0.0201378	WT-ADEVL
Q8BYR2	Serine/threonine-protein kinase LATS1	Lats1	Q8BYR2	Q8BYR2	Lats1	Serine/threonine-protein kinase LATS1	LATS1_MOUSE	3	3617.11	3250.32	1494.42	8165.19	6838.82			3478.1	3572.95		7134.56	3991.23	4735.23	6244.75	5910.71	0.0201869	WT-AD
Q9CR16	Peptidyl-prolyl cis-trans isomerase D	Ppid	Q9CR16	Q9CR16;Q3UB60	Ppid	Peptidyl-prolyl cis-trans isomerase D	PPID_MOUSE	36	285656	285854	275303	267731	307472	298850	327418	324858	322029	294853	293922	329337	317095	336197	310727	0.0201976	WT-ADE
Q8BG32	26S proteasome non-ATPase regulatory subunit 11	Psmd11	Q8BG32	Q8BG32;G3UX15;G3UYI4;G3UYL3;G3UYL8;Q3UWW9;Q497E8;Q5BKQ9;Q7TMI0;Q8BK73	Psmd11	26S proteasome non-ATPase regulatory subunit 11	PSD11_MOUSE	46	186898	188645	184598	179097	178704	184373	197271	187695	185799	175356	181292	197946	198892	205576	201009	0.0202429	ADEVL-AD
Q61550	Double-strand-break repair protein rad21 homolog	Rad21	Q61550	Q61550;A1L366;A1L367;Q3TG35;Q3UTE4;Q6ZQJ6	Rad21	Double-strand-break repair protein rad21 homolog	RAD21_MOUSE	20	33950.4	30602.3	35943.6	28979.6	24076.6	27435.4	28748.5	24996.8	26555.7	30644.3	26457.5	30725	28682.3	24921.3	26922.3	0.0202842	WT-AD;WT-ADE;WT-ADEVL
O08917	Flotillin-1	Flot1	O08917	O08917;Q540I4;G3UYU4;Q3TJS0	Flot1	Flotillin-1	FLOT1_MOUSE	44	358708	337216	399372	338270	336871	395847	332794	295724	305797	332319	356160	328217	305146	293896	282168	0.0203433	WT-ADEVL
Q8BQZ5	Cleavage and polyadenylation specificity factor subunit 4	Cpsf4	Q8BQZ5	Q8BQZ5;B2LVG5;B2LVG6;E0CXT7;F7B6Z5;M0QWM8	Cpsf4	Cleavage and polyadenylation specificity factor subunit 4	CPSF4_MOUSE	4	16593.9	23485.3	27144	37689		43964		22788.6	17640.4	25255.7	28651.1	36115.9	26307.1	19627.3		0.0203508	ADE-AD;ADEVL-AD;WT-AD
Q8BG51	Mitochondrial Rho GTPase 1	Rhot1	Q8BG51	Q8BG51	Rhot1	Mitochondrial Rho GTPase 1	MIRO1_MOUSE	34	136498	140827	134410	150743	137801	146617	154712	151244	149560	151063	140951	142888	149149	146962	148887	0.0203855	WT-ADE
A0A0A0MQE5	Calmodulin regulated spectrin-associated protein 1	Camsap1	A0A0A0MQE5	A0A0A0MQE5	Camsap1	Calmodulin regulated spectrin-associated protein 1	A0A0A0MQE5_MOUSE	1	14441	15254.6	20845.4	12927.9	11283.2	15028.8	15618.7	11330.4	18075.3	26611.2	19331.4		10832.7	12148.9	11309.7	0.0204073	ADVL-AD;ADVL-ADEVL
Q3UVR3	Tau-tubulin kinase 2	Ttbk2	Q3UVR3	Q3UVR3;A2AW15;A2AW13;A2AW14	Ttbk2	Tau-tubulin kinase 2	TTBK2_MOUSE	8	86776.9	85994.5	102957	109483	97256.3	93583.5	126145	111960	110748	118495	115492	84607.7	71991.1	80786.9	84392.8	0.0204264	ADEVL-ADE
Q9CZD3	Glycine--tRNA ligase	Gars1	Q9CZD3	Q9CZD3	Gars1	Glycine--tRNA ligase	GARS_MOUSE	47	199522	201819	209011	193263	182771	187861	187502	187544	191427	186201	182553	182365	180351	193564	201361	0.0204293	WT-ADVL
Q9JM93	ADP-ribosylation factor-like protein 6-interacting protein 4	Arl6ip4	Q9JM93	Q9JM93;D3YWC2;D3Z6F1	Arl6ip4	ADP-ribosylation factor-like protein 6-interacting protein 4	AR6P4_MOUSE	4	6477.28	7308.34	6684.33	11223.2	9133.96	7579.47	12011.3	8887.39	7607.39	5761.27	5323.35	6621.93	6875.44	5928.55	5694.98	0.0205694	NA
Q3ZT31	Sorting nexin-25	Snx25	Q3ZT31	Q3ZT31;E9Q1K0;Q7TQF4	Snx25	Sorting nexin-25	SNX25_MOUSE	12	12332.3	10575	11309.5	15795.6	12094.2	12364.4	8862.44	10834.6	9734.62	7426.98	8715.99	10554	13333.5	10861.6	11790.9	0.0205744	ADVL-AD
O09106	Histone deacetylase 1	Hdac1	O09106	O09106;Q58E49	Hdac1	Histone deacetylase 1	HDAC1_MOUSE	10	29095.1	25985.1	25650.4	24775.4	27815.7	26225.8	22322.5	20349.6	19218.4	25066.5	18012.3	26765	19086	21453.6	19277	0.0206403	WT-ADEVL
Q3UCQ1	Forkhead box protein K2	Foxk2	Q3UCQ1	Q3UCQ1	Foxk2	Forkhead box protein K2	FOXK2_MOUSE	9	17976.2	13496.2	13354.8	16135.7	16866.3	14463.8	13734	17451.6	13457.7	8526.62	9798.42	11844.4	14975.3	14241.8	14265.5	0.0207559	ADVL-AD;WT-ADVL
Q8R043	Small integral membrane protein 29	Smim29	Q8R043	Q8R043;A0A338P7F5;A0A338P7F9	Smim29	Small integral membrane protein 29	SIM29_MOUSE	1	4080.19	4058.61						6483.1	6945.7	1512.7	4050	3773.98	3919.78	3547.8	2439.04	0.0208229	ADEVL-ADE;ADVL-ADE
Q9CZX8	Small ribosomal subunit protein eS19	Rps19	Q9CZX8	Q9CZX8;D3Z722;D3YUG3;D3YUT3;D3Z5R8;Q5M9P3;S4R223	Rps19	Small ribosomal subunit protein eS19	RS19_MOUSE	14	282840	284314	295957	249714	274448	238372	252846	259990	256746	251473	240166	270995	253154	246376	260578	0.0209128	WT-AD;WT-ADEVL;WT-ADVL
Q5SRX1	TOM1-like protein 2	Tom1l2	Q5SRX1	Q5SRX1;Q5SXA4;Q5SXA5	Tom1l2	TOM1-like protein 2	TM1L2_MOUSE	29	533006	514468	550671	498905	463021	497022	491744	414707	465431	457387	480192	481537	497344	501374	484087	0.0209502	WT-ADE
A2ARP1	Inositol hexakisphosphate and diphosphoinositol-pentakisphosphate kinase 1	Ppip5k1	A2ARP1	A2ARP1;B9EHS3;F6Q5C6;F7AST3	Ppip5k1	Inositol hexakisphosphate and diphosphoinositol-pentakisphosphate kinase 1	VIP1_MOUSE	28	42228.9	36717.7	35175.1	33302.3	36890.8	34452.6	41616.3	42713.6	40485.2	38759.8	40018.4	39482.9	38545	38571	38101.4	0.0209603	ADE-AD
O70374	Protein CBFA2T2	Cbfa2t2	O70374	O70374;A0A0R4J1D5;F6WYU8	Cbfa2t2	Protein CBFA2T2	MTG8R_MOUSE	2			19579.9	11204.3	5074.98	8688.24		10773.5	12223.7	6502.46				19288.3	23154.8	0.0211165	ADEVL-AD;ADVL-ADEVL
Q99N96	Large ribosomal subunit protein uL1m	Mrpl1	Q99N96	Q99N96;Q9D3F3;Q9CUL8	Mrpl1	Large ribosomal subunit protein uL1m	RM01_MOUSE	14	59657	53460.8	62991.9	58990.3	61299.7	55188.1	57747.1	46708.8	52964.5	53149.7	51754.9	53868.2	47316.9	47420.4	49023.9	0.0211734	ADEVL-AD;WT-ADEVL
Q8BFP9	[Pyruvate dehydrogenase (acetyl-transferring)] kinase isozyme 1, mitochondrial	Pdk1	Q8BFP9	Q8BFP9;Q8R2U8	Pdk1	[Pyruvate dehydrogenase (acetyl-transferring)] kinase isozyme 1, mitochondrial	PDK1_MOUSE	25	74966.2	73649.1	71064.1	76589.3	75704.6	80401.6	71844.1	74455.2	71015.1	67613.4	65780.2	72585.4	77150.9	74066.2	71812.6	0.0211813	ADVL-AD
P49935	Pro-cathepsin H	Ctsh	P49935	P49935;A0A087WR20;Q922Q7	Ctsh	Pro-cathepsin H	CATH_MOUSE	3	8164.77	7011.33	6368.94	6178.97	10461.2	6704.53	2024.46	4599.18	4206.97		10616.9	8976.38	3768.07	7443.62	6050.32	0.0213914	ADVL-ADE
Q6PR54	Telomere-associated protein RIF1	Rif1	Q6PR54	Q6PR54;J7I1C3	Rif1	Telomere-associated protein RIF1	RIF1_MOUSE	2	2587.46		2999.94			829.643	1606.06	1294.74				1221.74	814.279		1163.78	0.0214601	WT-AD;WT-ADEVL
A0A5H1ZRL1	Spire type actin nucleation factor 1	Spire1	A0A5H1ZRL1;Q6ZPX2	A0A5H1ZRL1;Q6ZPX2	Spire1	Spire type actin nucleation factor 1	A0A5H1ZRL1_MOUSE;Q6ZPX2_MOUSE	2	20938.2	24952.6	21456.7	21877.1	22816.2	25945.9	24443.2	30997.3	25752.7	35357.7	29828.1	27820	29177	26556	30289.3	0.0215315	WT-ADVL
Q5H8C4	Intermembrane lipid transfer protein VPS13A	Vps13a	Q5H8C4	Q5H8C4;A0A286YCC3;A0A286YCT3;Q6P6M9;Q8CDS8	Vps13a	Intermembrane lipid transfer protein VPS13A	VP13A_MOUSE	86	114240	108816	106328	98501.9	105071	99895.5	110002	112057	107223	93807.4	105386	102431	108286	108739	113615	0.0215773	NA
Q8BMA6	Signal recognition particle subunit SRP68	Srp68	Q8BMA6	Q8BMA6;A2AAN2;Q8K258	Srp68	Signal recognition particle subunit SRP68	SRP68_MOUSE	31	64575.4	65779.7	67514.1	64817.9	61640.7	65231.9	66792.1	65259.8	57829.7	58828.6	57769.5	56293.6	63528.8	62964.1	63856.2	0.0217171	WT-ADVL
Q8K284	General transcription factor 3C polypeptide 1	Gtf3c1	Q8K284	Q8K284;Q3UHL0;A0A0U1RPD8	Gtf3c1	General transcription factor 3C polypeptide 1	TF3C1_MOUSE	18	23907	26141	26049.3	24170.7	21569.3	26495.2	17995.3	19748.8	20906.3	19411	22875.1	21441.3	27083	21836.7	25956.6	0.0217321	WT-ADE
Q3TQ29	Pumilio RNA-binding family member 2	Pum2	Q3TQ29;Q3TTH9;Q3UR91	Q3TQ29;Q3TTH9;Q3UR91	Pum2	Pumilio RNA-binding family member 2	Q3TQ29_MOUSE;Q3TTH9_MOUSE;Q3UR91_MOUSE	2	3709.26	6394.08	7502.48		6752.77	6970.75	3827.09	4902.69	3728.12	7787.42	5731.28	6844.81	4558.81	2326.89	2741.24	0.0217784	ADVL-ADEVL
Q8C2Q3	RNA-binding protein 14	Rbm14	Q8C2Q3	Q8C2Q3;Q3U6A2	Rbm14	RNA-binding protein 14	RBM14_MOUSE	29	91005.6	95182.1	89761.6	93028.6	83005	86494.1	81046.7	86275.3	80639	78186.4	89947.2	82467.3	77790.4	79061.7	79772.7	0.0217886	WT-ADEVL
O08797	SPI6	Serpinb9	O08797	O08797	Serpinb9	SPI6	O08797_MOUSE	20	45697	44208.7	48288.1	51076.5	67805	52094.6	50011.6	46597	48264.9	45767.3	41491.7	42642.6	44161.8	44147.2	42164.7	0.0218301	ADEVL-AD;ADVL-AD
Q8BNU0	Armadillo repeat-containing protein 6	Armc6	Q8BNU0	Q8BNU0	Armc6	Armadillo repeat-containing protein 6	ARMC6_MOUSE	32	112993	111434	110082	109738	105278	115390	121393	115988	115826	104561	107023	112146	106133	109005	107275	0.0219527	ADEVL-ADE;ADVL-ADE
Q8BPA8	Protein DPCD	Dpcd	Q8BPA8	Q8BPA8	Dpcd	Protein DPCD	DPCD_MOUSE	6	22082.1	18758.5	21522.1	20898.1	20475.9	18136.4	19815.5	20257.4	21120.2	20580.6	20289.2	16824.5	14774.2	17274.4	15933.3	0.0219663	ADEVL-ADE;WT-ADEVL
Q7TSG2	RNA polymerase II subunit A C-terminal domain phosphatase	Ctdp1	Q7TSG2	Q7TSG2;Q3U0S4	Ctdp1	RNA polymerase II subunit A C-terminal domain phosphatase	CTDP1_MOUSE	20	22645.7	21163.9	24871.1	18107.3	18417.5	19637.1	17964	17340.4	19660.2	15835.4	17735.3	20247.5	19129.9	17739.2	14361.9	0.0219741	WT-ADEVL;WT-ADVL
Q9JKX4	Protein AATF	Aatf	Q9JKX4	Q9JKX4;Q3URN5	Aatf	Protein AATF	AATF_MOUSE	1	3614.42	2017.41	2002.8							8262.41		6063.59	6007.52		4892.09	0.0221592	WT-ADVL
Q61527	Receptor tyrosine-protein kinase erbB-4	Erbb4	Q61527	Q61527	Erbb4	Receptor tyrosine-protein kinase erbB-4	ERBB4_MOUSE	19	38853.7	34751	41631	35348.8	44921.6	42129.2	40737.9	40359.7	36951.9	29244.2	28204.2	35484.9	33543.9	31548.1	34303.6	0.022163	ADVL-AD
Q91WI7	KICSTOR complex protein ITFG2	Itfg2	Q91WI7	Q91WI7;A0A0N4SW06;Q3TWL5	Itfg2	KICSTOR complex protein ITFG2	ITFG2_MOUSE	9	15644.6	24584.7	19624.8	29186	37647.7	30832.2	21314.7	19813.3	25740.4	23077.9	21193.4	29561	24926.8	28400.4	24447	0.0224877	WT-AD
O54950	5'-AMP-activated protein kinase subunit gamma-1	Prkag1	O54950	O54950;Q3TWR3;Q2VPC9	Prkag1	5'-AMP-activated protein kinase subunit gamma-1	AAKG1_MOUSE	12	42773.6	29775.5	40651.3	58946.5	51069	46625.4	39314.6	34083.2	40598.7	41768.1	50936.8	43702.7	47322.1	46245.3	46425.2	0.0225324	ADE-AD;WT-AD
P70663	SPARC-like protein 1	Sparcl1	P70663	P70663;Q3TYD5	Sparcl1	SPARC-like protein 1	SPRL1_MOUSE	43	371184	396983	366007	408328	381114	352131	381421	364713	371374	319298	389494	369344	406657	469908	456194	0.0226502	ADEVL-ADE;ADVL-ADEVL
P62631	Elongation factor 1-alpha 2	Eef1a2	P62631	P62631	Eef1a2	Elongation factor 1-alpha 2	EF1A2_MOUSE	34	801053	806784	795075	744547	865709	833394	860203	798717	816717	662326	658707	777570	756549	723264	713400	0.02266	ADVL-ADE
P49070	Guided entry of tail-anchored proteins factor CAMLG	Camlg	P49070	P49070	Camlg	Guided entry of tail-anchored proteins factor CAMLG	CAMLG_MOUSE	14	81404.3	78658.3	80066.6	58701.2	67622.6	65968.1	67576	78308.5	74338.3	72656	62713.2	65372.3	79194.7	66852.2	68768.4	0.0232291	WT-AD
Q8C460	ERI1 exoribonuclease 3	Eri3	Q8C460	Q8C460;A0A0R4J1R9;Q8VC93	Eri3	ERI1 exoribonuclease 3	ERI3_MOUSE	16	185970	189616	171441	171117	162022	150814	180657	192895	192308	159832	169250	168079	181379	169632	155277	0.0232774	ADE-AD
Q66T02	Pleckstrin homology domain-containing family G member 5	Plekhg5	Q66T02	Q66T02;A0A0A0MQC2;A0A2X0SG37;A0A5F8MPI8;B1AS67	Plekhg5	Pleckstrin homology domain-containing family G member 5	PKHG5_MOUSE	24	38795.3	35725.4	36589.8	34879.8	32581.7	37534.7	33731.3	32021.5	27856.4	36838.8	35238.8	35439.3	32796.5	30041.5	32820.1	0.0233877	WT-ADE
Q8BWL5	RNA-binding motif, single-stranded-interacting protein 3	Rbms3	Q8BWL5	Q8BWL5;A0A6I8MX12;G3UY10;G3UYP9;Q8BKJ2;Q8K256	Rbms3	RNA-binding motif, single-stranded-interacting protein 3	RBMS3_MOUSE	3	9925.63	12116.6		9607.14	11862.2	10720.6	17456.5	12541.6	13496.2	12429.9	14489.8	13132.9	9895.27	10229.5	9271.75	0.0234818	ADEVL-ADE
Q9CQ91	NADH dehydrogenase [ubiquinone] 1 alpha subcomplex subunit 3	Ndufa3	Q9CQ91	Q9CQ91;D3Z670	Ndufa3	NADH dehydrogenase [ubiquinone] 1 alpha subcomplex subunit 3	NDUA3_MOUSE	7	371917	420120	399174	390727	376888	397182	430578	382193	381637	352087	370825	369792	335452	351892	352331	0.0235344	ADEVL-ADE;WT-ADEVL
Q9D0T1	NHP2-like protein 1	Snu13	Q9D0T1	Q9D0T1	Snu13	NHP2-like protein 1	NH2L1_MOUSE	8	189154	187128	165400	184891	193407	198546	193528	205062	195995	169705	174480	179002	175714	181260	186447	0.0237709	ADVL-ADE
Q5NCC9	E3 ubiquitin-protein ligase TRIM58	Trim58	Q5NCC9	Q5NCC9;B9EK29	Trim58	E3 ubiquitin-protein ligase TRIM58	TRI58_MOUSE	2		58551			88588.9		67366.6	64988.2	71578.6	80035.9	65806.6	74336.5	63676.5	66618.8	67926.5	0.0238117	ADE-AD;ADEVL-AD;WT-AD
Q9DC51	Guanine nucleotide-binding protein G(i) subunit alpha-3	Gnai3	Q9DC51	Q9DC51;Q3TJH1	Gnai3	Guanine nucleotide-binding protein G(i) subunit alpha-3	GNAI3_MOUSE	14	168293	146053	173541	157039	168931	164456	156026	163475	160268	174260	163182	163010	138213	127692	149575	0.0239543	ADEVL-AD;ADVL-ADEVL
P57724	Poly(rC)-binding protein 4	Pcbp4	P57724	P57724;A0A087WRH3;A0A087WSI1;A0A0R4J044;A0A1L1SQ99;A0A1L1SRP9;A0A1L1SUS5;Q8BP63;Q9DB01	Pcbp4	Poly(rC)-binding protein 4	PCBP4_MOUSE	4	16159.2	16733.4	16797.6	24056.2	19385.1	23313.4	15366	16838.4	18013.8	27900.9	19303	19317.7	17313.2	15068.2	14821.4	0.0240014	NA
P61750	ADP-ribosylation factor 4	Arf4	P61750	P61750;Q14BR4;Q9DD04;E9Q798;F6UFB9	Arf4	ADP-ribosylation factor 4	ARF4_MOUSE	5	62237.9	65277.4	67166.1	57464.8	55071.9	56702.5	59082.6	60850.5	67309.2	63288.1	64263.4	59100.5	56818.4	55846.7	60853.1	0.0242357	WT-AD
Q60722	Transcription factor 4	Tcf4	Q60722	Q60722;E9Q8G4;A0A0J9YU37;A0A0J9YUK1;A0A0J9YUP9;A0A0J9YUS2;A0A0J9YUZ0;A0A0J9YV39;A0A0J9YV54;A0A0J9YV88;A0A0J9YVC6;A0A0J9YVG2;A0A0J9YVG8;A0A0J9YVI1;Q3UZE5;Q8BPX7;Q8CE98	Tcf4	Transcription factor 4	ITF2_MOUSE	14	16816	18120.5	20889	10789.3	12056.2	13405.8	13679.7	17502.6	15150	17596.5	16532.3	13425.3	13398	16636.9	12673.3	0.0243546	WT-AD
Q8JZQ2	AFG3-like protein 2	Afg3l2	Q8JZQ2	Q8JZQ2;Q3U7C0;Q3UDQ7;Q8R5F1	Afg3l2	AFG3-like protein 2	AFG32_MOUSE	61	204198	205071	217624	224199	224832	229400	219483	217393	234431	227463	222753	237110	225755	224163	230767	0.024369	WT-ADEVL;WT-ADVL
Q91ZD4	Vang-like protein 2	Vangl2	Q91ZD4	Q91ZD4;A0A991ELD2;D3YY75;Q6ZPV8;D3Z374;D3Z4X2	Vangl2	Vang-like protein 2	VANG2_MOUSE	3	6788.71	8590.57	8293.75	4900.84	4952.42	7450.55	7779.28	5566.69	7155.6	7318.97	10407.5	5578.4	2670.37	3307.81	4391.56	0.0244128	ADVL-ADEVL;WT-ADEVL
D7EYE4	Zinc finger protein 185	Zfp185	D7EYE4	Q62394;A2BI37;D7EYE4;G5E8W8;Q8C875;Q8CHR0;Q9JJR3	Zfp185	Zinc finger protein 185	D7EYE4_MOUSE	8	19327.4	12472	21432.1	24257.8	19877.9	20466.4	11909.8	7997.47	17547.3	4594.07	13719.8	10517.2	11408.1	12173.4	14798.1	0.024463	ADVL-AD
E9QB01	Neural cell adhesion molecule 1	Ncam1	E9QB01	E9QB01;O88682	Ncam1	Neural cell adhesion molecule 1	E9QB01_MOUSE	4	526789	515376	516541	585217	519470	536942	534204	538735	543434	501135	486369	483091	527271	492112	521725	0.0245121	ADVL-AD
P63017	Heat shock cognate 71 kDa protein	Hspa8	P63017	P63017;Q3KQJ4;Q3TEK2;Q3TF16;Q3TH04;Q3TQ13;Q3TRH3;Q3TZJ3;Q3U9L2;Q3UBA6;Q3UBR0;Q3UDS0;Q3ULM1;Q3UXU1;Q504P4	Hspa8	Heat shock cognate 71 kDa protein	HSP7C_MOUSE	96	5251530	5472970	5011380	4831880	4892450	5061280	5190510	5516930	5572950	5177550	5364200	5460040	5637530	5693430	5286200	0.0245316	ADEVL-AD
Q8CIQ7	Dedicator of cytokinesis protein 3	Dock3	Q8CIQ7	Q8CIQ7;F8VPQ1;Q3UHH9;F6VMI1	Dock3	Dedicator of cytokinesis protein 3	DOCK3_MOUSE	88	57759.5	56933.6	59052.3	54152.1	53003.6	53430.7	53800.2	54055.3	54449.9	53311.5	52415.8	55814.4	53523.9	50118.6	55712.6	0.0247779	WT-AD;WT-ADEVL
Q9D8T0	Protein FAM3A	Fam3a	Q9D8T0	I7HJS7;Q9D8T0;A0A158SIT7;I7HLV5;I7HPY1	Fam3a	Protein FAM3A	FAM3A_MOUSE	4	7398.67	6701.53	7079.8	12928.7		16056.6	9119.94	4253.09	4425.85			5141.3	10240		6901.34	0.0248026	ADE-AD;WT-AD
D3YZI9	PiggyBac transposable element-derived protein 5	Pgbd5	D3YZI9	D3YZI9;A0A510C1L5;A0A5H2QVU1;G3UX58	Pgbd5	PiggyBac transposable element-derived protein 5	PGBD5_MOUSE	14	101067	103353	98436.2	85952.1	104442	86888.5	115317	112784	102276	108675	112236	112635	95551.3	101766	82048.7	0.0248345	NA
Q9DC70	NADH dehydrogenase [ubiquinone] iron-sulfur protein 7, mitochondrial	Ndufs7	Q9DC70	Q9DC70	Ndufs7	NADH dehydrogenase [ubiquinone] iron-sulfur protein 7, mitochondrial	NDUS7_MOUSE	21	418067	410002	411774	367841	399864	416743	457540	410275	463011	436918	498513	467324	428280	471350	450379	0.02501	ADVL-AD
Q9ERE7	LRP chaperone MESD	Mesd	Q9ERE7	Q9ERE7;D3YVR4	Mesd	LRP chaperone MESD	MESD_MOUSE	18	148237	160362	159892	159697	152974	162521	153315	150319	137980	148857	138437	140532	137708	144169	146156	0.0250701	NA
E0CXP6	UMAP1-MVP12 associated (UMA) domain containing 1	Gm45062	E0CXP6;E0CYZ5;E0CZ38;E0CZ61	E0CXP6;E0CYZ5;E0CZ38;E0CZ61	Gm45062;Umad1	UMAP1-MVP12 associated (UMA) domain containing 1	E0CXP6_MOUSE;E0CYZ5_MOUSE;E0CZ38_MOUSE;E0CZ61_MOUSE	2	31444.6	44033.1	33758.8	27101.9	27806.7	30369	32145.7	32410.7	33829	24157.5	11645.7	29022.1	21941.7	21548	25437.4	0.025073	WT-ADVL
Q569Z6	Thyroid hormone receptor-associated protein 3	Thrap3	Q569Z6	Q569Z6;Q3U503;F6YH92	Thrap3	Thyroid hormone receptor-associated protein 3	TR150_MOUSE	45	221813	212482	216512	211754	204321	205059	210249	214443	217960	193437	205438	200347	204460	201252	216375	0.0251237	WT-ADVL
P28571	Sodium- and chloride-dependent glycine transporter 1	Slc6a9	P28571	P28571;E9Q3V0;E9Q517	Slc6a9	Sodium- and chloride-dependent glycine transporter 1	SC6A9_MOUSE	8	140224	151751	152790	150344	138208	159697	157086	200137	205860	168940	228546	172552	202889	192987	239229	0.0251513	ADEVL-AD;WT-ADEVL
Q9D1R1	Complex I assembly factor TMEM126B, mitochondrial	Tmem126b	Q9D1R1	Q9D1R1	Tmem126b	Complex I assembly factor TMEM126B, mitochondrial	T126B_MOUSE	3	12237.7	15067.1	10740.1	11930.2	18367.1	11233	9171.88	10365	8911.38	16611.1	19077.9	16026.7	12491.1	13819.7	10281.3	0.0251841	ADVL-ADE
Q8VEH8	Endoplasmic reticulum lectin 1	Erlec1	Q8VEH8	Q8VEH8;F6Z458;F7AQQ2	Erlec1	Endoplasmic reticulum lectin 1	ERLEC_MOUSE	26	49259.4	49301.7	40118.7	39625.4	33013.4	32970.5	38813.2	44005.2	38283	38785.4	33868.9	37974.9	39407.5	39834.4	38506.5	0.025189	WT-AD;WT-ADVL
P13864	DNA (cytosine-5)-methyltransferase 1	Dnmt1	P13864	P13864;J3QNW0;Q3UHZ3;Q7TSJ0;Q3UPE8	Dnmt1	DNA (cytosine-5)-methyltransferase 1	DNMT1_MOUSE	14	1213240	1320130	1326690	1560360	1829330	1505380	1523120	1314040	1196560	1206970	1375830	931786	1500760	1486240	1666050	0.0252209	ADVL-AD
P56387	Dynein light chain Tctex-type 3	Dynlt3	P56387	P56387;Q542J7;Q9D6M5	Dynlt3	Dynein light chain Tctex-type 3	DYLT3_MOUSE	4	40484.8	39511.3	33513.8	32437.4	24690.1	34700.1	32737.9	27175.1	26526.6	28832.1	31727.2	42933	22983.9	24508.9	20174	0.0252391	WT-ADEVL
P16627	Heat shock 70 kDa protein 1-like	Hspa1l	P16627	P16627;A1L347;B2CSK2;Q91ZU4;Q9QWU1	Hspa1l	Heat shock 70 kDa protein 1-like	HS71L_MOUSE	2	45575.1	51127.4	34975.9	24204.5	31640.9	30596.7	44588.6	42085	47696.9	31501	34783.5	39660.5	44712.8	39093.7	57678.1	0.0252605	ADEVL-AD
Q8C3I8	Protein HGH1 homolog	Hgh1	Q8C3I8	Q8C3I8	Hgh1	Protein HGH1 homolog	HGH1_MOUSE	9	19843.6	22812.3	20034.5	13145.2	16447	13967.5	18577.8	22740.9	18517	23310.5	17445.9	20385.4	18892.2	13322.1	15913.4	0.0253343	WT-AD
Q8K2H2	Deubiquitinase OTUD6B	Otud6b	Q8K2H2	Q8K2H2;A0A0A0MQF5	Otud6b	Deubiquitinase OTUD6B	OTU6B_MOUSE	12	303088	333001	288875	350673	277509	275315	278069	232845	265812	243496	238223	253030	257517	203812	243744	0.0254604	NA
Q6VNB8	WD repeat and FYVE domain-containing protein 3	Wdfy3	Q6VNB8	Q6VNB8;G3UYW1;A0A1D5RLV7	Wdfy3	WD repeat and FYVE domain-containing protein 3	WDFY3_MOUSE	105	49340.1	48430.4	46226.6	46812.9	45736.6	46904.4	49586.6	47989.4	50635.1	50440	50839.7	51186.2	48982.6	52106.4	48007.2	0.0254718	ADVL-AD
Q61649	Alpha-globin mRNA (Fragment)		Q61649	Q61649		Alpha-globin mRNA (Fragment)	Q61649_MOUSE	3	144348	100819	154307	109217	163323	118678	197579	168068	163681	112835	147687	113182	205837	160032	233457	0.0255075	ADVL-ADEVL
G3X8R0	Receptor expression-enhancing protein	Reep5	G3X8R0;Q5QGU0	G3X8R0;A0A494BBE3;Q5QGU0;Q921E4;Q9CQG4	Reep5	Receptor expression-enhancing protein	G3X8R0_MOUSE;Q5QGU0_MOUSE	5	258341	277892	288899	257707	256601	268184	203084	231445	208827	218234	278858	257344	258450	247545	284746	0.0255456	WT-ADE
F6TZK4	Regulating synaptic membrane exocytosis 1	Rims1	F6TZK4	E9PWP6;F6TZK4;F6VBV0;F6Y0S3	Rims1	Regulating synaptic membrane exocytosis 1	F6TZK4_MOUSE	13	79224.6	90767.9	83044.3	81484	82001.3	85804.9	60972.1	71853.5	64901.8	83574.4	72001	91589.1	75287.1	72932.1	83009.8	0.0255534	ADE-AD;WT-ADE
Q3TRM8	Hexokinase-3	Hk3	Q3TRM8	Q3TRM8;E9Q3Z4;E9Q8S8;Q08EC2;Q149C8;Q3TBG9;Q3TQE0;Q3TVQ4;Q3TCB2	Hk3	Hexokinase-3	HXK3_MOUSE	3	1956.29			7236.08	9793.15	8667.33	6720.12	5122.33	7530.6		3414.76	4531.08	10479.9	5911.13	10028.7	0.0256034	NA
Q80UP3	Diacylglycerol kinase zeta	Dgkz	Q80UP3	Q80UP3;A0A668KL90;A2AHJ7;A2AHK0;Q91YS0	Dgkz	Diacylglycerol kinase zeta	DGKZ_MOUSE	34	142520	150014	124565	118041	114717	128105	137994	146864	134905	147478	141454	140953	139770	135131	137436	0.0256745	ADVL-AD
Q922E4	Ethanolamine-phosphate cytidylyltransferase	Pcyt2	Q922E4	Q922E4;A2ABY3;Q3TLU0;Q3USD5;Q540F5	Pcyt2	Ethanolamine-phosphate cytidylyltransferase	PCY2_MOUSE	33	135606	133140	127151	117980	134586	128832	153779	156701	149927	125928	145157	157303	144587	139220	145319	0.0257504	ADE-AD
Q61749	Translation initiation factor eIF-2B subunit delta	Eif2b4	Q61749	Q61749;D3Z780;A0A0J9YUY0	Eif2b4	Translation initiation factor eIF-2B subunit delta	EI2BD_MOUSE	22	46497	43362.3	42600.4	45221.9	41046.4	41451.9	43232.4	42730.5	43111.6	36257.9	41298.4	44214	46400.3	49914	49126.9	0.0258675	ADVL-ADEVL
Q8JZL3	Thiamine-triphosphatase	Thtpa	Q8JZL3	Q8JZL3	Thtpa	Thiamine-triphosphatase	THTPA_MOUSE	9	42057.7	38795.7	40992.9	41161	44253	42809.6	42814.9	37302.5	45937	38969.2	38191.9	37417.8	37703.8	33629.9	35560.5	0.0258728	ADEVL-AD
Q9CX13	Protein cornichon homolog 4	Cnih4	Q9CX13	Q9CX13;A0A0A6YW87	Cnih4	Protein cornichon homolog 4	CNIH4_MOUSE	3	35965.2	43984.5	28690.5	49704.4	47949.7	37972.6	31468.9	32502.6	29879.1	23609	25057	35546.4	23345.6	30420	33212.9	0.0260409	ADEVL-AD;ADVL-AD
Q7TNR6	Immunoglobulin superfamily member 21	Igsf21	Q7TNR6	Q7TNR6	Igsf21	Immunoglobulin superfamily member 21	IGS21_MOUSE	20	87230	83023.6	90993.9	76437.2	68934.6	75375.5	82096.9	89858.2	76497.7	69751.4	74765.3	79301	81156.2	78048.1	84484.1	0.0261163	WT-AD
Q9D0J4	ADP-ribosylation factor-like protein 2	Arl2	Q9D0J4	Q9D0J4	Arl2	ADP-ribosylation factor-like protein 2	ARL2_MOUSE	6	50565.2	51600	47298.4	43259.5	40974.9	52211.1	30508.6	38381.3	43335.6	45841.1	42894.7	44591.9	38465.1	40989.4	36540.5	0.0262287	WT-ADE
B2RQ68	Luzp1 protein	Luzp1	B2RQ68;B7ZW89	B2RQ68;B7ZW89;Q6KAP6	Luzp1	Luzp1 protein	B2RQ68_MOUSE;B7ZW89_MOUSE	1	11759.6	12410.6	11169.1		9343.35		11171.3	8500.67	8119.07		5886.65			12377	11907.7	0.0263128	ADVL-ADEVL;WT-ADVL
Q3TZX8	Polynucleotide 5'-hydroxyl-kinase NOL9	Nol9	Q3TZX8	Q3TZX8;A0A0U1RPV7	Nol9	Polynucleotide 5'-hydroxyl-kinase NOL9	NOL9_MOUSE	2	15762.3	20998.9	17987.5	26875.2		22474.7	17034.1	15655.8	20968.4	11522.5	15295.9	13913.9	19524.9	19922.8	13470.1	0.0263838	ADVL-AD
P83741	Serine/threonine-protein kinase WNK1	Wnk1	P83741	P83741;Q6SLK2	Wnk1	Serine/threonine-protein kinase WNK1	WNK1_MOUSE	36	75636.4	75958	69388.5	81333	97406.3	89502.7	69938.8	78841.3	80374.8	72708.2	76279.6	79375.2	75820.5	81729.3	79256.6	0.0263988	WT-AD
Q8VEK6	Inhibitor of growth protein 3	Ing3	Q8VEK6	Q8VEK6;D3YUP8;Q3V3Y2;A0A0N4SW64;D3YX13	Ing3	Inhibitor of growth protein 3	ING3_MOUSE	1		4487.92	4767.53	3984.85		4886.38			3495.58		6157.43	6677.33	2776.34			0.0266005	ADVL-ADE;ADVL-ADEVL
Q8BFR1	Zinc finger CCCH-type antiviral protein 1-like	Zc3hav1l	Q8BFR1	Q8BFR1;B9EHM1	Zc3hav1l	Zinc finger CCCH-type antiviral protein 1-like	ZCCHL_MOUSE	1	75507.6	41745.6	41164.8	45140.9		39580.8	81292.5	74879.7	94094	62378.1	44749.5	43714.8	50379.8	51108.7	64336.1	0.0267271	ADE-AD
Q45VK7	Cytoplasmic dynein 2 heavy chain 1	Dync2h1	Q45VK7	Q45VK7	Dync2h1	Cytoplasmic dynein 2 heavy chain 1	DYHC2_MOUSE	28	22622.3	19422.6	23980.9	22098.9	23506.5	22084.6	23906.2	24278.5	22684.2	24164.2	20870.6	19647	15646.8	20386.5	16538.8	0.0267703	ADEVL-ADE
P33173	Kinesin-like protein KIF1A	Kif1a	P33173	P33173;A0A087WQE8;E9Q9G6;E9QAN4;G3UW47;Q3UH16;Q5DTN3;Q6P5H4;Q6TA13	Kif1a	Kinesin-like protein KIF1A	KIF1A_MOUSE	102	169515	174833	164318	151222	156015	162983	171319	162447	171792	159800	163619	168112	167404	177783	173628	0.0267851	ADEVL-AD
P20917	Myelin-associated glycoprotein	Mag	P20917	P20917;A0A087WRD6;Q3T1F6;Q3ZB60;Q3ZB61;Q3ZB62	Mag	Myelin-associated glycoprotein	MAG_MOUSE	27	949183	979575	934981	1061620	1057320	996387	929115	1112380	1042870	1067310	1068830	1152440	1154840	1068680	1162180	0.0267907	WT-ADEVL
Q9QY36	N-alpha-acetyltransferase 10	Naa10	Q9QY36	Q9QY36;Q3UX61;A8W660;B1AUY7;B1AUY8;Q3V4D5;Q540H0;Q684Q8;Q8R2U5;Q9CQX6;B1AUY9;B1AUZ1	Naa10	N-alpha-acetyltransferase 10	NAA10_MOUSE	16	46441.8	47128.9	41734.5	41549.2	38826.6	39679.2	38078.9	40174.3	40774.2	37034.4	39431	41312.3	40149.4	42290.1	43519.8	0.0268785	WT-ADE;WT-ADVL
Q08460	Calcium-activated potassium channel subunit alpha-1	Kcnma1	Q08460	Q08460;A0A286YDM6;A0A087WQ41;A0A087WQE1;A0A087WQN5;A0A087WRS4;A0A286YCF5;A0A286YCI9;A0A286YCP1;A0A286YCQ2;A0A286YCW3;A0A286YCZ9;A0A286YD35;A0A286YD59;A0A286YDC1;A0A286YDR7;A0A286YDU9;A0A286YE30;C3VLD3;E3VRY4;E3VRY5;E3VRY7;E3VRY8;E3VRY9;E3VRZ0;E3VRZ1;E3VRZ2;E3VRZ3;E3VRZ4;E3VRZ5;E3VRZ6;E3VRZ7;E3VRZ8;E3VRZ9;E3VS00;E3VS01;E3VS02;E3VS03;E3VS04;F6V0P5;F6WSZ3;F6XW53;F6ZSN2;F7BHL0;J3QMT8;J3QN27;J3QP84;Q3…	Kcnma1	Calcium-activated potassium channel subunit alpha-1	KCMA1_MOUSE	50	237624	229483	219983	206318	198999	222556	215154	203942	215218	216112	217357	222261	203827	210812	200863	0.026882	WT-ADEVL
A2BDX3	Adenylyltransferase and sulfurtransferase MOCS3	Mocs3	A2BDX3	A2BDX3	Mocs3	Adenylyltransferase and sulfurtransferase MOCS3	MOCS3_MOUSE	21	51741.8	53711.1	52327.7	58333	57369	55598.1	46977.3	52546	52843.1	50580.6	51703.2	52791.2	51322.2	52194.7	55635.2	0.0269118	ADE-AD
Q91YI1	Autophagy-related protein 13	Atg13	Q91YI1	Q91YI1	Atg13	Autophagy-related protein 13	ATG13_MOUSE	8	82772.4	96340.3	89067.2	80864.2	72189.8	78310.7	83874.4	91001.9	83427.7	90083.6	78061.1	74440.1	67683.7	76772.6	70171.7	0.0269921	WT-ADEVL
D3YZZ5	Transmembrane p24 trafficking protein 7	Tmed7	D3YZZ5	D3YZZ5;E9Q7G1	Tmed7	Transmembrane p24 trafficking protein 7	D3YZZ5_MOUSE	7	195501	169840	182706	151327	207593	162655	148134	129500	143656	138624	144011	147206	156793	143385	156667	0.0271013	WT-ADE
Q9D7X8	Gamma-glutamylcyclotransferase	Ggct	Q9D7X8	Q9D7X8;A0A0N4SWE8	Ggct	Gamma-glutamylcyclotransferase	GGCT_MOUSE	9	98749.3	104265	96943.7	97147.2	82256.8	86711.4	105054	103336	108038	103928	92280.3	92236.5	95874.8	96637.2	90250.3	0.0271239	ADE-AD
O88196	E3 ubiquitin-protein ligase TTC3	Ttc3	O88196	O88196;G5E8T2;A0A338P6W3;Q3UG21	Ttc3	E3 ubiquitin-protein ligase TTC3	TTC3_MOUSE	38	26682.7	25615.3	26258.5	27494.1	26023.9	28143.7	30687.6	28990.3	32357.8	25760.9	24774.9	27256.7	28991.1	23301.8	25556.4	0.0271357	ADEVL-ADE;ADVL-ADE
P39429	TNF receptor-associated factor 2	Traf2	P39429	P39429;Q3TWR1;Q3U8L1;Q8C6X9;Q8CAQ7	Traf2	TNF receptor-associated factor 2	TRAF2_MOUSE	2	14470.7			2565.9		2760.72		1762.71					6588.55	3648.75	2863.65	0.0272102	WT-AD;WT-ADE;WT-ADEVL
Q9CRC6	BLOC-1-related complex subunit 7	Borcs7	Q9CRC6	Q9CRC6	Borcs7	BLOC-1-related complex subunit 7	BORC7_MOUSE	7	24377.5	27937.9	25675.7	18131.1	21215.1	22434.3	24838.6	23849.1	19864.2	5970.36	16808.7	19830.8	24107.1	22178.3	25285.1	0.0273439	WT-ADVL
Q9D3A8	Carboxyl-terminal PDZ ligand of neuronal nitric oxide synthase protein	Nos1ap	Q9D3A8	Q9D3A8	Nos1ap	Carboxyl-terminal PDZ ligand of neuronal nitric oxide synthase protein	CAPON_MOUSE	16	19152.6	21087.9	20167.6	31199.8	21122.1	27279	17320.4	16936.3	21206	18273.4	18317.3	14663	20501.3	26420.4	20690.1	0.0275493	ADVL-AD
P97825	Jupiter microtubule associated homolog 1	Jpt1	P97825	P97825	Jpt1	Jupiter microtubule associated homolog 1	JUPI1_MOUSE	9	230424	224338	215534	195768	212361	179048	221679	183934	180986	146466	164813	198962	160683	169501	182578	0.0275545	WT-ADEVL;WT-ADVL
Q3V1N1	Malignant fibrous histiocytoma-amplified sequence 1 homolog	Mfhas1	Q3V1N1	Q3V1N1;A0A1B0GSG4	Mfhas1	Malignant fibrous histiocytoma-amplified sequence 1 homolog	MFHA1_MOUSE	2			6061.52	7534.81			4678.28	5553.9	4614.37	7084.06	7967.11			3265.64		0.0276867	ADEVL-AD;ADVL-ADEVL
Q9Z2B2	Brain mitochondrial carrier protein 1	Slc25a14	Q9Z2B2	Q9Z2B2;Q8CJ23;Q8CJ24;A0A0A0MQJ8	Slc25a14	Brain mitochondrial carrier protein 1	UCP5_MOUSE	2	45056.4	38693.2	43229.2	51172.8	47613.9	42505.1	38004.8	39196.8	35751.4		44456.8	41969.1	43326.4	46040.1	47806	0.0276913	ADE-AD
B7ZWG0	Nat12 protein	Naa30	B7ZWG0	B7ZWG0	Naa30	Nat12 protein	B7ZWG0_MOUSE	2	5907.59	7050.06	12846.9	13677.7	13826.2	16951.6	14386.7	19924.5	19097		13724.4	9160.09	12723.6	8006.9	12192.3	0.0277029	WT-ADE
Q3TY62	Metastasis-associated protein MTA3	Mta3	Q3TY62	Q3TY62;A4FTZ3;E9Q794;H3BLE1;Q3U3A7;Q3UII8;Q6ZPV1	Mta3	Metastasis-associated protein MTA3	Q3TY62_MOUSE	3	7886.18	8220.46	6375.89	9461.79	12084.7	12415.4	14690.2	11773.1	9842.31	8612.42	8333.96	3914.05	10073	7399.75	7402.03	0.0277389	NA
Q9D1Q6	Endoplasmic reticulum resident protein 44	Erp44	Q9D1Q6	Q9D1Q6;Q3URM4	Erp44	Endoplasmic reticulum resident protein 44	ERP44_MOUSE	26	240924	216142	234383	185848	206410	212143	218961	199970	189805	154989	186027	199853	215764	204121	211839	0.027783	WT-ADVL
A0A0R4J0B5	RUS family member 1	Rusf1	A0A0R4J0B5	A0A0R4J0B5	Rusf1	RUS family member 1	A0A0R4J0B5_MOUSE	2	11887.1	13230.3			17329.7	12730.9			8605.39	5541.53		6495.58	5680.97		7407.78	0.0278807	ADEVL-AD;ADVL-AD
P09535	Insulin-like growth factor II	Igf2	P09535	P09535;D3Z4N4	Igf2	Insulin-like growth factor II	IGF2_MOUSE	2	10052	7697.97	9352.98	8343.14	6965.57	7114.69		4146.14	4893.42				3167.25	3179.07	7500.9	0.027968	WT-ADEVL
Q8VI56	Low-density lipoprotein receptor-related protein 4	Lrp4	Q8VI56	Q8VI56	Lrp4	Low-density lipoprotein receptor-related protein 4	LRP4_MOUSE	10	3680.67	6128.6	4163.04	8761.56	8428.68	6733.19	5049.32	5968.72	5810.54	5054.65	5958.62	5925.58	9620.82	5810.78	7345.02	0.0279681	WT-AD
A0A2P9DUN6	Serpina1 DOM-7	DOM-7	A0A2P9DUN6	A0A2P9DUN6	DOM-7	Serpina1 DOM-7	A0A2P9DUN6_MOUSE	2	58102.1	65531.5	48787.5	72289.5	81444.2	81622.6	62568	90339.5	96878.3	36825.6	43347.7	71880.5	113106	89596.1	76751.9	0.028133	ADVL-ADEVL
P14069	Protein S100-A6	S100a6	P14069	P14069;Q545I9	S100a6	Protein S100-A6	S10A6_MOUSE	3	138057	106805	141573	264274	285646	239947	106079	184065	258803	181794	143424	131422	137364	111837	204340	0.0282571	WT-AD
Q8CGF5	TLC domain-containing protein 4	Tlcd4	Q8CGF5	Q8CGF5	Tlcd4	TLC domain-containing protein 4	TLCD4_MOUSE	4	10238.5	10026.5	7670.23	6128.83	6421.97	7694.2	11421.6	11149.5	12273.2	9336.93	12985.7	7796.33	10266.2	9082.56	8729.42	0.0282915	ADE-AD
P12246	Serum amyloid P-component	Apcs	P12246	P12246;Q4JFI8	Apcs	Serum amyloid P-component	SAMP_MOUSE	4	8229.66	3741.45	11582.4	41507.6	41067.2	27432.5	61858.7	29578.5	27457.2	20333.4	23363.5	35960.5	23068.8	32279.8	26214.7	0.0283388	WT-AD;WT-ADE
Q64518	Sarcoplasmic/endoplasmic reticulum calcium ATPase 3	Atp2a3	Q64518	Q64518;B1ATS4;B1ATS5;E9Q559;Q8R0X5;Q3U1K2;Q8C213	Atp2a3	Sarcoplasmic/endoplasmic reticulum calcium ATPase 3	AT2A3_MOUSE	4	14188.8		19905.5	8014.63	13262.7	8751.09	11545.9	11038.6	7747.1	8942.39	9308.47	4548.75	9722.78	10239.7	7910.87	0.0283492	WT-ADVL
Q6PEE3	Ribonucleoside-diphosphate reductase subunit M2 B	Rrm2b	Q6PEE3	Q6PEE3;D3YVM0;D6RFN4;D6RFP5	Rrm2b	Ribonucleoside-diphosphate reductase subunit M2 B	RIR2B_MOUSE	6	28655	35375.3	30456.7	33887.3	34900.1	30719	25992.9	23023.8	25935.6	30640.1	31815.7	25839	27827.5	27319.6	31015	0.0285917	ADE-AD
P46061	Ran GTPase-activating protein 1	Rangap1	P46061	P46061;Q3ULJ9;Q3UZD8;Q6ZPH4;Q7TMW1;Q8C2E3;Q91YS2	Rangap1	Ran GTPase-activating protein 1	RAGP1_MOUSE	29	96452.6	104426	94534.5	87588	91070	97163.9	106975	99684.9	105668	99037.3	105586	105221	105256	103648	99133.3	0.0286051	ADE-AD
P60521	Gamma-aminobutyric acid receptor-associated protein-like 2	Gabarapl2	P60521	P60521;Q8R3R8;Q9DCD6;A0A1S6GWH0;B1AR50	Gabarapl2	Gamma-aminobutyric acid receptor-associated protein-like 2	GBRL2_MOUSE	13	246227	272070	266488	239446	253582	259760	252086	265310	260009	244401	256327	248499	241102	233583	218527	0.0286405	ADEVL-ADE;WT-ADEVL
Q9DBA9	General transcription factor IIH subunit 1	Gtf2h1	Q9DBA9	Q9DBA9;E9QKD9;G3X8R4;Q7TPY0	Gtf2h1	General transcription factor IIH subunit 1	TF2H1_MOUSE	1					7933.97			3846.25	1694.35	6218.56	4319.12	6596.98	1674.96		1860.21	0.0287096	ADEVL-AD
P51174	Long-chain specific acyl-CoA dehydrogenase, mitochondrial	Acadl	P51174	P51174;A0A0R4J083	Acadl	Long-chain specific acyl-CoA dehydrogenase, mitochondrial	ACADL_MOUSE	34	518082	457270	592328	551147	534887	543319	468585	457929	424865	417171	501915	459387	440587	459098	444522	0.0288679	NA
Q6ZWX6	Eukaryotic translation initiation factor 2 subunit 1	Eif2s1	Q6ZWX6	Q6ZWX6;Q9CV24	Eif2s1	Eukaryotic translation initiation factor 2 subunit 1	IF2A_MOUSE	33	133645	137988	128318	125080	128547	129851	137222	139402	138723	127315	133675	137757	128518	129572	130317	0.0288935	ADE-AD
O35598	Disintegrin and metalloproteinase domain-containing protein 10	Adam10	O35598	O35598	Adam10	Disintegrin and metalloproteinase domain-containing protein 10	ADA10_MOUSE	28	70280.5	69011.4	65733.6	82685.1	68924.7	75113.9	64075.6	58689.9	61607.5	69095.8	67070.4	65425.4	62497.1	63465.2	72187.7	0.0289587	ADE-AD
Q8BJ63	AP-5 complex subunit mu-1	Ap5m1	Q8BJ63	Q8BJ63;A0A0R4J0K9;A0A2I3BPF2;A0A2I3BQ42;A0A2I3BQF1	Ap5m1	AP-5 complex subunit mu-1	AP5M1_MOUSE	2	18655	15466.7			26868.9		12470		15342.7	25705.2	24190.6	21684.8	25773.2		19760.3	0.0289785	ADVL-ADE
Q60625	Intercellular adhesion molecule 5	Icam5	Q60625	Q60625	Icam5	Intercellular adhesion molecule 5	ICAM5_MOUSE	48	1025750	965553	956197	1145440	1063950	1091940	990125	871128	946124	1007180	826091	949672	975270	1040400	968963	0.0291189	ADE-AD;ADVL-AD
Q8K1L5	E3 ubiquitin-protein ligase PPP1R11	Ppp1r11	Q8K1L5	Q8K1L5;A5A4Y9;G3UZ30;A5A4Z0;A5A4Z1;A5A4Z2	Ppp1r11	E3 ubiquitin-protein ligase PPP1R11	PP1RB_MOUSE	13	77320	70792.9	65865.6	58344.5	60852.7	49344.5	68806.8	61121.3	67497.3	58796.6	63494.4	60448.1	59443.1	61143.5	67964	0.0291269	WT-AD
Q80XE1	Synembryn-B	Ric8b	Q80XE1	Q80XE1	Ric8b	Synembryn-B	RIC8B_MOUSE	5	32443	41253.6	49509.1	38144.6	30884.1	35272.8	53987.3	47783.8	52502.6	49417.3	51338.7	48901.8	39277.4	44020.8	55151.6	0.0292033	ADE-AD
Q9D6T0	Nitric oxide synthase-interacting protein	Nosip	Q9D6T0	Q9D6T0;A0A1B0GS52;A0A1B0GSR8;A0A1B0GT07	Nosip	Nitric oxide synthase-interacting protein	NOSIP_MOUSE	7	21838.5	24209.5	22714.1	19118.4	18222.2	22053.9	26710.9	21238.2	19536.4	11970.2	13926.7	18188.2	21663.3	18694.7	15415.9	0.0292052	ADVL-ADE;WT-ADVL
Q9D820	Prolyl-tRNA synthetase associated domain-containing protein 1	Prorsd1	Q9D820	Q9D820	Prorsd1	Prolyl-tRNA synthetase associated domain-containing protein 1	PRXD1_MOUSE	4	11113.5	8927.17	10117	5160.35	9471.18	8893.46	11717.5	11864.2	10673.9	5715.33	10649	9340.3	12546.7	11914.5	14221.9	0.0292758	ADEVL-AD
Q7M750	Opalin	Opalin	Q7M750	Q7M750;Q3USW3	Opalin	Opalin	OPALI_MOUSE	4	238652	231262	216741	275364	289482	287946	177411	204924	192262	197301	208357	286159	292170	217267	298826	0.029293	ADE-AD
A2AN08	E3 ubiquitin-protein ligase UBR4	Ubr4	A2AN08	A2AN08;Z4YMA7	Ubr4	E3 ubiquitin-protein ligase UBR4	UBR4_MOUSE	181	67282.1	69467.6	66769.5	63873.6	61611.2	63753.1	66108.7	69125.7	68703.2	64536	68379	66148	65771.7	69577.3	66240.5	0.0294158	ADE-AD;WT-AD
P19536	Cytochrome c oxidase subunit 5B, mitochondrial	Cox5b	P19536	P19536;Q9D881;A0A0A6YVR0;F7C106	Cox5b	Cytochrome c oxidase subunit 5B, mitochondrial	COX5B_MOUSE	19	2576670	2777910	2647800	2726950	2530860	2632620	2674020	2805850	2907610	2751040	2729870	2774860	2800570	2988930	2946250	0.0295623	ADEVL-AD
P97821	Dipeptidyl peptidase 1	Ctsc	P97821	P97821;Q3UBY5;Q3TIF1;Q3UAF5;Q8BQL3;Q9DCV1;Q3U9B7;Q3U8J6;Q8C2L5	Ctsc	Dipeptidyl peptidase 1	CATC_MOUSE	4	4414.54	4353.37	4946.41	7421.21	13250.7	8170.83	2728.74	7847.91	2466.93	4529.96	3551.06	2769.43	5498.83	5807.84	5734.11	0.0296075	ADVL-AD
Q8R3S6	Exocyst complex component 1	Exoc1	Q8R3S6	Q8R3S6;Q3U1G4;Q5PPR2;Q6P1Y9	Exoc1	Exocyst complex component 1	EXOC1_MOUSE	42	117830	117466	118964	110198	121303	119472	120864	113922	116947	107070	115896	118801	130892	126297	125354	0.0296373	ADVL-ADEVL
Q921W4	Quinone oxidoreductase-like protein 1	Cryzl1	Q921W4	Q921W4;A0A338P785;D3YU21;D3YZD6;D3Z6I4;F7BGV1	Cryzl1	Quinone oxidoreductase-like protein 1	QORL1_MOUSE	13	77094.6	85065	78363.2	84420.6	82545.6	87155.6	90586.3	78310.8	87863.2	70312.1	73708	74252.9	97535.6	80630.6	89085.1	0.0299971	ADVL-ADEVL
P37889	Fibulin-2	Fbln2	P37889	P37889;Q3TGL4;Q99K58	Fbln2	Fibulin-2	FBLN2_MOUSE	1		7047.07	7825.52	5836.82	5267.43	5299.94						6030.59		4627.96		0.0300635	WT-AD;WT-ADEVL
Q9JIK8	Nucleoside diphosphate kinase	Ndk3	Q9JIK8	Q9WV85;Q9CWA5;Q9JIK8	Ndk3	Nucleoside diphosphate kinase	Q9JIK8_MOUSE	11	146371	137367	148544	152226	145739	156319	118858	135301	144635	141833	131804	138346	134566	127832	117942	0.0301712	ADEVL-AD
Q3UDE2	Tubulin--tyrosine ligase-like protein 12	Ttll12	Q3UDE2	Q3UDE2	Ttll12	Tubulin--tyrosine ligase-like protein 12	TTL12_MOUSE	42	77671.1	84248.2	62402.2	64617.6	76148.3	70167.6	85657	84288.1	86418.3	61587.4	80136.6	72314.8	82993.8	94311.1	93644.9	0.0302865	NA
A6H690	IQ and AAA domain-containing protein 1-like	Iqca1l	A6H690	A6H690	Iqca1l	IQ and AAA domain-containing protein 1-like	IQCAL_MOUSE	1	57052.2	58555			58913.5	67882	35167.5	50345.2	51532.8	54246.3	42079.3	43672.8		39672.5	34454.5	0.0303102	ADEVL-AD
Q9JMB8	Contactin-6	Cntn6	Q9JMB8	Q9JMB8;E0CXE3	Cntn6	Contactin-6	CNTN6_MOUSE	6	32974.6	29012.6	24005.3	29812.4	24425.1	23904.4	35070.1	35612	35524.8	18689.3	16939.9	29971.4	27491.1	27476.4	31894.2	0.0304321	ADVL-ADE
Q9CYS6	Uncharacterized protein C2orf72 homolog		Q9CYS6	Q9CYS6		Uncharacterized protein C2orf72 homolog	CB072_MOUSE	1	50082	28035.1	36570	41181.4	53403	46429.6	26262.3	19375.3	34183.2	35055.8	33987.2	33816	31887.7	30598.8	30144.1	0.0305213	ADE-AD
Q8CFV9	Riboflavin kinase	Rfk	Q8CFV9	Q8CFV9	Rfk	Riboflavin kinase	RIFK_MOUSE	7	72276.3	68819.3	77977	69685.4	69041.7	65624.7	75045.6	58096.4	56974	73309.2	69232	67253.3	86399.1	74535.1	87640.3	0.030765	ADEVL-ADE
Q8K2F8	Protein LSM14 homolog A	Lsm14a	Q8K2F8	Q8K2F8;F6X2V9	Lsm14a	Protein LSM14 homolog A	LS14A_MOUSE	13	155330	167793	175242	151374	143950	149108	151107	173921	161528	157606	156379	164031	150403	139792	146344	0.0308312	WT-ADEVL
P06802	Ectonucleotide pyrophosphatase/phosphodiesterase family member 1	Enpp1	P06802	A0A0R4J1Q7;P06802;G3X9S2;Q3V3C8	Enpp1	Ectonucleotide pyrophosphatase/phosphodiesterase family member 1	ENPP1_MOUSE	10	10897.1	10306.4	12866.9	8980.29	6739.11	7615.68	6098.6	9039.5	7678.41	8586.55	9919.86	8481.43	7660.12	9622.03	10668.6	0.030937	WT-AD;WT-ADE
P07309	Transthyretin	Ttr	P07309	P07309;Q5M9K1	Ttr	Transthyretin	TTHY_MOUSE	8	695606	454071	658433	628349	527676	601476	457572	437259	464895	218320	474084	377284	476305	348637	445811	0.0309984	WT-ADVL
G3FEZ6	BR serine/threonine kinase 2 transcript variant 5	Brsk2	G3FEZ6	G3FEZ6	Brsk2	BR serine/threonine kinase 2 transcript variant 5	G3FEZ6_MOUSE	6	37918.1	39637.2	32832.7	28294.5	32143.8	31634	23133.3	31094.5	22781.4	28931	29426.2	35357.8	25870.8	31465.3	29299.7	0.0310064	WT-ADE
H7BX33	RIKEN cDNA 4933434E20 gene	4933434E20Rik	H7BX33	Q8R092;Q05D39;Q3UCR6;H7BX33	4933434E20Rik	RIKEN cDNA 4933434E20 gene	H7BX33_MOUSE	4	5922.18	11080.4	11142.5	11135.9	10255.7	8137.48	6544.72	7248.26	7976.49	6790.3	3801.95	4794.08	11901.4	10359.3	8626.76	0.0310225	ADVL-ADEVL
Q99MR8	Methylcrotonoyl-CoA carboxylase subunit alpha, mitochondrial	Mccc1	Q99MR8	Q99MR8;A0A0G2JF64;Q3TVD9	Mccc1	Methylcrotonoyl-CoA carboxylase subunit alpha, mitochondrial	MCCA_MOUSE	39	126912	118188	125860	130041	128845	134630	114331	118113	105038	119746	125920	118669	119347	113286	129798	0.0313132	ADE-AD
Q6IRU7	Centrosomal protein of 78 kDa	Cep78	Q6IRU7	Q6IRU7;A0A494BA29	Cep78	Centrosomal protein of 78 kDa	CEP78_MOUSE	1		3260.58	2641.9	6472.94			3043.76				3015.73	3473.44	6858.55			0.0313307	WT-ADEVL
Q9R022	DnaJ homolog subfamily C member 12	Dnajc12	Q9R022	Q9R022;D3Z0D9;Q8CCS1;Q9CWA0	Dnajc12	DnaJ homolog subfamily C member 12	DJC12_MOUSE	2	4209.26	4968.22		6129.84		5146.48	2385.65		2546.45	2800.83	2942.02	4539.79	4714.41		6562.96	0.0314884	NA
O88622	Poly(ADP-ribose) glycohydrolase	Parg	O88622	O88622;A5YBK2;E9Q088;G3X8U8	Parg	Poly(ADP-ribose) glycohydrolase	PARG_MOUSE	13	63018.5	63326.4	55609.7	41988.5	45886.5	48846.5	50296.1	54965.7	55838.6	57560.5	62673.8	50360.7	51966.7	45860.6	58191.3	0.0317971	WT-AD
O88454	Potassium channel subfamily K member 4	Kcnk4	O88454	O88454;Q0VD85	Kcnk4	Potassium channel subfamily K member 4	KCNK4_MOUSE	2	18867.9	20978.1	14199.7	10516.1	13577.5	12107.7	10349.2	8015.91	10698.5	9926.59	16204.2	13373.7	16462.9	12674.9	11248.2	0.0318918	WT-ADE
P70302	Stromal interaction molecule 1	Stim1	P70302	P70302;A0A1B0GR78;A0A1B0GRA5	Stim1	Stromal interaction molecule 1	STIM1_MOUSE	30	105367	107622	101983	93618.6	97934.5	101171	99110.4	106163	109192	94255.4	94429.2	104632	108889	106410	111913	0.0319115	NA
Q91YJ3	Thymocyte nuclear protein 1	Thyn1	Q91YJ3	Q91YJ3	Thyn1	Thymocyte nuclear protein 1	THYN1_MOUSE	8	43322.3	29592.7	43102.1	54535.5	49211.2	47993.3	39790.7	28928.4	35749.8	32342.4	40854.5	33343.5	35310.1	37434.2	44236.1	0.0320191	ADE-AD;ADVL-AD
Q9WV02	RNA-binding motif protein, X chromosome	Rbmx	Q9WV02	Q91VM5;Q9WV02;A0A2I3BRL8;S4R1F6	Rbmx	RNA-binding motif protein, X chromosome	RBMX_MOUSE	29	292191	295999	284496	285915	281837	281405	268806	262186	241134	294259	258004	266163	273593	258570	252566	0.0320741	WT-ADE
Q9JM63	ATP-sensitive inward rectifier potassium channel 10	Kcnj10	Q9JM63	Q9JM63;Q499F6;Q56VN0;Q8C7Z5;B9EIV1	Kcnj10	ATP-sensitive inward rectifier potassium channel 10	KCJ10_MOUSE	8	195684	197619	171599	149453	208021	193375	241561	232754	278098	229226	285663	215053	204437	219268	242267	0.0321119	NA
F6ZXV1	Ubiquitin specific peptidase 54 (Fragment)	Usp54	F6ZXV1	F6ZXV1	Usp54	Ubiquitin specific peptidase 54 (Fragment)	F6ZXV1_MOUSE	2	4586.36	4493.37	5672.75	5018.24	9859.87	6634.36		9718.61	11480.6	12220.2	7256.79	7712.11	4581.48	6115.88	5484.63	0.032175	WT-ADE
Q3UUQ7	GPI inositol-deacylase	Pgap1	Q3UUQ7	Q3UUQ7	Pgap1	GPI inositol-deacylase	PGAP1_MOUSE	16	37920.8	34217.1	33267.6	36887.7	37719.3	35715.4	30951.1	28343.1	32733.5	36621.5	38440.6	29892	39146.7	38534.2	38454.5	0.0321829	ADEVL-ADE
Q91YN1	Protein FAM118A	Fam118a	Q91YN1	Q91YN1	Fam118a	Protein FAM118A	F118A_MOUSE	3	5539.7	5295.93	6212.5	7258.65	4810.57	7468.22	7675.17	5158.25	8462.01	13685.2	8034.97	7411.95	3915.19	3998.96	3212.93	0.0321953	ADVL-ADEVL
Q3V009	Transmembrane emp24 domain-containing protein 1	Tmed1	Q3V009	Q3V009;B2RRM5	Tmed1	Transmembrane emp24 domain-containing protein 1	TMED1_MOUSE	1	19724.5	22949.4	24691.3	17562.6	24532.3		23850.3	25314.8	23988		23167.7	26379.7	17398.3	18256.1	15028.8	0.032298	ADEVL-ADE;ADVL-ADEVL
Q7TQK5	Coiled-coil domain-containing protein 93	Ccdc93	Q7TQK5	Q7TQK5;E9QAD4;Q8BUE0;Q8BWK1;Q8R3S9	Ccdc93	Coiled-coil domain-containing protein 93	CCD93_MOUSE	40	99996.4	100567	99265.5	93332.7	90563.9	93957.2	104406	102239	100790	107953	96632.5	113573	97719.8	103080	99267.9	0.0323414	ADVL-AD
O35280	Serine/threonine-protein kinase Chk1	Chek1	O35280	O35280;G3UYC5;Q497T8	Chek1	Serine/threonine-protein kinase Chk1	CHK1_MOUSE	1	95763.5	80056.1		76940.9	71431.4		100506	89016.1	86714.5		100794	97968.2	94324.3	103010	94744	0.0324638	ADEVL-AD;ADVL-AD
Q61586	Glycerol-3-phosphate acyltransferase 1, mitochondrial	Gpam	Q61586	Q61586;A0A494BA32;Q69ZG4	Gpam	Glycerol-3-phosphate acyltransferase 1, mitochondrial	GPAT1_MOUSE	4	9769.39	6145.05	9360.56	13065.4	10361.2	7356.32	7900.62	5456.91	6117.57	2487.45	5378.4	6986.04	4092.93	6259.44	3282	0.0324692	ADEVL-AD
H3BKJ6	POU domain, class 6, transcription factor 1	Pou6f1	H3BKJ6;Q5U4D4;Q6X2R9;Q6X2S0	Q5U4D4;Q6X2S0;H3BKJ6;Q6X2R9	Pou6f1	POU domain, class 6, transcription factor 1	H3BKJ6_MOUSE;Q5U4D4_MOUSE;Q6X2R9_MOUSE;Q6X2S0_MOUSE	2		3961.07	4680.64			10030	2781.89		1950.53			6169.67	4873.71	1746.04	2571.59	0.0324706	ADE-AD;ADEVL-AD
A0A1L1STC6	Spectrin repeat containing, nuclear envelope 1	Syne1	A0A1L1STC6;Q6PI72	A0A1L1STC6;Q0VGB8;Q6PI72;Q7TQH5	Syne1	Spectrin repeat containing, nuclear envelope 1	A0A1L1STC6_MOUSE;Q6PI72_MOUSE	1	20692.4	10139.9	11593.1		21290.6	29095.5	16245.4		16327.9	22179.9	12362.6	25114	32898.1		33631.3	0.0325087	WT-ADEVL
Q62018	RNA polymerase-associated protein CTR9 homolog	Ctr9	Q62018	Q62018;Q05CJ7;Q05DK2	Ctr9	RNA polymerase-associated protein CTR9 homolog	CTR9_MOUSE	11	46823.8	40331.1	40806.9	42934.8	47034.7	38148.8	40321.2	39174.7	36261.6	32720.7	38411.7	36763.4	37846	30251.8	32274.2	0.0325137	NA
Q9D273	Corrinoid adenosyltransferase MMAB	Mmab	Q9D273	Q9D273	Mmab	Corrinoid adenosyltransferase MMAB	MMAB_MOUSE	17	160016	167664	164513	197169	185864	170554	151712	162976	164553	171705	154010	166687	169719	159914	165063	0.0325166	ADE-AD
Q9D1M0	Protein SEC13 homolog	Sec13	Q9D1M0	Q9D1M0	Sec13	Protein SEC13 homolog	SEC13_MOUSE	14	96347.6	99168.8	97073	99497.7	103676	97210.8	91462.8	98217.3	88209.9	92903	93263.7	90634.9	93739.5	94807.8	90760.3	0.0326119	NA
O35405	5'-3' exonuclease PLD3	Pld3	O35405	O35405;D3YY25;D3Z179;D6RCG9	Pld3	5'-3' exonuclease PLD3	PLD3_MOUSE	17	312546	337299	297855	297472	273764	264408	285452	286457	272470	254994	280732	282711	279300	272568	291232	0.0327158	WT-ADVL
Q6NV72	WD repeat and coiled-coil-containing protein	Wdcp	Q6NV72	Q6NV72;A0A1W2P880;A0A1Y7VJP4	Wdcp	WD repeat and coiled-coil-containing protein	WDCP_MOUSE	1	7395.88	9025.92	5672.24	3963.53	5104.35	6469.28	20195.3		11535.1		8094.57	8516	7375.3	10629.2		0.0328765	ADE-AD
Q3TC33	Coiled-coil domain-containing protein 127	Ccdc127	Q3TC33	Q3TC33;E0CYP1;E0CYX9	Ccdc127	Coiled-coil domain-containing protein 127	CC127_MOUSE	12	72611.1	76488.2	68866.6	72312.6	75684.1	67389.5	75599.3	84759	86948.4	74187.8	84092.9	82013.4	96065.2	79293.5	87486.5	0.0329839	ADEVL-AD
Q9JKS5	Intracellular hyaluronan-binding protein 4	Habp4	Q9JKS5	Q9JKS5;E9QKB2;A7MAY6;Q3UJC1	Habp4	Intracellular hyaluronan-binding protein 4	HABP4_MOUSE	21	88552.1	91762.6	83124.9	83557.9	86882.9	86876.1	94510.1	95813.7	84231.9	87337.3	89377.6	90378.6	75436.2	82555.6	80045	0.0329907	ADEVL-ADE
P56960	Exosome complex component 10	Exosc10	P56960	P56960;Q3UNK6;Q8K366;F6VYQ6;Q3TRD0;Q8R2R0;Q9CYJ3	Exosc10	Exosome complex component 10	EXOSX_MOUSE	11	23894.1	13263	19173.2	31987.3	30819.9	26921.1	19973.2	15853	20600.7	11290.6	23664.8	20974	16033.2	20334.7	20720.3	0.0330759	NA
B5X0G2	Major urinary protein 17	Mup17	B5X0G2	B5X0G2;A2AKN8;A2CEK6;E9PVW0;E9QA79;L7N222;Q58EV3;B0V388	Mup17	Major urinary protein 17	MUP17_MOUSE	4		12491.4			11485.9	11436.7	17313.2	20876.3	24457.9		32507.8	22319.7	17810.1	20327.6	21480.6	0.0331078	ADVL-AD
Q9DBQ7	Protein-associating with the carboxyl-terminal domain of ezrin	Scyl3	Q9DBQ7	Q9DBQ7;F6TFM1	Scyl3	Protein-associating with the carboxyl-terminal domain of ezrin	PACE1_MOUSE	3	6328.87	6645.14	6352.82	5574.48	6897.01	6124.89	5511.02			10650.7		7821.74	3389.66	5756.02	5579.03	0.0331215	ADVL-ADEVL
A0A2R8VHV1	PHD finger protein 20-like protein 1	Phf20l1	A0A2R8VHV1;Q6P7V2	A0A2R8VHV1;Q6P7V2	Phf20l1	PHD finger protein 20-like protein 1	A0A2R8VHV1_MOUSE;Q6P7V2_MOUSE	1	4439.59	3494.24	3672.95	2584.99	6666.5	5034.13	6743.57	7558.22	7864.4	6184.46	4801.12	4700.32	5013.4	5811.38	3993.96	0.0333599	WT-ADE
Q8VEJ4	Notchless protein homolog 1	Nle1	Q8VEJ4	Q8VEJ4;Q3TC83;Q3URT5	Nle1	Notchless protein homolog 1	NLE1_MOUSE	3	5349.39	7376.79	4441.77	4518.24	4877.76	5606.04	3946.79	7189.54	7321.97	10631.6	10281.8	6403.66		9730.82	9195.83	0.0336655	NA
Q91VH2	Sorting nexin-9	Snx9	Q91VH2	Q91VH2;Q3U1P2;Q3TZU7;Q9CZK0	Snx9	Sorting nexin-9	SNX9_MOUSE	10	21345.7	21706.5	24968.3	21641.8	23534.2	21847.8	24350.9	25541.8	26701.7	24568.5	23839.8	23620.7	32132	25100.2	26785.9	0.0339528	ADEVL-AD
B1AR13	CDGSH iron-sulfur domain-containing protein 3, mitochondrial	Cisd3	B1AR13	B1AR13;B2RWE3;B3DFI8;Z4YKM2	Cisd3	CDGSH iron-sulfur domain-containing protein 3, mitochondrial	CISD3_MOUSE	6	116014	105389	113279	95368.3	128357	105304	111394	102815	113515	110312	136497	128409	128048	164864	141640	0.0339912	ADEVL-ADE
Q9Z268	RasGAP-activating-like protein 1	Rasal1	Q9Z268	Q9Z268	Rasal1	RasGAP-activating-like protein 1	RASL1_MOUSE	55	251298	219808	228393	251383	215816	251643	223247	209309	210350	199362	202628	206620	232179	224377	218716	0.0341222	ADVL-AD
Q91VT8	Small integral membrane protein 14	Smim14	Q91VT8	Q91VT8;F8WHW8	Smim14	Small integral membrane protein 14	SIM14_MOUSE	3	17113	26598.7	29153.2	26695.6	27430.3	30703.3	31891	25867	26825.5	31789.5	34185.5	31954	22337.7	18506.2	24295.4	0.034203	ADVL-ADEVL
P82198	Transforming growth factor-beta-induced protein ig-h3	Tgfbi	P82198	P82198;A1L353;A1L354;Q3TAY9;Q3UBG4;Q3UXJ2	Tgfbi	Transforming growth factor-beta-induced protein ig-h3	BGH3_MOUSE	5	18173.9	8313.38	14718.5	18056.9	22925.4	19402.4	14134.6	7716.64	15119.8	12101.5	7753.84	11530.6	8225.68	12446.6	11646.3	0.034251	ADEVL-AD;ADVL-AD
Q9DCC4	Pyrroline-5-carboxylate reductase 3	Pycr3	Q9DCC4	Q9DCC4	Pycr3	Pyrroline-5-carboxylate reductase 3	P5CR3_MOUSE	16	137386	131468	142415	154953	139141	152907	133200	142242	150101	120921	129885	145332	151803	157979	158632	0.0344144	ADVL-ADEVL
Q3TDD9	Protein phosphatase 1 regulatory subunit 21	Ppp1r21	Q3TDD9	Q3TDD9	Ppp1r21	Protein phosphatase 1 regulatory subunit 21	PPR21_MOUSE	54	225287	240097	234028	241835	230380	230113	241755	216520	219439	214939	226574	225608	257706	243391	245620	0.0344197	ADVL-ADEVL
Q8BYW1	Rho GTPase-activating protein 25	Arhgap25	Q8BYW1	Q8BYW1;B9EI26	Arhgap25	Rho GTPase-activating protein 25	RHG25_MOUSE	14	22086.3	29879.4	24736.3	22654.1	25327.8	23202.4	31331.5	41983.3	32666.6	22056.8	29781.3	31457.6	34674.7	28634.7	36040.2	0.0344608	ADE-AD
Q8R3S9	Coiled-coil domain-containing protein 93 (Fragment)	Ccdc93	Q8R3S9	Q8R3S9	Ccdc93	Coiled-coil domain-containing protein 93 (Fragment)	Q8R3S9_MOUSE	3	18114.6	27313.5	22224.6	30382.3	29025.6	27452.5	33999.9	27156	28796.4	26168.7	31603.5	34815.6	33424.2	34178.3	31177.9	0.0344748	WT-ADEVL
P20491	High affinity immunoglobulin epsilon receptor subunit gamma	Fcer1g	P20491	P20491	Fcer1g	High affinity immunoglobulin epsilon receptor subunit gamma	FCERG_MOUSE	2	20593.1	35788.4	22784.4	27416.9	24828.4	29607.8	30793	32499.7	26611.7	17999.2	14040.8	20676	15496	22198.8	20962.6	0.0345029	ADVL-ADE
O35691	Pinin	Pnn	O35691	O35691;Q3TUQ5;Q9CV89	Pnn	Pinin	PININ_MOUSE	29	50518.8	51243.1	50799.4	44695.7	44028	47316.4	47256.1	47979.2	40407.2	44524.8	44084.2	46512.4	47679.9	48407.9	46503.3	0.0345884	WT-ADVL
G5E8Q0	Lysosomal trafficking regulator	Lyst	G5E8Q0;Q8BN38	G5E8Q0;Q8BN38	Lyst	Lysosomal trafficking regulator	G5E8Q0_MOUSE;Q8BN38_MOUSE	2	12884.1	10187.6	10561.5	2468.58	7243.13	9422.36		7441.14	6611.26	11138.7	12815.3	12080.1	9505.37	8725.06	12158.2	0.0346312	ADVL-AD
Q3UFS0	Protein zyg-11 homolog B	Zyg11b	Q3UFS0	Q3UFS0	Zyg11b	Protein zyg-11 homolog B	ZY11B_MOUSE	21	31373.5	32477.6	29808.9	23033.5	24773.8	28647.8	25808.5	26167.4	25488.1	23734.1	27619.4	25264	35458.3	31994.5	26249.2	0.0347164	NA
P21956	Lactadherin	Mfge8	P21956	P21956;Q3TDU5;Q9QWQ1	Mfge8	Lactadherin	MFGM_MOUSE	22	32245	30702.2	33517.5	29222.9	31233.3	39644.8	38752.4	33917.3	36224.5	27216.3	28342.9	27224.7	29730.3	31644.6	28688.2	0.034721	ADVL-ADE
Q9JIP4	Pannexin-1	Panx1	Q9JIP4	Q9JIP4;Q3U181	Panx1	Pannexin-1	PANX1_MOUSE	3	19067.5	16381.1	14736.1	13965.5		9635.68	9521.73		11075.8	11904.5	11716.7	13930.6	14267	16550.1	20403.4	0.0348442	NA
Q8R5C8	Zinc finger MYND domain-containing protein 11	Zmynd11	Q8R5C8	Q8R5C8;D3YY86;Q3UKS1;A0A1Y7VJ93;A0A1Y7VMG9;D3YXX1;D3YY85;Q4FJS3;Q6PD13;Q8BJZ0	Zmynd11	Zinc finger MYND domain-containing protein 11	ZMY11_MOUSE	4	17544.5	15830.4	15464.9	19107.2	18911.3	15900.4	15462.9	11291.7	9605.62	15716.9	12016.3	7916.23	11420.4	13681.9	11399.6	0.034952	NA
Q9JHE7	U5 small nuclear ribonucleoprotein TSSC4	Tssc4	Q9JHE7	Q9JHE7;D3YYU6;D3YZR1;D3Z6S3	Tssc4	U5 small nuclear ribonucleoprotein TSSC4	TSSC4_MOUSE	7	20759.3	22292.3	24119.2	18770.6	23848.5	21833.1	17998.9	13363.7	12523.5	16914.5	22887.6	14941.7	18676.6	19099.4	18650	0.035037	WT-ADE
O08709	Peroxiredoxin-6	Prdx6	O08709	O08709;D3Z0Y2;Q53ZU7;Q6A0D0;Q6GT24;Q8BPD3	Prdx6	Peroxiredoxin-6	PRDX6_MOUSE	34	1068990	957941	1078630	1270780	1254800	1126840	1107720	1285530	1222440	1119460	1127000	1211910	1074000	1077820	1127690	0.0354485	WT-AD
O70293	G protein-coupled receptor kinase 6	Grk6	O70293	O70293;A0A286YDA5;A0A286YDZ5;A0A286YE10;O70296;Q3TTW2;Q3UK88;Q792R0;Q9EP84	Grk6	G protein-coupled receptor kinase 6	GRK6_MOUSE	21	63166	65277.1	61628.8	60878.7	62217.4	71791.8	67554	68645.1	70544.1	68215	69050	66238.2	80126.1	69294.9	74640.4	0.0355372	WT-ADEVL
Q8BR76	Meckelin	Tmem67	Q8BR76	Q8BR76;A2AJP5;E9QNI1	Tmem67	Meckelin	MKS3_MOUSE	2	12115.5	15740.6	13452.5	11724.7		10397.8			7118.78	10302.4	10756.6	8119.06	10643.7	5690.83	6784.52	0.0356091	WT-ADEVL
Q9EQK7	Protein-S-isoprenylcysteine O-methyltransferase	Icmt	Q9EQK7	Q9EQK7;Q3U4N2	Icmt	Protein-S-isoprenylcysteine O-methyltransferase	ICMT_MOUSE	2	21974.5	13842.7	19199.7	17198.3	20596.1	28083.3	26137.3	26392.8	22572.6		29458.7		31088.1	29535.7	28543.1	0.0356152	WT-ADEVL
P02798	Metallothionein-2	Mt2	P02798	P02798;Q6VEU6	Mt2	Metallothionein-2	MT2_MOUSE	2	62142.9	81562.9	41368	64580	66103.6	62676.2	93544.3	147190	89001.3	71025.2	71300.4	64894.7	56963.6	71576.6	70673.6	0.0356944	WT-ADE
Q61624	Zinc finger protein 148	Znf148	Q61624	Q61624;A0A338P6K3;Q3UJ69;Q548L0;Q8CB43;Q91XQ7;Q91XQ8	Znf148	Zinc finger protein 148	ZN148_MOUSE	3	11824.5	12142.6	9715.7	6988.66	9849.61	10880.3	10845.2	9792.37	9482.65	7356.21	7191.38	7957.14	12181.4	9978.54	9971.65	0.03584	WT-ADVL
Q8BHE8	m-AAA protease-interacting protein 1, mitochondrial	Maip1	Q8BHE8	Q8BHE8	Maip1	m-AAA protease-interacting protein 1, mitochondrial	MAIP1_MOUSE	8	54638	52798.5	60714	58875.5	69828.7	72843.9	59087.4	49486.7	49128	64642.1	60454.5	62835	61199.8	50404.4	54063	0.0360626	ADE-AD
Q5NBX1	Protein cordon-bleu	Cobl	Q5NBX1	Q5NBX1;B2RWU4;G3UWY3;G5E8P4	Cobl	Protein cordon-bleu	COBL_MOUSE	7	8442.25	8974.2	7536.99	8050.04	7371.99	7362.12	7617.78	8524.69	10779.9	6771.82	6961.77	8305.05	5981.58	2847.04	6588	0.0361026	ADEVL-ADE
O88662	Epithelial membrane protein 2	Emp2	O88662	O88662;Q548I4;Q8BPC2;Q8CGC1;O88355	Emp2	Epithelial membrane protein 2	EMP2_MOUSE	2	20708.1	15732.1		35383.3	7725.5	19263.6						82109.1				0.0361214	ADVL-AD;WT-ADVL
Q8CAQ8	MICOS complex subunit Mic60	Immt	Q8CAQ8	Q8CAQ8;A0A0U1RP81;A0A1B0GX08;E9PVS5;E9Q800;E9QAY6;Q3TEY5;Q3TQL4;Q3TVZ5;Q3TZK4;Q3U7N2	Immt	MICOS complex subunit Mic60	MIC60_MOUSE	95	1076290	1073580	1071030	1087270	1062320	1122980	1051700	1076640	1121700	1077450	1143150	1167910	1151050	1144060	1171630	0.0361862	WT-ADEVL
S4R1M4	Ankyrin 2, brain (Fragment)	Ank2	S4R1M4	S4R1M4	Ank2	Ankyrin 2, brain (Fragment)	S4R1M4_MOUSE	1	12628.4	8147.94	11414.5	27057.2	18603.8	17088.7		14350.6	20956.3	14341.4	14593.3	13328.4	14799.4	16607.6	17027.4	0.0363998	WT-AD
Q61233	Plastin-2	Lcp1	Q61233	Q61233;Q3TJX0;Q3U6N7;Q3U6Z1;Q3U9M7	Lcp1	Plastin-2	PLSL_MOUSE	37	52188.6	52076.7	57639.4	84209.3	124132	68485.4	62172.3	69307.7	55171.5	52237.9	60217.1	54845.8	68789.4	60853.4	65975.8	0.0365537	ADVL-AD;WT-AD
Q3UH68	LIM and calponin homology domains-containing protein 1	Limch1	Q3UH68	Q3UH68;A0A571BG24;D3YU22;D6RHT2	Limch1	LIM and calponin homology domains-containing protein 1	LIMC1_MOUSE	45	68219.5	67698.3	71888.4	72955.2	71677.8	69974.5	60222.1	61685.6	66703.2	64722.6	67216.7	73098	70021.8	67502.5	68189.9	0.0367067	ADE-AD
P24547	Inosine-5'-monophosphate dehydrogenase 2	Impdh2	P24547	P24547;Q3UAT9;Q3U9N8;Q3UPJ2;A0A0A6YY72	Impdh2	Inosine-5'-monophosphate dehydrogenase 2	IMDH2_MOUSE	38	70806.5	72909.5	74533	73091	69390.8	81355.4	68798.9	66984	70926.6	64708.5	63769.1	69403.4	74417	73294.2	75919.9	0.0370675	NA
Q80U19	Disheveled-associated activator of morphogenesis 2	Daam2	Q80U19	Q80U19	Daam2	Disheveled-associated activator of morphogenesis 2	DAAM2_MOUSE	32	45724	44531.2	44660.3	34659.4	37088.1	42065.2	39578	43531.3	38866.2	40242.8	45488.5	48255.1	45080.7	43617.3	45516.2	0.0371455	NA
Q1A602	Non-muscle alpha-actinin 4	Actn4	Q1A602	Q1A602	Actn4	Non-muscle alpha-actinin 4	Q1A602_MOUSE	2	32568.3			20537		20999.1	37435.8	31149	38572.3	17699.3	25357	34855	37044	38074.7	46239.2	0.0373161	ADEVL-AD
P21661	Neuroendocrine convertase 2	Pcsk2	P21661	P21661;Q3TT48;Q3TYM6;Q3UZV3;Q547J8	Pcsk2	Neuroendocrine convertase 2	NEC2_MOUSE	23	57949.6	52284.3	52412.2	57481.7	61998.3	56011.7	59042.6	47023.8	50957	49533.2	53860.1	55307.9	64852.1	58866.4	65847.7	0.0373416	ADEVL-ADE
Q9QXV1	Chromobox protein homolog 8	Cbx8	Q9QXV1	Q9QXV1;Q8BPY2	Cbx8	Chromobox protein homolog 8	CBX8_MOUSE	1		787.634		5520.43		4049.98		9318.67	8854.77			2661.71			2690.35	0.0373506	WT-ADE
B2RQ83	Gem (Nuclear organelle) associated protein 5	Gemin5	B2RQ83;B7ZN04;Q6KAS0	B2RQ83;B7ZN04;Q6KAS0	Gemin5	Gem (Nuclear organelle) associated protein 5	B2RQ83_MOUSE;B7ZN04_MOUSE;Q6KAS0_MOUSE	3	11327.2	8915.48	9444.49	7348.23	10057.6	5849.53	16164.3	13116.9	11574.1	11268.6	9714.06	10048.2	6085.03	11402.4	8518.71	0.0373568	ADE-AD
Q8K1N1	Calcium-independent phospholipase A2-gamma	Pnpla8	Q8K1N1	Q8K1N1;E9PXB0;E9QAC9	Pnpla8	Calcium-independent phospholipase A2-gamma	PLPL8_MOUSE	33	48452.1	49471.3	45011.1	45043.6	49078.6	48822.7	49465	50380.5	45736.1	53475.5	50290.7	52091.9	56977.9	52571.2	51085.1	0.0373996	NA
Q9QYI3	DnaJ homolog subfamily C member 7	Dnajc7	Q9QYI3	Q9QYI3;A0A6I8MWX8;A0A6I8MWY7;A0A6I8MWZ1;A0A6I8MWZ9;A0A6I8MX00;A2A5E1;F7BTP8;Q3UL32	Dnajc7	DnaJ homolog subfamily C member 7	DNJC7_MOUSE	34	123110	121918	115819	104672	112610	111428	116844	129441	118728	122109	118079	118293	118430	112036	111512	0.037512	ADE-AD
Q9JLB2	Protein PALS1	Pals1	Q9JLB2	Q9JLB2;B2RRY4;A0A1W2P6P0	Pals1	Protein PALS1	PALS1_MOUSE	29	69238.2	69016.5	71019.7	66966.9	65950.2	66204.5	65513.3	65517.7	72684.5	62972.9	64605.3	71561.9	75393.7	72642.9	74625.4	0.0375944	ADEVL-AD;ADVL-ADEVL
A0A1D5RLB2	Ankyrin 2, brain (Fragment)	Ank2	A0A1D5RLB2	A0A1D5RLB2	Ank2	Ankyrin 2, brain (Fragment)	A0A1D5RLB2_MOUSE	1	50564.3	44439.3	58139.7	67983.7	60771.4	59236.2	26275.6	46403.6	41734.5	42037.3	32433.3	52138.5	45930.5	39787.6	56086.3	0.0377157	ADE-AD
Q8K3J1	NADH dehydrogenase [ubiquinone] iron-sulfur protein 8, mitochondrial	Ndufs8	Q8K3J1	Q8K3J1;Q3UY05;Q5M9P5;Q8VC72;A0A494BAW8	Ndufs8	NADH dehydrogenase [ubiquinone] iron-sulfur protein 8, mitochondrial	NDUS8_MOUSE	18	578252	558941	606687	548550	593122	563599	586623	649722	618820	617702	620414	616473	570659	590211	561871	0.037877	NA
Q9DBT5	AMP deaminase 2	Ampd2	Q9DBT5	Q9DBT5	Ampd2	AMP deaminase 2	AMPD2_MOUSE	48	160426	171614	154318	148594	141259	148333	152532	163676	150887	158090	159628	161099	158318	159512	155913	0.0379073	WT-AD
Q9R1P3	Proteasome subunit beta type-2	Psmb2	Q9R1P3	Q9R1P3;Q8BJX0	Psmb2	Proteasome subunit beta type-2	PSB2_MOUSE	17	305026	325744	302797	353277	325699	338581	289202	292894	296098	271123	259453	324585	302567	330190	316270	0.0380343	ADVL-AD
Q8BGT6	MICAL-like protein 1	Micall1	Q8BGT6	Q8BGT6	Micall1	MICAL-like protein 1	MILK1_MOUSE	14	25729.9	25684.4	25406.5	24275.6	21966.9	23396.6	19887.2	22186.5	18823.1	27487	20976.6	23140.9	27566.3	23563.6	26489.4	0.0380546	ADEVL-ADE
Q9D394	Protein RUFY3	Rufy3	Q9D394	Q9D394;Q8BLC2	Rufy3	Protein RUFY3	RUFY3_MOUSE	41	231539	236621	231059	217897	209516	226768	245348	239787	232503	226705	245327	245755	243021	227940	241012	0.0381699	ADVL-AD
A0A3B2WBC6	Polymerase (RNA) II (DNA directed) polypeptide M	Polr2m	A0A3B2WBC6	A0A3B2WBC6	Polr2m	Polymerase (RNA) II (DNA directed) polypeptide M	A0A3B2WBC6_MOUSE	4	136205	139206	117142	124288	127112	105743	131890	121232	136849	122925	119915	110568	106438	103801	109393	0.0383016	WT-ADEVL
Q91WL8	WW domain-containing oxidoreductase	Wwox	Q91WL8	Q91WL8	Wwox	WW domain-containing oxidoreductase	WWOX_MOUSE	15	42146.2	39881.3	40915.1	42015.7	45181.9	45059.5	45941.2	40745.6	46019	40221.8	41813.6	41119.6	37863.9	36499.7	41705.1	0.0384871	NA
Q6P3B2	UBA-like domain-containing protein 1	Ubald1	Q6P3B2	Q6P3B2	Ubald1	UBA-like domain-containing protein 1	UBAD1_MOUSE	1	10949.1	8524.1	9064.19	6368.63		7743.34		5110.19	4452.76		8084.7	7852.88	8711.47	8895.94	13053.3	0.0385142	ADEVL-ADE
Q9CZN8	Glutamyl-tRNA(Gln) amidotransferase subunit A, mitochondrial	Qrsl1	Q9CZN8	Q9CZN8	Qrsl1	Glutamyl-tRNA(Gln) amidotransferase subunit A, mitochondrial	GATA_MOUSE	19	33762.1	35064.8	27108.7	24252.7	26269.5	27022.7	29738.1	28112	34885.8	30311.2	29651.8	28326.3	32658.4	33916.3	34627.9	0.0386701	ADEVL-AD
Q6GQV7	Erythroid differentiation-related factor 1	Edrf1	Q6GQV7	Q6GQV7;D3YZE7;E9Q9F9	Edrf1	Erythroid differentiation-related factor 1	EDRF1_MOUSE	2	8724.05	6667.03	5341.83	31526.7		13907.2	6039.1	10795.4	11169.8	9052.53	3351.43	5117.51	8108.42	7277.4		0.0386827	ADVL-AD;WT-AD
Q8K224	RNA cytidine acetyltransferase	Nat10	Q8K224	Q8K224	Nat10	RNA cytidine acetyltransferase	NAT10_MOUSE	10	17315.3	16724	21159	22910.5	22535	23680.9	23810.7	23607.9	27459.5	19986.1	22245.4	16327.7	32231.4	31839.2	20639	0.0387364	WT-ADEVL
Q7TMY8	E3 ubiquitin-protein ligase HUWE1	Huwe1	Q7TMY8	Q7TMY8;A2AFQ0;Q4JG03;F6XP90;Q8BKX3	Huwe1	E3 ubiquitin-protein ligase HUWE1	HUWE1_MOUSE	170	93700.5	95879.2	92854.9	98356.6	92672.5	98364.7	93087.5	94729.3	97672.6	90811.9	95793	97773.5	103858	100366	100533	0.03876	WT-ADEVL
Q69ZR2	E3 ubiquitin-protein ligase HECTD1	Hectd1	Q69ZR2	Q69ZR2;F8WIE5;Q3U5E1	Hectd1	E3 ubiquitin-protein ligase HECTD1	HECD1_MOUSE	69	62597.9	58404.8	56168.5	52323.6	61612	58698.1	57986.5	62933.8	62090.3	62465.1	60361.5	59519.4	68998.3	66193.8	64831.7	0.0388571	ADEVL-AD
Q3TCN2	Putative phospholipase B-like 2	Plbd2	Q3TCN2	Q3TCN2	Plbd2	Putative phospholipase B-like 2	PLBL2_MOUSE	22	56285.7	59668.4	54943.7	51698.2	48694.6	45500.6	59143.9	57789.4	60702.7	48597.8	60070	54298.5	53897.3	51407.1	57929.1	0.0389397	ADE-AD
O88874	Cyclin-K	Ccnk	O88874	O88874;Q3U3M5	Ccnk	Cyclin-K	CCNK_MOUSE	4	6590.81	7876.73	5685.31	4521.12	7877.62	4641.76	5558.54	3158.72	4628.43	13437.8	7562.67	7994.17	4090.03	5322.85	4835.05	0.0391548	ADVL-ADE
Q9CPY7	Cytosol aminopeptidase	Lap3	Q9CPY7	Q9CPY7	Lap3	Cytosol aminopeptidase	AMPL_MOUSE	58	256084	235874	271283	281644	316414	278067	236350	251296	248377	247569	235100	275147	263328	248400	260837	0.0391593	ADE-AD
Q99JY8	Phospholipid phosphatase 3	Plpp3	Q99JY8	Q99JY8	Plpp3	Phospholipid phosphatase 3	PLPP3_MOUSE	13	381177	361714	376331	444740	417730	409443	378931	328037	373486	361399	388069	372427	376711	425419	367136	0.0392043	ADE-AD
Q9CSB4	Partitioning defective 3 homolog B	Pard3b	Q9CSB4	Q9CSB4;Q5SV54;Q5SV55	Pard3b	Partitioning defective 3 homolog B	PAR3L_MOUSE	1	5002.78		4544.5			4095.12	1905.03	2356.71	1562.11	5475.98		3958.15	4792.35	3128.1		0.0392885	WT-ADE
Q8K199	COX assembly mitochondrial protein 2 homolog	Cmc2	Q8K199	Q8K199;F8WHQ0	Cmc2	COX assembly mitochondrial protein 2 homolog	COXM2_MOUSE	5	40619.4	44492.6	37049.9	44116.6	47194.7	43247.8	44147.9	60723.1	61788.9	43870.2	45474.4	38627.6	46746.2	46437.9	49636.1	0.0394185	WT-ADE
Q9Z1S3	RAS guanyl-releasing protein 1	Rasgrp1	Q9Z1S3	Q9Z1S3;G3UWW4;G3UYC3;G3UZQ7;G3UYP5	Rasgrp1	RAS guanyl-releasing protein 1	GRP1_MOUSE	25	43244.5	39450.2	32246.8	32650.9	32733.2	31690.9	35510.9	31732.1	35367.7	36795	41165.5	41654.2	38333.5	39961.2	44881.5	0.0394405	NA
F8VPK0	Superkiller complex protein 3	Skic3	F8VPK0	F8VPK0;Q6ZQC8	Skic3	Superkiller complex protein 3	SKI3_MOUSE	39	26832.7	39176.9	34891	40672.3	40529.8	37584.1	42345.9	42008.5	42204	40583.2	40431.5	44407	40957.1	40461.5	40389.7	0.0395036	WT-ADE
E9PV86	Multiple C2 and transmembrane domain-containing protein 1	Mctp1	E9PV86	E9PV86;E9PW38;Q8C8C0	Mctp1	Multiple C2 and transmembrane domain-containing protein 1	MCTP1_MOUSE	24	34739.4	35546.1	34738.3	41265.4	37290.5	43884.6	39813.1	34558.8	33858.4	37833.3	36414	36416.4	35201.5	35167.4	31224	0.0395086	ADEVL-AD
P35802	Neuronal membrane glycoprotein M6-a	Gpm6a	P35802	P35802;Q542P2;Q8R1P3	Gpm6a	Neuronal membrane glycoprotein M6-a	GPM6A_MOUSE	18	4916420	4995540	4617750	5041870	4726340	4515160	4029290	4279330	4185970	4291230	4988200	4568280	4377930	4688000	4561440	0.0395301	WT-ADE
D3YXZ3	Kinesin light chain	Klc2	D3YXZ3;Q91YS4	Q91YS4;D3YXZ3	Klc2	Kinesin light chain	D3YXZ3_MOUSE;Q91YS4_MOUSE	9	71019	65628.2	67508.8	71635.2	66513.8	69979.3	61328.7	66757.7	61036	66738.5	74378.5	64830.9	71151.6	74039.6	75065.9	0.0396745	ADEVL-ADE
Q9QXV8	Protein sprouty homolog 2	Spry2	Q9QXV8	Q9QXV8;B2RS85	Spry2	Protein sprouty homolog 2	SPY2_MOUSE	7	28270	32172.8	23156.8	20118.1	22335.4	22597.8	21321.6	27539.3	26029.8	27959.6	28787.8	30629.4	27868	27467	31717.4	0.0397219	NA
P0C7T6	Ataxin-1-like	Atxn1l	P0C7T6	P0C7T6	Atxn1l	Ataxin-1-like	ATX1L_MOUSE	1	6446.07		7426.27	5790.17		7272.53	2577.37	5532.08	2447.69			8818.6	1799.9	4545.93	4036.45	0.0397463	NA
Q3THP1	Dipeptidyl peptidase 3	Dpp3	Q3THP1;Q8BU29	Q3THP1;Q8BU29	Dpp3	Dipeptidyl peptidase 3	Q3THP1_MOUSE;Q8BU29_MOUSE	1		64600.1			56082.9		99195.8				66749.4	72857.6	66178.4	68850.2		0.0397497	ADE-AD;ADEVL-ADE
Q9CQ79	Thioredoxin domain-containing protein 9	Txndc9	Q9CQ79	Q9CQ79;A0A0A6YVV3;A0A0A6YWP9;A0A0A6YXY0	Txndc9	Thioredoxin domain-containing protein 9	TXND9_MOUSE	12	54905.2	54755.4	60072	52172.3	54465.5	52716.2	61227.7	60079	59082.9	63016.7	59489.9	56328.8	55982	56246.6	61066.5	0.0397594	ADE-AD
Q4VAC9	Pleckstrin homology domain-containing family G member 3	Plekhg3	Q4VAC9	Q4VAC9	Plekhg3	Pleckstrin homology domain-containing family G member 3	PKHG3_MOUSE	3	12093.5		9457.05	3943.29		5148.55							8371.6	5264.51	7875.78	0.0398077	WT-AD
Q9DBX2	Phosducin-like protein	Pdcl	Q9DBX2	Q9DBX2;Q3UZN6;A2AVP3;Q923E8	Pdcl	Phosducin-like protein	PHLP_MOUSE	9	20978.1	24966.8	28209.4	19865.5	20235.8	18896	19968.2	23998.1	26021.4	26235.3	26118.4	26335.2	25565.9	26630.9	23418.9	0.0399148	ADVL-AD
Q8K3W0	BRISC and BRCA1-A complex member 2	Babam2	Q8K3W0	Q8K3W0;D3Z7P0	Babam2	BRISC and BRCA1-A complex member 2	BABA2_MOUSE	15	78233.3	77868.5	75548.7	66321.7	59853.1	67256.1	75011.4	69458.8	77443	78703.7	74707.9	73989.9	70162.8	71422.2	84354.6	0.0402725	WT-AD
Q571E4	N-acetylgalactosamine-6-sulfatase	Galns	Q571E4	Q571E4;Q8CC47	Galns	N-acetylgalactosamine-6-sulfatase	GALNS_MOUSE	6	19871.1	15854.3	16130.8	25573.5		23922.7	14708.1	18533	17336.5	14190.4	16047.2	13686.2	23059.2	17273.8	12908.7	0.0404226	ADVL-AD
P70174	Histamine H1 receptor	Hrh1	P70174	P70174;B3Y5T0	Hrh1	Histamine H1 receptor	HRH1_MOUSE	2			3888.76	7176.14	5091.66				12364.1	6661.49	5610.12	5485.17	10411	7564.13		0.0405114	WT-ADE
O88447	Kinesin light chain 1	Klc1	O88447	O88447;Q5UE59;Q8CD76;A0A5F8MPZ2;E9Q7C9;Q7M6Z6;Q7M6Z7;Q7M6Z8;Q7M6Z9;Q7M700;Q7M701;Q7M702;Q7M703;Q7TNF4	Klc1	Kinesin light chain 1	KLC1_MOUSE	48	151411	143080	140985	138467	137835	136604	145622	143188	152634	139962	150189	157270	161113	151744	152155	0.0406335	ADEVL-AD
E9PX52	ArfGAP with SH3 domain, ankyrin repeat and PH domain 2	Asap2	E9PX52;Q3UH27	E9PX52;Q3UH27	Asap2	ArfGAP with SH3 domain, ankyrin repeat and PH domain 2	E9PX52_MOUSE;Q3UH27_MOUSE	6	49124.3	54386.3	35680.8	55350.4	49386.6	53179.3	31731.9	37376.5	48983.6	49956.5	39625.1	40786.8	33507.7	35569.8	29238.5	0.0407253	ADEVL-AD
Q9EPU4	Cleavage and polyadenylation specificity factor subunit 1	Cpsf1	Q9EPU4	Q9EPU4;A0A2R8VK76;Q3U1X8	Cpsf1	Cleavage and polyadenylation specificity factor subunit 1	CPSF1_MOUSE	19	22199.4	21944.2	25730.8	19957.7	23902.2	22533.1	24798.7	24360.4	21312.4	18962.3	21787.4	21716.4	19467.5	16431.6	19289.7	0.0410326	ADEVL-ADE
Q69ZN7	Myoferlin	Myof	Q69ZN7	Q69ZN7;A0A286YDF5;E9Q390;B9EK95	Myof	Myoferlin	MYOF_MOUSE	27	44771.1	33296.9	47197.7	53203.8	59189.7	56826.3	52636.9	40238.8	41527.2	13513.6	40611.7	32576.3	37558	45685.5	56420.1	0.0410398	ADVL-AD
Q9QZW0	Phospholipid-transporting ATPase 11C	Atp11c	Q9QZW0	P98197;Q6DFW5;Q9QZW0;A0A0G2JE89;E9Q3G7;E9QKK8;F6Q8D3;F6Z4J2;Q3U2B7;Q69ZT0;Q6ZQ17;Q8R0F1	Atp11c	Phospholipid-transporting ATPase 11C	AT11C_MOUSE	12	58370.1	51060	59415.3	67491.6	61038.7	71313.5	67698.5	45925.8	55866.2	46042.7	49523.6	49077.6	57014.2	49992.7	51451.8	0.0410406	ADVL-AD
Q8BUN9	Sodium/potassium/calcium exchanger 2	Slc24a2	Q8BUN9	Q8BUN9;F6RT95	Slc24a2	Sodium/potassium/calcium exchanger 2	NCKX2_MOUSE	19	420395	398266	393764	390001	383579	393794	409194	409855	438642	419428	488756	439113	443502	420281	412316	0.0412078	ADVL-AD
Q9QZB9	Dynactin subunit 5	Dctn5	Q9QZB9	Q9QZB9;Q3UK85	Dctn5	Dynactin subunit 5	DCTN5_MOUSE	4	118858	88915.7	108475	110322	95028.6	115171	78941.9	73024.9	79633.9	84956.2	93254.4	98494.2	91970.8	76429.6	103924	0.0412947	ADE-AD
P25911	Tyrosine-protein kinase Lyn	Lyn	P25911	P25911;Q3TCS3;Q3U6Q5;Q8CEI0	Lyn	Tyrosine-protein kinase Lyn	LYN_MOUSE	15	31481.3	26646.6	26824.5	30380.4	28271.8	28981.8	24197.4	25665.7	26116.3	27018.5	24185.6	22475.8	26819.6	32320.7	30530.2	0.0416447	NA
Q3UZ39	Leucine-rich repeat flightless-interacting protein 1	Lrrfip1	Q3UZ39	Q3UZ39;Q8BLV4;A0A087WNU6;A0A087WPK3;A0A087WSF5;A6H5U5;E9Q9T1;G5E8E1;Q8BLM1	Lrrfip1	Leucine-rich repeat flightless-interacting protein 1	LRRF1_MOUSE	9	10649.9	9611.1	10775.7	8160.55	9463.79	8101.87	9505.89	10232	7980.98	11225.4	12147.3	9176.47	11191.5	11837.1	10659.7	0.0416805	NA
P63271	Transcription elongation factor SPT4-A	Supt4h1a	P63271;Q9Z199	P63271;Q9Z199	Supt4h1a;Supt4h1b	Transcription elongation factor SPT4-A	SPT4A_MOUSE;SPT4B_MOUSE	2	61913.3	60028.6	75397.4	44915.1	51166.1	52514.7	65931.3	72493.7	88486.3	51987.3	51850.1	72832.7	62235.2	76981.9	80191.1	0.0417087	ADE-AD
Q3UTH8	Rho guanine nucleotide exchange factor 9	Arhgef9	Q3UTH8	Q3UTH8;A0A0G2JE35;B1AXI4;B1AXI6;A0A0G2JEH1;A0A0G2JEU6;A0A0G2JFA1;B1AXI2;S4R1K5	Arhgef9	Rho guanine nucleotide exchange factor 9	ARHG9_MOUSE	25	91136.4	91157	91027.6	88373.6	93930.8	83592.7	83892	94916.5	81451	74799.3	72112.8	82049.6	83708.9	90467.3	81077.5	0.0417477	WT-ADVL
Q8VDM6	Heterogeneous nuclear ribonucleoprotein U-like protein 1	Hnrnpul1	Q8VDM6	Q8VDM6	Hnrnpul1	Heterogeneous nuclear ribonucleoprotein U-like protein 1	HNRL1_MOUSE	37	71321.7	69068.5	69823.7	70918.2	72176	76649.4	66191.4	70388.2	64872	67360.5	66255	65386.3	67899.4	71774.2	75816.9	0.041749	NA
Q8BJ05	Zinc finger CCCH domain-containing protein 14	Zc3h14	Q8BJ05	Q8BJ05;A0A1Y7VK20;A0A1Y7VJD9	Zc3h14	Zinc finger CCCH domain-containing protein 14	ZC3HE_MOUSE	19	99523	88185.8	88169.1	90547	109118	100114	81705	89165.1	76858.1	73274.1	87975.8	90107.7	92022.9	109655	119078	0.041946	NA
Q7TNA5	MutS homolog 4 variant gamma	Msh4	Q7TNA5	Q7TNA5	Msh4	MutS homolog 4 variant gamma	Q7TNA5_MOUSE	2			247278		193162		151488			105751		141989	179546	188268	170240	0.0419983	WT-ADVL
E9Q7M2	TSC22 domain family protein 2	Tsc22d2	E9Q7M2	E9Q7M2	Tsc22d2	TSC22 domain family protein 2	T22D2_MOUSE	12	359593	371020	354279	345149	274459	351417	260443	284654	314220	297471	274916	326407	323275	319939	336025	0.0420971	WT-ADE
Q8VHR5	Transcriptional repressor p66-beta	Gatad2b	Q8VHR5	Q8VHR5;A1L3S7;A0A0U1RNM2;Q69ZQ5	Gatad2b	Transcriptional repressor p66-beta	P66B_MOUSE	19	168690	172005	166483	157816	145006	167928	137670	155458	122389	161203	148620	159571	159323	153424	150400	0.0421544	WT-ADE
Q62210	Baculoviral IAP repeat-containing protein 2	Birc2	Q62210	Q62210	Birc2	Baculoviral IAP repeat-containing protein 2	BIRC2_MOUSE	7	7184.7	8757.27	5076.46	10633.8	9830.22	10344.7	9077.37	12443.7	12333.4	10754	12941	9478.37	9153.58	11142.6	8722.41	0.0424275	WT-ADE
D3Z0M9	RNA helicase	Ddx23	D3Z0M9	D3Z0M9	Ddx23	RNA helicase	D3Z0M9_MOUSE	23	43209.5	37217.9	39074.9	32977.3	29981.3	33530	32819.5	38845.1	37720.4	35096.6	37295.7	33873.6	37673.7	33652.7	35997	0.0424699	WT-AD
Q8BWR2	PITH domain-containing protein 1	Pithd1	Q8BWR2	Q8BWR2;B1AV57	Pithd1	PITH domain-containing protein 1	PITH1_MOUSE	23	216779	210980	230593	222819	215044	219219	207461	211617	186137	189802	181074	207439	214210	200611	208866	0.042488	NA
Q8BGF9	Solute carrier family 25 member 44	Slc25a44	Q8BGF9	Q8BGF9;Q3TE12;Q3TMC4	Slc25a44	Solute carrier family 25 member 44	S2544_MOUSE	7	41222.2	48943.4	57310.2	62411.1	56851.7	54850.3	69812.4	57730.5	51877	42994.1	48074	43034.7	38515.3	49995.4	46760.5	0.0425303	NA
Q8R071	Inositol-trisphosphate 3-kinase A	Itpka	Q8R071	Q8R071	Itpka	Inositol-trisphosphate 3-kinase A	IP3KA_MOUSE	36	322149	328450	304571	325689	312562	345638	305506	326800	314451	305507	324164	337015	363796	345082	348770	0.0427137	ADEVL-ADE
C0HKD8	Microfibrillar-associated protein 1A	Mfap1a	C0HKD8;C0HKD9	C0HKD8;C0HKD9	Mfap1a;Mfap1b	Microfibrillar-associated protein 1A	MFA1A_MOUSE;MFA1B_MOUSE	10	27543.8	30011.2	25771	33118.4	30813.8	28848.3	25069.1	27460	25895	32145.6	27484.8	31941.1	32852.7	29641.9	30906.8	0.0427759	NA
Q9Z2L7	Cytokine receptor-like factor 3	Crlf3	Q9Z2L7	Q9Z2L7	Crlf3	Cytokine receptor-like factor 3	CRLF3_MOUSE	5	38721.6	47195.6	47420.3	56757.7	56220.5	41333.4	41814	40307.9	41982.4	52287.8	50857.2	44863	34794.7	32064.4	42633.3	0.0428024	ADEVL-AD
P06684	Complement C5	C5	P06684	P06684;Q8BNV3	C5	Complement C5	CO5_MOUSE	7	9553.11	7948.41	8558.25	5232.62	4426.71	6681.35	15037.9	13656.2	23004.8	6642.65	17588.6	7124.42		7283.72	9550.63	0.0429825	ADE-AD
Q91W43	Glycine dehydrogenase (decarboxylating), mitochondrial	Gldc	Q91W43	Q91W43;Q8BJQ7	Gldc	Glycine dehydrogenase (decarboxylating), mitochondrial	GCSP_MOUSE	45	48364.9	39189.3	46883.9	55621.1	49771	52316.3	43353.1	40748.8	46095.3	46128.2	45500.7	45496.6	48963.9	45147.2	42085.4	0.0430617	ADE-AD
Q8BYP3	Rho-related GTP-binding protein RhoF	Rhof	Q8BYP3	Q8BYP3;Q4VA10	Rhof	Rho-related GTP-binding protein RhoF	RHOF_MOUSE	8	45016.6	50967.5	57671.6	47494.7	51651.9	51395.5	43919.6	47717.2	45781.3	42269.8	36217.5	40246.7	47281	46733.6	36794.5	0.0430891	WT-ADVL
Q8BH27	Multiple epidermal growth factor-like domains protein 9	Megf9	Q8BH27	Q8BH27;Q0VGR4	Megf9	Multiple epidermal growth factor-like domains protein 9	MEGF9_MOUSE	10	52807.7	49251.9	51508.2	58707.8	69175.6	59308.7	75079.4	57067.7	64079.1	57004.7	60940.3	62825.2	68877	61724.5	66216.8	0.0431281	WT-ADEVL
Q8CFE8	F-box and WD-40 domain protein 17	Fbxw17	Q8CFE8	H3BKU3;Q8CFE8	Fbxw17	F-box and WD-40 domain protein 17	Q8CFE8_MOUSE	2			3164.13	5923.44	7093.4	5419.39	537.338	2888.33	1601.61	6202.61	3268.02	3362.37	3108.1		5368.23	0.0431554	ADE-AD
Q9EPN1	Neurobeachin	Nbea	Q9EPN1	Q9EPN1	Nbea	Neurobeachin	NBEA_MOUSE	158	169367	166644	159848	163028	155395	162410	157047	151773	156560	155046	157761	157538	159787	163516	157369	0.0432473	WT-ADE
Q9CQB7	LYR motif-containing protein 1	Lyrm1	Q9CQB7	Q9CQB7	Lyrm1	LYR motif-containing protein 1	LYRM1_MOUSE	7	21183.7	23397.8	17058	20700.8	28324.5	22632	26172.3	24382.8	23107.9	15771.4	14285.9	20498	22625.5	26080.4	22730.4	0.0432524	NA
Q9EQJ9	Membrane-associated guanylate kinase, WW and PDZ domain-containing protein 3	Magi3	Q9EQJ9	Q9EQJ9;G5E8T6	Magi3	Membrane-associated guanylate kinase, WW and PDZ domain-containing protein 3	MAGI3_MOUSE	41	100218	100646	102696	85851.1	88960.8	92379.6	80946.8	99240.7	85358.1	94131.1	88515.9	94815.3	90640.7	88013.7	87756.5	0.0433241	NA
J3QMK2	BBSome interacting protein 1	Bbip1	J3QMK2	J3QMK2	Bbip1	BBSome interacting protein 1	J3QMK2_MOUSE	1	7778.79	10421.6	5972.41	4196.46	3233.61	3188.42	9604.12	5808.55	5274.84	985.452				5150.37	6592.92	0.0434044	NA
P62717	Large ribosomal subunit protein eL20	Rpl18a	P62717	P62717;A0A1D5RLW5;A0A1D5RM85;A0A1D5RME4;Q05CK2;Q3THJ0	Rpl18a	Large ribosomal subunit protein eL20	RL18A_MOUSE	11	145900	134758	148888	147478	135967	126234	131174	131232	136563	111048	135383	119013	122007	125861	120943	0.0434395	NA
Q61508	Extracellular matrix protein 1	Ecm1	Q61508	Q61508;A0A8T9ITP3;B7ZNR0;D3YV22;D3YV64;D3Z038;D3Z0U9;D3Z772;F8WI14;Q3TDX7;Q3TXB7;Q9QX30;Q9Z2R8	Ecm1	Extracellular matrix protein 1	ECM1_MOUSE	2	10810.2	9724.83	8534.37	14505			8491.02		4547.04	6567.46	8570.83		10709.9	8456.84	9133.48	0.0434923	ADE-AD
Q6ZQL4	WD repeat-containing protein 43	Wdr43	Q6ZQL4	Q6ZQL4;Q68FC6	Wdr43	WD repeat-containing protein 43	WDR43_MOUSE	4	3789.85	1820.5	5183.02	5925.39	2017.19	3939.31	11496.6	6809.31	8503.39		5301.32	2742.16	2488.96	4702.99	6044.16	0.0435773	NA
P62264	Small ribosomal subunit protein uS11	Rps14	P62264	P62264;D3YVF4;D3Z7I1;O70569;Q3UJS5	Rps14	Small ribosomal subunit protein uS11	RS14_MOUSE	9	483698	470126	445708	452804	421347	418135	417526	445141	444101	439962	439946	420414	430936	403305	420639	0.0436419	WT-ADEVL
Q8CDN6	Thioredoxin-like protein 1	Txnl1	Q8CDN6	Q8CDN6;A0A494B955;A0A494BBI1;A0A498WGD8;Q3U8R9;Q3UBF4;Q3UNH3	Txnl1	Thioredoxin-like protein 1	TXNL1_MOUSE	28	442714	428703	411055	432255	422136	401972	472722	431560	468014	407705	432390	397823	416371	408953	421957	0.04365	ADVL-ADE
Q61818	Retinoic acid-induced protein 1	Rai1	Q61818	Q61818;A6H6H9;Q5QGZ6	Rai1	Retinoic acid-induced protein 1	RAI1_MOUSE	11	12561.9	15521.6	12873.4	14783.6	15636.7	18440.7	13111.7	9941.62	9423.22	13198.5	14643	13578.5	15813.9	13081	11637.4	0.0438333	ADE-AD
Q61411	GTPase HRas	Hras	Q61411	P08556;Q61411;Q9D091;A0A0G2JE25;A0A0G2JGP4;Q3TMF4;Q3UCX0;Q4FJP3;Q9R0B8	Hras	GTPase HRas	RASH_MOUSE	25	555340	562133	527855	548887	478834	516063	549193	604746	610789	617161	580907	554403	554473	551089	547302	0.0439037	ADE-AD
Q0P5V9	Solute carrier family 45 member 4	Slc45a4	Q0P5V9	Q0P5V9;F7BEQ1	Slc45a4	Solute carrier family 45 member 4	S45A4_MOUSE	2	2552.21	3353.69	3322.73	10159.6	8465.71	3621.26	8718.65	5749.05	9772.17	8477.25	7181.96	5466.57	4632.73	5097.86	3189.56	0.0440276	NA
Q8VHK9	ATP-dependent DNA/RNA helicase DHX36	Dhx36	Q8VHK9	Q8VHK9;B2RQS6	Dhx36	ATP-dependent DNA/RNA helicase DHX36	DHX36_MOUSE	29	34791.6	30490.3	40288.4	30358.3	32552.2	36842.3	31999.7	31038.2	35082.5	22281.1	34954.8	29444.3	41928	39485.4	41766.9	0.0443377	ADVL-ADEVL
Q91VC9	Growth hormone-inducible transmembrane protein	Ghitm	Q91VC9	Q91VC9	Ghitm	Growth hormone-inducible transmembrane protein	GHITM_MOUSE	8	52048.3	47601.8	49178.7	57331.2	49846.9	50667.2	52480.3	52908.5	58355.6	59105.7	57303.7	50810.1	42985.3	43558.6	50368.6	0.0443496	ADVL-ADEVL
Q8BGS7	Choline/ethanolaminephosphotransferase 1	Cept1	Q8BGS7	Q8BGS7;A0A0A6YXR0;D3YX12;D3Z5Y5	Cept1	Choline/ethanolaminephosphotransferase 1	CEPT1_MOUSE	3	53056.6	59985.4	69085.1	63689.9	58088.7	51441.9	41231.3	45939.5	32108.1	55956.1	58357.4	51454.6	42451.8	41247.7	61310.2	0.0443727	WT-ADE
Q03137	Ephrin type-A receptor 4	Epha4	Q03137	Q03137;Q99KA8	Epha4	Ephrin type-A receptor 4	EPHA4_MOUSE	40	181201	193464	170106	162214	155676	164175	167105	181770	171972	178437	171505	183453	177172	173246	182750	0.0444154	WT-AD
E9PZ16	Perlecan (heparan sulfate proteoglycan 2)	Hspg2	E9PZ16	E9PZ16;B1B0C7;Q3UHH3	Hspg2	Perlecan (heparan sulfate proteoglycan 2)	E9PZ16_MOUSE	25	90066.9	77430.6	110673	84846.8	87821.6	99365.4	75962.1	67643.3	70646	45666.3	80592.2	56165.8	64585.8	69366.9	83022.5	0.0444246	NA
P51949	CDK-activating kinase assembly factor MAT1	Mnat1	P51949	P51949;A0A087WSG5;A0A087WSQ7;A4FUR7	Mnat1	CDK-activating kinase assembly factor MAT1	MAT1_MOUSE	2	26587.8	25299.6	10460.2	18918.1	23554.1	24999.4	9089.81	13697	10844.7	9784.49	13105.8	12509.8	15997.7	18002.8	11790.3	0.04456	NA
Q9JKK7	Tropomodulin-2	Tmod2	Q9JKK7	Q9JKK7	Tmod2	Tropomodulin-2	TMOD2_MOUSE	34	441651	446523	433540	420303	428781	467437	420490	383535	407766	371639	393471	427042	435308	459504	433343	0.0446437	NA
Q8BUN5	Mothers against decapentaplegic homolog 3	Smad3	Q8BUN5	Q62432;Q8BUN5;E9Q3M0;Q3V3E0	Smad3	Mothers against decapentaplegic homolog 3	SMAD3_MOUSE	15	30559.1	29889.7	30490.8	33361.6	30247.5	30069.8	29714.2	32368.4	37297.7	29085.6	23446.1	26962.6	26297.1	29865.2	25705.8	0.0447947	NA
Q922X9	Protein arginine N-methyltransferase 7	Prmt7	Q922X9	Q922X9;F6RXJ8;Q921F5	Prmt7	Protein arginine N-methyltransferase 7	ANM7_MOUSE	14	34348.5	32070.4	28180.4	34075.1	37858.2	33423.8	27609.5	30327.1	33440.4	30272.4	25861.7	26941.2	35453.5	31142.3	34346.1	0.0449069	ADVL-AD
Q99LC4	Igh protein	Igh	Q99LC4	P01868;P01869;A0A075B5P4;A0A0A6YWR2;A0A0B6VMB2;A0A0C6E3V3;A0A0M4KM70;A0A4U9FFL2;I6L985;Q99LC4;U5LP42	Igh	Igh protein	Q99LC4_MOUSE	8	24415.1	17912.2	11919	18497.8	20513.4	12967.9	55193.5	61945.2	34826.5	13823.9	18195.6	31702.8	65153.2	38529	16371.4	0.0449699	NA
Q8CHS8	Vacuolar protein sorting-associated protein 37A	Vps37a	Q8CHS8	Q8CHS8	Vps37a	Vacuolar protein sorting-associated protein 37A	VP37A_MOUSE	11	24875.8	24533.5	23637.6	23158.9	28578.1	27904.2	30211.8	27081.8	27067.3	23730.5	21556.3	25273.4	26190.3	29281.9	28898.5	0.0449976	NA
Q99M31	Heat shock 70 kDa protein 14	Hspa14	Q99M31	Q99M31	Hspa14	Heat shock 70 kDa protein 14	HSP7E_MOUSE	15	39068.7	37888.1	36904.6	42833.8	46184.8	42624.8	39030.9	42648.4	45697.9	39566.8	32939.3	32543.9	31296	41253.9	38513.4	0.0450068	NA
P26645	Myristoylated alanine-rich C-kinase substrate	Marcks	P26645	P26645;A0A0A1HAM8;Q05BL6	Marcks	Myristoylated alanine-rich C-kinase substrate	MARCS_MOUSE	21	1107080	1163590	1162900	1108450	1000910	1044820	1140310	1298770	1194090	1108940	1027610	1044990	1152610	977604	1064630	0.0450895	NA
P11499	Heat shock protein HSP 90-beta	Hsp90ab1	P11499	P07901;P11499;Q71LX8;Q80Y52;E9Q3D6;Q3TJU7;Q3TKA2;Q3TKB9;Q3TKG0;Q3UIF3;A0PJ91	Hsp90ab1	Heat shock protein HSP 90-beta	HS90B_MOUSE	81	3619160	3772780	3371200	3127780	3550030	3375510	3851620	3886190	3718420	3530590	3704480	3740690	3527900	3729820	3574380	0.0453241	ADE-AD
Q91W69	Epsin-3	Epn3	Q91W69	Q91W69;Q3TZ84	Epn3	Epsin-3	EPN3_MOUSE	4	7956.73	4871.51	8221.92	4077.96	3197.83	600.232	1952.58	5112.51	4803.67		1830.16		4856.41	5590.86	5743.66	0.0453435	NA
Q8CFE3	REST corepressor 1	Rcor1	Q8CFE3	Q8CFE3;A0A140T8R7	Rcor1	REST corepressor 1	RCOR1_MOUSE	1		3132.71	2419.48										4017.19	5207.03	5509.45	0.0454327	WT-ADEVL
Q8BWW9	Serine/threonine-protein kinase N2	Pkn2	Q8BWW9	Q8BWW9;G3UZM9;G3UXH4;Q8BVK4	Pkn2	Serine/threonine-protein kinase N2	PKN2_MOUSE	3	7439.11	5796.17		4623.17	5232.14	6773.73		5347.84	5188.26	2840.96	3605.03	3540.3	6507.69	4150.99	4581.54	0.0454727	WT-ADVL
Q8VCM5	Mitochondrial ubiquitin ligase activator of NFKB 1	Mul1	Q8VCM5	Q8VCM5	Mul1	Mitochondrial ubiquitin ligase activator of NFKB 1	MUL1_MOUSE	13	42508.8	34056.3	43581.5	29229.6	24423.5	28543.9	34002.7	27756.9	39712.2	36821	29553.5	35585.1	33284.4	31246.8	31341.1	0.0455594	WT-AD
Q9CYL5	Golgi-associated plant pathogenesis-related protein 1	Glipr2	Q9CYL5	Q9CYL5;B1AWD6	Glipr2	Golgi-associated plant pathogenesis-related protein 1	GAPR1_MOUSE	5	18405.7	20583.6	13495.3	26251.8	25108.6	23419.9	20526.2	16131.9	18476	15274.2	21751.1	20727.1	22964.7	19575.6	25527.8	0.0455842	NA
Q6PGH1	Protein BUD31 homolog	Bud31	Q6PGH1	Q6PGH1	Bud31	Protein BUD31 homolog	BUD31_MOUSE	10	40821.7	42863.3	38869.1	33878.8	28186.6	36009.8	26565.4	36840.8	36536.3	24582.8	34994.5	33127.8	37802	41971.3	41610.5	0.0458196	NA
Q9D0E1	Heterogeneous nuclear ribonucleoprotein M	Hnrnpm	Q9D0E1	Q9D0E1;Q3THB3;A0A1S6GWJ8;B8JK32;B8JK33;F6W322;Q3TL61;Q3TQ66;Q3TW40;Q570Z0	Hnrnpm	Heterogeneous nuclear ribonucleoprotein M	HNRPM_MOUSE	80	298358	292030	282669	282906	278039	272433	267573	272389	270919	263812	277398	282978	280205	274412	290336	0.0460461	WT-ADE
Q8C761	Cytoplasmic dynein 2 intermediate chain 1	Dync2i1	Q8C761	Q8C761;Q8BQV4	Dync2i1	Cytoplasmic dynein 2 intermediate chain 1	DC2I1_MOUSE	2	28733.3	39186.3	23770.9	28734.7	21565.3	21519.8	21085.2	21493.2	18105.9	18435.8	14822.3	21176.5	19304.6	22190.1	22670.9	0.0461807	WT-ADVL
Q9D125	Small ribosomal subunit protein mS25	Mrps25	Q9D125	Q6KAU3;Q9D125	Mrps25	Small ribosomal subunit protein mS25	RT25_MOUSE	6	16442.6	16857.9	13631.8	11707.2	13071	17877.8	21733	19289.6	26867.4	22271.3	18626.8	14156.9	21855.1	19701.6	18661.5	0.0464027	ADE-AD
Q9CYZ8	Single-stranded DNA-binding protein 2	Ssbp2	Q9CYZ8	Q9CYZ8;A0A338P6Q9;D6RG78;Q540I3;Q8BPZ5	Ssbp2	Single-stranded DNA-binding protein 2	SSBP2_MOUSE	4	23349.8	24636.6	27989.3	27134.6	32154.2	27949.8	28359.8	31258.5	24760	25330	19337.4	21831.4	24639.2	24680.1	21540.7	0.0464112	NA
Q8C6G1	Cilia- and flagella-associated protein 410	Cfap410	Q8C6G1	Q8C6G1;Q3U699;Q9D127	Cfap410	Cilia- and flagella-associated protein 410	CF410_MOUSE	3	7578.05	6096.21		8758.63	6386.03	8100.81	4596.98	3855.7	2559.76	7699.96	14186.6	10729.5	5617.26	4215.88	10344.8	0.0464777	ADVL-ADE
Q8CEC6	Peptidylprolyl isomerase domain and WD repeat-containing protein 1	Ppwd1	Q8CEC6	Q8CEC6;Q8C908	Ppwd1	Peptidylprolyl isomerase domain and WD repeat-containing protein 1	PPWD1_MOUSE	6	15327.2	10552.2	11130.7	9160.97	9163.43	9610.32	10941.1	15257.1	13753.6	13025.1	11207.5	11322.6	7333.89	11114.5	7034.82	0.0468158	NA
Q9D1H8	Large ribosomal subunit protein mL53	Mrpl53	Q9D1H8	Q9D1H8	Mrpl53	Large ribosomal subunit protein mL53	RM53_MOUSE	9	31602.4	27367.7	34689.8	32315.7	44259.9	33565.9	27578	28564.1	27430	23384.7	27488.8	28762.2	30487.6	31630.2	31624.8	0.0469162	ADVL-AD
Q80WC3	Trinucleotide repeat-containing gene 18 protein	Tnrc18	Q80WC3	Q80WC3;F6Z7L1	Tnrc18	Trinucleotide repeat-containing gene 18 protein	TNC18_MOUSE	2	93631.9	85723.4	97899.4	82209.3	98661.5	93721.9	98761.4	94409.9	81393.7	116683	100748	113340	105861	114783	96770.4	0.0469734	NA
Q9CZJ2	Heat shock 70 kDa protein 12B	Hspa12b	Q9CZJ2	Q9CZJ2	Hspa12b	Heat shock 70 kDa protein 12B	HS12B_MOUSE	25	79498	70302.2	73626.2	61092.9	64105.5	73529.7	58118	63583	60921.1	55242.4	62374.5	56055.8	72482.6	57730.6	75875.9	0.0469899	WT-ADVL
Q91W98	Solute carrier family 15 member 4	Slc15a4	Q91W98	Q91W98;D6RDC2;F6QFB4	Slc15a4	Solute carrier family 15 member 4	S15A4_MOUSE	1	14668.2	26934.7	19453.2	11338.5	17011.8	10880.4	23613.6	25966.8		25624	22000.8	23245.6	18316.2	26997.9	22190.2	0.0470849	NA
A2AUK8	Erythrocyte membrane protein band 4.1 like 1	Epb41l1	A2AUK8	A2AUK5;A2AUK8;B6ZHC9	Epb41l1	Erythrocyte membrane protein band 4.1 like 1	A2AUK8_MOUSE	2	26060.6	22548.8	21907.8	17176.5	16192	19709.7	25503.2	20436.7	23267.3	20893.4	26737.1	20912.9	24923	35301.7	25126.2	0.0472641	ADEVL-AD
Q99KB8	Hydroxyacylglutathione hydrolase, mitochondrial	Hagh	Q99KB8	Q99KB8;A0A0R4J052;E9PYA3;G5E8T9	Hagh	Hydroxyacylglutathione hydrolase, mitochondrial	GLO2_MOUSE	21	303735	325868	252492	283313	262071	263165	309322	303253	313577	291840	320081	352958	342379	327224	329437	0.0472695	ADEVL-AD
Q8BTZ5	Ankyrin repeat domain-containing protein 46	Ankrd46	Q8BTZ5	Q8BTZ5	Ankrd46	Ankyrin repeat domain-containing protein 46	ANR46_MOUSE	7	28849.2	28615.1	17959.3	26580.9	29916	33354.7	31689.9	27249.8	30135.2	27051.3	28141.1	31354.8	33635	36544.5	38018	0.0472797	WT-ADEVL
Q8CIN6	CUGBP Elav-like family member 3	Celf3	Q8CIN6	Q8CIN6;A0A0G2JDL2;A0A0G2JDX3;A0A0G2JFA4;A0A0G2JGE2;A0A0G2JGX2	Celf3	CUGBP Elav-like family member 3	CELF3_MOUSE	7	59788.4	44985.5	61760.5	40783	49740.4	51128.2	46601.3	27788.4	34897.1	56358.6	66089.4	46402.4	39971.9	43392	43758.6	0.0476054	NA
Q64516	Glycerol kinase	Gk	Q64516	Q64516;B1ASZ3;Q3TEN9;Q3TET2;Q9CVH5	Gk	Glycerol kinase	GLPK_MOUSE	42	311933	297118	312942	333603	327057	314891	338019	310052	311794	330095	332023	329161	334782	335319	327979	0.0477983	WT-ADEVL
A0A140LI88	Ankyrin repeat domain-containing protein 31	Ankrd31	A0A140LI88	A0A140LI88;A0A4W7PWM5;A0A5H1ZRN8	Ankrd31	Ankyrin repeat domain-containing protein 31	ANR31_MOUSE	1	60391.4	67930.6	90041.3		109519		50560.6	58849.8	64161.5	72114.1	73485.2	75099.5	77635.6	61905.4	93286.7	0.0478206	ADE-AD
O35621	Phosphomannomutase 1	Pmm1	O35621	O35621;A0A2R8W6J8;Q545Q8;Q9D6D9	Pmm1	Phosphomannomutase 1	PMM1_MOUSE	18	146873	165518	150074	135432	151214	136258	170759	147392	175276	170876	159535	167470	160961	158667	163015	0.047827	NA
Q9R061	Cytosolic Fe-S cluster assembly factor NUBP2	Nubp2	Q9R061	Q9R061;A0A3Q4EGB1;A0A3Q4EGU9;A0A3Q4EIH1;A0A3Q4L2S1	Nubp2	Cytosolic Fe-S cluster assembly factor NUBP2	NUBP2_MOUSE	8	27179.7	31944.4	30215.2	22911.9	16228.3	23574.1	24344.9	20709.8	27065.3	22225.5	25090.5	22741.7	21556.6	25999.4	27809.7	0.0478452	WT-AD
Q9EQK5	Major vault protein	Mvp	Q9EQK5	Q9EQK5;E9Q3X0;Q3THX5;Q8C2S9;Q3U7S9	Mvp	Major vault protein	MVP_MOUSE	32	38443.9	31375.2	41589.7	41048.4	57823.8	43265.5	28179.1	36581.4	32389.6	28870.3	36612.2	34190.8	38306.5	34296.3	39384	0.0479786	ADE-AD
Q6NS82	Reticulophagy regulator 2	Retreg2	Q6NS82	Q6NS82;A0A087WPR9	Retreg2	Reticulophagy regulator 2	RETR2_MOUSE	8	52368.1	57938.3	60269.5	45797.9	36457.9	46227.6	52832.7	48378.9	56858.4	44435.9	55438.8	50986.3	49634.2	52045.8	43540.3	0.0480518	WT-AD
Q9D7H3	RNA 3'-terminal phosphate cyclase	RtcA	Q9D7H3	Q9D7H3;A0A1S6GWI5;Q3TIJ4;Q3UAE6;Q5BLJ4;Q91YL8;D6RD00;D6REI7	RtcA	RNA 3'-terminal phosphate cyclase	RTCA_MOUSE	19	60604.6	60120.3	58976.6	64739.6	54038.7	61834.6	52385	47685.2	55687.3	57722.1	52163.3	52313.1	53941.6	47020.4	54377.6	0.0481009	NA
Q9JME5	AP-3 complex subunit beta-2	Ap3b2	Q9JME5	Q9JME5;Q9Z1T1;A0A571BES1;A0A571BEW4;Q3TQ33;Q3UPG0	Ap3b2	AP-3 complex subunit beta-2	AP3B2_MOUSE	76	249473	260367	240694	238659	245072	249778	272073	266021	257788	264563	266966	247294	247112	252736	240245	0.048119	NA
Q80VM8	Paraneoplastic antigen-like protein 8A	Pnma8a	Q80VM8	Q80VM8	Pnma8a	Paraneoplastic antigen-like protein 8A	PNM8A_MOUSE	6	12076.5	15126.4	10762.8	5773.26	8846.6	9301.8	12209	10471.6	8850.76	10880.3	9015.36	14002.4	11859.3	14144.1	15705.2	0.0483898	ADEVL-AD
Q8BTV1	Tumor suppressor candidate 3	Tusc3	Q8BTV1	Q8BTV1;A0A7N9VR83;Q8BMU5	Tusc3	Tumor suppressor candidate 3	TUSC3_MOUSE	9	45536.3	41292.2	44065	39733.2	34722.1	35315	35687.5	42363.5	34741.4	45055.5	46063.5	39278.5	40823.7	43071.3	39778.4	0.0484644	NA
Q8R5I6	Glutathione S-transferase Mu 4	Gstm4	Q8R5I6	Q8R5I6	Gstm4	Glutathione S-transferase Mu 4	GSTM4_MOUSE	5	21752	16708.2	17276.6	16897.5	24688.1	18379.8	11917.5	9611.73	8200.21	4539.9	11807.1	16437.3	9558.82	18757.4	14868.7	0.0485349	NA
E9Q414	Apolipoprotein B-100	Apob	E9Q414	E9Q414;E9Q1Y3	Apob	Apolipoprotein B-100	APOB_MOUSE	1	132483	121232							99458	151200		153273			127967	0.0485373	ADVL-ADE
Q8BNI4	Derlin-2	Derl2	Q8BNI4	Q8BNI4;J3QMF4;J3QMQ7	Derl2	Derlin-2	DERL2_MOUSE	1				7056.56			1349.18	4061.2	2956.77	4735.32		5545.97	7814.13	9831.6	5762.35	0.0486358	ADEVL-ADE
Q9D710	Thioredoxin-related transmembrane protein 2	Tmx2	Q9D710	Q9D710;D3Z2J6	Tmx2	Thioredoxin-related transmembrane protein 2	TMX2_MOUSE	16	152763	162331	153975	151370	145037	137317	162152	159569	157294	149946	162910	150578	152195	143766	150541	0.0487391	ADE-AD
Q3UMR5	Calcium uniporter protein, mitochondrial	Mcu	Q3UMR5	Q3UMR5	Mcu	Calcium uniporter protein, mitochondrial	MCU_MOUSE	26	211889	195452	193456	197075	175424	218095	171114	153246	173935	188830	188554	203758	187256	211460	208666	0.0487469	NA
Q62441	Transducin-like enhancer protein 4	Tle4	Q62441	Q62441;F6ZBY9;Q3UY41;Q80TG4	Tle4	Transducin-like enhancer protein 4	TLE4_MOUSE	3	8221.99	9843.93	9856.58	10604.1	9729.98	9224.39	5778.59	7884.27	8156.52	7224.3	5480.43	8393.97	11681.2	7902.64	10748.6	0.0488945	NA
Q8K4E0	Centrosome-associated protein ALMS1	Alms1	Q8K4E0	Q8K4E0;A0A1D5RMI8	Alms1	Centrosome-associated protein ALMS1	ALMS1_MOUSE	1	12813.7	17468.6		21162.9		21700.1		8070.58	13946.7		12239.3	15304.4	15495.5	15972.6	18899	0.0489439	ADE-AD
Q65CL1	Catenin alpha-3	Ctnna3	Q65CL1	Q65CL1;A4GE64;A4GE65;Q14DP5	Ctnna3	Catenin alpha-3	CTNA3_MOUSE	8	108817	93120.4	101806	121224	124307	156302	98168.5	105705	121735	89371.5	106700	117520	92703	65010.8	105748	0.0494088	ADEVL-AD
P52840	Sulfotransferase 1A1	Sult1a1	P52840	P52840;E9QNL5;D3Z2P8;Q91W19;Q9R1S5	Sult1a1	Sulfotransferase 1A1	ST1A1_MOUSE	3	6627.47	5612.34	6719.79	3036.85	5566.48	2628.96	5962.86	5948.44	5210.02			3852.54	7706.11	5245.75	7044.94	0.0495139	NA
Q99LG4	Tetratricopeptide repeat protein 5	Ttc5	Q99LG4	Q99LG4;A0A2I3BQ86;Q8C8M9	Ttc5	Tetratricopeptide repeat protein 5	TTC5_MOUSE	13	23093.6	21941	20969.3	25692.7	25871	22730.9	23900.3	21036.1	18592.1	24576.2	21470.7	22462.5	25608.9	26599	24566.6	0.049689	NA
Q9Z0M6	Adhesion G protein-coupled receptor E5	Adgre5	Q9Z0M6	Q9Z0M6;A0A0D9SEG8;E9QJS7;E9QMJ5;Q4FJS6;Q9DC42	Adgre5	Adhesion G protein-coupled receptor E5	AGRE5_MOUSE	1	1532.85					4593.7			2040.99		2317.48	2194.99		3258.56	2718.77	0.0496923	WT-AD
O09061	Proteasome subunit beta type-1	Psmb1	O09061	O09061;A0A338P7F1;Q6RI64	Psmb1	Proteasome subunit beta type-1	PSB1_MOUSE	18	439173	425151	434784	436245	402008	429289	407613	385306	414724	399868	381202	425139	441352	428186	439873	0.0497376	NA
Q9WTL7	Acyl-protein thioesterase 2	Lypla2	Q9WTL7	Q9WTL7	Lypla2	Acyl-protein thioesterase 2	LYPA2_MOUSE	21	271155	246342	225750	255496	225160	222545	285969	263499	301256	264351	269732	246969	263204	270103	252135	0.0497378	ADE-AD
A0A0A6YWG7	Rap guanine nucleotide exchange factor (GEF) 2	Rapgef2	A0A0A6YWG7	A0A0A6YWG7	Rapgef2	Rap guanine nucleotide exchange factor (GEF) 2	A0A0A6YWG7_MOUSE	6	132457	143399	118570	126385	132999	141417	109976	110614	115137	122628	111051	130704	112464	125535	113113	0.0497556	NA
Q8CFD4	Sorting nexin-8	Snx8	Q8CFD4	Q8CFD4;Q3TT02;Q3U0I9	Snx8	Sorting nexin-8	SNX8_MOUSE	2		22765.1	9653.64				5914.87	5430.27	5248.73		7088.4	7734.42	27108.8			0.0498055	NA
Q8BGY9	High affinity choline transporter 1	Slc5a7	Q8BGY9	Q8BGY9;Q3TPV0	Slc5a7	High affinity choline transporter 1	SC5A7_MOUSE	3	15021	10900.3	9487	14864.5	12924.8		15622.1	16334.1	19437.7	13409	11599.2	14300.7	14728.2	15307.9	15543.1	0.0499392	WT-ADE
Q8R5L1	Complement component 1 Q subcomponent-binding protein, mitochondrial	C1qbp	Q8R5L1	Q8R5L1	C1qbp	Complement component 1 Q subcomponent-binding protein, mitochondrial	Q8R5L1_MOUSE	1	25803	26155.9	36808.5	38901.2	44989	45346.6	33138.5	33123.7	34850	38998.4	37630.5	38078.8	46207	32323.1	34061.2	0.049972	WT-AD
Q8BH31	Major facilitator superfamily domain-containing protein 8	Mfsd8	Q8BH31	Q8BH31;F6R8A9	Mfsd8	Major facilitator superfamily domain-containing protein 8	MFSD8_MOUSE	2	7726.74	5902.47	13182.8	8402.02	5754.46	12292.4	1803.57	5320.3	3149.1	2595.56		5477.88	7178.38	21895	20628.4	0.0500324	NA
Q3UBZ5	MIF4G domain-containing protein	Mif4gd	Q3UBZ5	Q3UBZ5;A2A9W1;A2A9W3	Mif4gd	MIF4G domain-containing protein	MI4GD_MOUSE	3	5535.81	4782.37	4361.97	10328.3		10217.3	4688.32	7702.01		8547.51	11768	5150.34	9055.13	10247.9	9406.41	0.0500452	NA
O54786	DNA fragmentation factor subunit alpha	Dffa	O54786	O54786;Q8C535;Q8CA98	Dffa	DNA fragmentation factor subunit alpha	DFFA_MOUSE	7	106146	98326.9	100009	92905.2	98839	106246	85528.2	85473.5	81856.7	89229.3	84039.2	88550.6	75136.1	101475	73606.5	0.0501148	NA
Q9JMG1	Endothelial differentiation-related factor 1	Edf1	Q9JMG1	Q9JMG1	Edf1	Endothelial differentiation-related factor 1	EDF1_MOUSE	6	146126	131944	138936	126158	136103	136527	130219	135476	108921	134712	139241	135910	113971	120356	122120	0.0501323	NA
Q9QY73	Transmembrane protein 59	Tmem59	Q9QY73	Q9QY73;D3YVM2	Tmem59	Transmembrane protein 59	TMM59_MOUSE	3	4948.22	4908.11	7776.05	4336.3	4997.08	5719.42	11695	9358.02	5741.93	4377.88	5378.77	4416.87	4268.91	4861.61	5860.49	0.0502868	NA
P27659	Large ribosomal subunit protein uL3	Rpl3	P27659	P27659;Q3T9U9;Q3U9L3;Q3UB15;Q3UB67;Q3UB90;A0A087WQK0	Rpl3	Large ribosomal subunit protein uL3	RL3_MOUSE	38	298063	290304	313527	294180	327410	344277	297315	272495	276827	267195	297388	306298	314280	328932	323942	0.0503164	NA
A2AIG8	1-aminocyclopropane-1-carboxylate synthase-like protein 1	Accs	A2AIG8	A2AIG8	Accs	1-aminocyclopropane-1-carboxylate synthase-like protein 1	1A1L1_MOUSE	2	7873.76	10354.4	2828.71	17986.6			10296.8			3039.59	6389.91	4789.74	5686.35	7417.99	1550.1	0.050413	NA
Q61578	NADPH:adrenodoxin oxidoreductase, mitochondrial	Fdxr	Q61578	Q61578;Q3UZ58;Q6IQY0;Q6PG98	Fdxr	NADPH:adrenodoxin oxidoreductase, mitochondrial	ADRO_MOUSE	28	81537.9	78889.6	75284.5	67464.5	78402.3	66173	71896.8	62323.1	64484	87093.7	82112.9	90681.1	49311.7	80617.5	67272.4	0.0505467	NA
Q9WV95	Pleckstrin homology-like domain family A member 3	Phlda3	Q9WV95	Q9WV95	Phlda3	Pleckstrin homology-like domain family A member 3	PHLA3_MOUSE	3	11708.1		10498.7	7962.6	8504.55		11799.4	11471.1	13980.2	9651.69	11122.2	10653.6	6949.17	11283.1	7465.32	0.0506013	NA
Q641K5	NUAK family SNF1-like kinase 1	Nuak1	Q641K5	Q641K5	Nuak1	NUAK family SNF1-like kinase 1	NUAK1_MOUSE	3	3053.14	3340.46	8299.08	16756.2		8427	6496.02	6496.1	6412.06	5080.19	3646.34	5305.54	4117.53	3186.14	7103.37	0.0506073	NA
P19096	Fatty acid synthase	Fasn	P19096	A0A0U1RNJ1;P19096;Q3UHT6;Q3TB22;O89060	Fasn	Fatty acid synthase	FAS_MOUSE	164	616021	587590	623603	599444	595260	623588	682498	663320	657726	591154	637659	668811	646479	613797	651336	0.050636	NA
Q811C2	Cysteine protease ATG4C	Atg4c	Q811C2	Q811C2;Q3UYA5	Atg4c	Cysteine protease ATG4C	ATG4C_MOUSE	11	18041.6	15611.7	14600.1	16694.3	12306.5	11871.7	14264.9	14408	15781.6	14944.8	14898.4	15170.5	20395.7	16323.1	19087.2	0.0506362	NA
Q921F4	Heterogeneous nuclear ribonucleoprotein L-like	Hnrnpll	Q921F4	Q921F4;Q9CSH0;Q3UXJ3;V9GXB6	Hnrnpll	Heterogeneous nuclear ribonucleoprotein L-like	HNRLL_MOUSE	38	202570	189107	184228	183959	171451	169185	174046	173831	169666	156604	174678	180418	176489	171611	175628	0.0507366	NA
Q8BMF3	NADP-dependent malic enzyme, mitochondrial	Me3	Q8BMF3	Q8BMF3;Q3UZW5	Me3	NADP-dependent malic enzyme, mitochondrial	MAON_MOUSE	49	418676	437514	422480	403819	416911	431881	404118	395461	405033	421475	406404	422439	383900	408264	404835	0.0507592	NA
A0A1L1SQP9	Talin 2 (Fragment)	Tln2	A0A1L1SQP9	A0A1L1SQP9;A0A1L1SRI1;Q68FD6;Q8CHG4;Q9CS79	Tln2	Talin 2 (Fragment)	A0A1L1SQP9_MOUSE	5	29910.2	29185.4	17467.4	23760.3	23323.8	23403.6	27505.2	24212.4	14541.7	17433.1	17544.1	18578.5	33954.1	29541.5	29537.3	0.0508581	NA
Q9Z123	Semaphorin-4F	Sema4f	Q9Z123	Q9Z123;Q810B2	Sema4f	Semaphorin-4F	SEM4F_MOUSE	11	29017.8	29294.5	28786.9	27816.2	39403.4	31800.8	18373.2	24073.3	25240.3	31416.5	31147.6	25739	22672.8	28932.2	25606.5	0.0509673	NA
Q8K0Q5	Rho GTPase-activating protein 18	Arhgap18	Q8K0Q5	Q8K0Q5;A0A2X0SYS9	Arhgap18	Rho GTPase-activating protein 18	RHG18_MOUSE	3		9299.33		2249.51	4607.77		3882.32	5222.12	6829.87	1884.51	4387.96	4734.4	5162.46	4416.05	4600.16	0.0510501	NA
Q07076	Annexin A7	Anxa7	Q07076	Q07076;A0A2C9F2D2;Q3TJ49;Q3UYL7;Q8BP75;Q8CCV9;Q922A2	Anxa7	Annexin A7	ANXA7_MOUSE	38	343741	296006	331878	343895	382051	367293	328165	310439	319302	315868	349722	336612	343253	342173	366306	0.0511282	NA
Q80UM7	Mannosyl-oligosaccharide glucosidase	Mogs	Q80UM7	Q80UM7;Q3U026;Q3UME9	Mogs	Mannosyl-oligosaccharide glucosidase	MOGS_MOUSE	30	117819	116724	109061	119648	108610	110279	107080	113376	119907	93869.1	106504	87302.4	120769	113638	103655	0.051162	NA
Q8BVA5	Lipid droplet-associated hydrolase	Ldah	Q8BVA5	Q8BVA5;A0A0F6AIX5;A0A0F6AIX6;A0A1W2P6L7;A0A1W2P7C8;A0A1W2P7T7	Ldah	Lipid droplet-associated hydrolase	LDAH_MOUSE	8	48549.6	48128.9	59295.4	61335.2	57646.6	59199.3	51401.4	52847.3	52048.5	44077	46616.7	54507.3	53781.7	57437.9	56622.5	0.0513358	NA
Q6P8X1	Sorting nexin-6	Snx6	Q6P8X1	Q6P8X1;A0A1W2P701;Q8R0Z4	Snx6	Sorting nexin-6	SNX6_MOUSE	26	196519	195369	188981	170112	185249	182885	191483	194979	189062	178951	189722	188906	189664	186262	192899	0.0513995	NA
Q61881	DNA replication licensing factor MCM7	Mcm7	Q61881	Q61881;D3Z6N3;Q3U4T8;Q3UDI8;Q3V122	Mcm7	DNA replication licensing factor MCM7	MCM7_MOUSE	3	6018.51					2294.37		2641.27	1331.55	12145	7849.78		3605.93	4016.82	5616.1	0.0514317	NA
P00520	Tyrosine-protein kinase ABL1	Abl1	P00520	P00520;Q3SYK5	Abl1	Tyrosine-protein kinase ABL1	ABL1_MOUSE	17	10763.8	10498	6461.54	6753.3	7286.02	6817.01	7363.82	9350.59	11295.5	11490.4	12373.8	10330.6	9121.15	9024.15	8557.95	0.0516006	NA
P40630	Transcription factor A, mitochondrial	Tfam	P40630	P40630;A0A0R4J1N9;D3Z0F3;Q3TSW9	Tfam	Transcription factor A, mitochondrial	TFAM_MOUSE	15	181225	178668	166081	144366	155020	172964	173607	182284	179101	176583	171949	181453	171868	188982	184512	0.0516211	NA
Q8BGQ1	Spermatogenesis-defective protein 39 homolog	Vipas39	Q8BGQ1	Q8BGQ1;Q3UM95	Vipas39	Spermatogenesis-defective protein 39 homolog	SPE39_MOUSE	30	50280.8	51508.5	47580.9	52908.7	51463.6	50146.2	47149.4	43055.5	49528.6	50036.8	49000.5	49606.5	55270	49656.8	54395.3	0.0518735	NA
A2APT9	Kelch domain-containing protein 7A	Klhdc7a	A2APT9	A2APT9;Q8C7K3	Klhdc7a	Kelch domain-containing protein 7A	KLD7A_MOUSE	6	13389.4	14889.8	15331.6	11519.8	9345.53	16626.6	14816	18790.2	12417.6	13953.1	20863.5	19619.1	18972.4	20751.9	20711.6	0.0518889	NA
Q91ZW2	GDP-fucose protein O-fucosyltransferase 1	Pofut1	Q91ZW2	Q91ZW2;A2AMC3;E9PZ15;E9Q686;Q3UXG7;Q5DU44	Pofut1	GDP-fucose protein O-fucosyltransferase 1	OFUT1_MOUSE	5	21277.5	14365.8	17075.7	18646	18572.1	17025.1	15909.9	14115.9	13768.7	9232.57	12194.7	14455.2	14710.6	16787.3	20346.4	0.0523171	NA
Q8R3D1	TBC1 domain family member 13	Tbc1d13	Q8R3D1	Q8R3D1;Q3TZ63	Tbc1d13	TBC1 domain family member 13	TBC13_MOUSE	12	28238.6	26812	25908.3	25145.1	25906.4	22743.3	25442.9	24319.7	25073.4	30871	26085.7	29335.5	29009	27591	25576.2	0.0524094	NA
Q8CHH5	BRD4-interacting chromatin-remodeling complex-associated protein-like	Bicral	Q8CHH5	Q8CHH5;B2RX81	Bicral	BRD4-interacting chromatin-remodeling complex-associated protein-like	BICRL_MOUSE	1	10151.4						4504.77	3299.07		2421.67	3768.31				8029.07	0.0525355	NA
Q9CZR8	Elongation factor Ts, mitochondrial	Tsfm	Q9CZR8	A0A1S6GWJ9;Q3TA37;Q9CZR8;Q80UT3;Q8K239	Tsfm	Elongation factor Ts, mitochondrial	EFTS_MOUSE	21	82082.1	84502.9	80076	80051.6	82993.5	81447.1	81912.9	80478.1	74946.8	82039.3	80614.1	85109.5	86150.5	86450	85133.9	0.052863	NA
Q9D2H9	Dynein axonemal assembly factor 1	Dnaaf1	Q9D2H9	Q9D2H9	Dnaaf1	Dynein axonemal assembly factor 1	DAAF1_MOUSE	1	15217.9	17017.7	10850.6	21495.1	18570.1	26658.4	12617.9	13556.6	15691.2	8976.75	22884.4	12708	27583.2	20446.3	22145	0.0528759	NA
Q921L3	Calcium load-activated calcium channel	Tmco1	Q921L3	Q921L3;A0A0A6YVS2;Q3V4A0	Tmco1	Calcium load-activated calcium channel	TMCO1_MOUSE	4	66824.2	70303.3	61346.2	60554.9	66656.9	61400	59672.2	68623.6	62720.4	50177.5	47034.3	58014.7	66176	66196.2	53660.3	0.0530591	NA
Q6ZPK7	Lateral signaling target protein 2 homolog	Zfyve28	Q6ZPK7	Q6ZPK7	Zfyve28	Lateral signaling target protein 2 homolog	LST2_MOUSE	6	15101	16716.8	17724.6	13103.5		9439.27	14044.1	7179.99	10036.8	13697.4	13209.1	12170.8	10523.5	13180.3	13450.1	0.0531689	NA
Q3U4H6	Hexosaminidase D	Hexd	Q3U4H6	Q3U4H6;F6UV46	Hexd	Hexosaminidase D	HEXD_MOUSE	2		11678.7			5700.5	2666.93	6670.31	5487.19			3765.13		10554.5	10287.8	14859.4	0.0531914	NA
Q8VCL2	Protein SCO2 homolog, mitochondrial	Sco2	Q8VCL2	Q8VCL2;Q9D6E8	Sco2	Protein SCO2 homolog, mitochondrial	SCO2_MOUSE	8	35347.7	37803.3	40785.5	30564.3	27013.9	32775.2	37645.1	34833.4	42664.2	31386.5	37522	36117	34226.5	42849	43421.5	0.0532466	NA
P58404	Striatin-4	Strn4	P58404	P58404;Q3U3S0;V9GXI9	Strn4	Striatin-4	STRN4_MOUSE	28	124461	117731	120483	129234	131752	138174	119875	116821	111949	117549	119734	141091	130992	129203	137480	0.0532592	NA
Q8R1J9	Torsin-2A	Tor2a	Q8R1J9	Q8R1J9;P0C7W3;H3BK73	Tor2a	Torsin-2A	TOR2A_MOUSE	6	11953.4	12722.1	17600.6	16023.6	15967.4	13861.3	20582	18893.4	18805.8	18957.1	16894.6	16285.6	17868.7	12889.5	14099	0.0533359	NA
D3YTU6	Potassium channel, subfamily T, member 2	Kcnt2	D3YTU6;D3Z649	D3YTU6;D3Z592;D3Z649	Kcnt2	Potassium channel, subfamily T, member 2	D3YTU6_MOUSE;D3Z649_MOUSE	7	8164.38	8411.03	7077.95	5440.18	8096.96	8727.49	11128.7	10372.4	10641.7	8543.87	7997.9	7976.85	6556.37	9552.6	9962.38	0.05341	NA
Q9CX60	Protein LBH	Lbh	Q9CX60	Q9CX60	Lbh	Protein LBH	LBH_MOUSE	3	53109.9	61632	49172.6	41981.4	45027.3	39248.1	50450.2	41386.1	47063.9	38400.3	46374.6	48796.8	48225	54871.3	49309.8	0.05356	NA
A0A668KLE1	Leucine rich repeat (in FLII) interacting protein 2	Lrrfip2	A0A668KLE1	A0A1L1SSC0;A0A668KLE1;Q8C062	Lrrfip2	Leucine rich repeat (in FLII) interacting protein 2	A0A668KLE1_MOUSE	5	42486.7	39953.2	38661.2	32996.7	39958.1	31368.3	29598.7	35202.9	27273.6	30504.9	34503	38557.1	36427.8	40541.7	37884.7	0.0535715	NA
Q9JHS3	Ragulator complex protein LAMTOR2	Lamtor2	Q9JHS3	Q9JHS3	Lamtor2	Ragulator complex protein LAMTOR2	LTOR2_MOUSE	7	43860.7	44804.8	41479.2	40825.8	31672.7	43869.6	48236.7	51490.7	45195.2	43957.8	48893.1	43289.9	36890.9	41220.2	41206	0.0536326	NA
Q9Z0P4	Paralemmin-1	Palm	Q9Z0P4	Q9Z0P4;Q3TRX4;Q542N8;Q3UZP7;Q6ZQE7	Palm	Paralemmin-1	PALM_MOUSE	36	449542	489666	471585	437177	435430	468081	423912	442153	394079	434138	418098	431177	443458	394700	426192	0.0536516	NA
Q06335	Amyloid beta precursor like protein 2	Aplp2	Q06335	Q06335;Q3UDL6;Q60709;A0A1L1SS44;Q3TPZ7;Q3TV12;Q61482;Q64348;Q7TT34;Q9CYS4	Aplp2	Amyloid beta precursor like protein 2	APLP2_MOUSE	27	125335	116546	122686	111915	126428	125467	104176	118845	116575	108232	107031	134010	134528	135096	145624	0.0537532	NA
Q8C854	Myelin expression factor 2	Myef2	Q8C854	Q8C854;A2ATP5;A2ATP6;A7UQY4;F6XJA1;G8JL68	Myef2	Myelin expression factor 2	MYEF2_MOUSE	36	318750	313042	330785	322424	331744	323185	316662	305100	292916	313883	298862	316657	301888	290346	313198	0.0537571	NA
Q8R5J9	PRA1 family protein 3	Arl6ip5	Q8R5J9	Q8R5J9	Arl6ip5	PRA1 family protein 3	PRAF3_MOUSE	9	503392	522382	459515	350707	459133	440182	511304	476603	464119	435807	397329	446858	426255	433701	438154	0.0538536	NA
Q8C5L6	Inositol polyphosphate 5-phosphatase K	Inpp5k	Q8C5L6	Q8C5L6;Q5ND43;Q05DI2	Inpp5k	Inositol polyphosphate 5-phosphatase K	INP5K_MOUSE	3	18375.7	13680.2	17970.8	22037.8	19069.1	15825.1	15197.7	16410.2	18206.8	22879.6	27017.2	25248	22232.8	9033.38	14626.7	0.0539126	NA
Q91XX9	Protocadherin gamma A9	Pcdhga9	Q91XX9	Q8CE10;Q91XX9;Q91Y08;Q925M8	Pcdhga9	Protocadherin gamma A9	Q91XX9_MOUSE	3	2567.02		3297.08	2319.18	3956.16	5276.65	10621.1		6179.19	5496.62	4057.57	3870.7		4241.9	3616.32	0.0540215	NA
P54818	Galactocerebrosidase	Galc	P54818	P54818;A0A1Y7VM63;Q3TTJ1	Galc	Galactocerebrosidase	GALC_MOUSE	5	34748	30326.4	27366.5	23394.3	30909.6	20865.8	25765	27907.6	35941.5	17803.5	20231.6	18394.7	20728.5	30068.1	30401.5	0.0541913	NA
Q8C790	Protein FAM221A	Fam221a	Q8C790	Q8C790;D3YVA9	Fam221a	Protein FAM221A	F221A_MOUSE	2			2072.89	3908.41			2043.71	2590.89	1816.01				2934.92	3395.9	4019.88	0.0542963	NA
P97371	Proteasome activator complex subunit 1	Psme1	P97371	P97371;G3UWN9;G3UXR1;G3UXY0;G3UXZ5;Q5HZK3	Psme1	Proteasome activator complex subunit 1	PSME1_MOUSE	19	134163	88660.4	118627	131719	186869	125229	110938	101005	100840	99012.1	96736.2	97250.4	112090	104116	106049	0.0544117	NA
A0A1B0GR85	RIKEN cDNA 2900026A02 gene	2900026A02Rik	A0A1B0GR85	A0A1B0GR85	2900026A02Rik	RIKEN cDNA 2900026A02 gene	A0A1B0GR85_MOUSE	8	14780.4	17097.3	12836.2	14681.4	19715.7	17266.5	9879.01	10091	9960.29	8401.98	15709.8	15316	14738.7	12469.2	10281.3	0.0546355	NA
Q3UJB9	Enhancer of mRNA-decapping protein 4	Edc4	Q3UJB9	Q3UJB9;A0A0R4J1Q0;D6RE33;G5E896;F6V5I7;F6ZJ27	Edc4	Enhancer of mRNA-decapping protein 4	EDC4_MOUSE	53	157915	156359	153282	154900	155356	147337	158783	150244	165788	141383	155170	162471	136023	138172	145472	0.0547056	NA
Q8R143	Pituitary tumor-transforming gene 1 protein-interacting protein	Pttg1ip	Q8R143	Q8R143;E0CXB5;Q3U9U7	Pttg1ip	Pituitary tumor-transforming gene 1 protein-interacting protein	PTTG_MOUSE	2	38116.3	38120.3	29495.7	25808.6	29582.8	26648	38449.6	31356.9	34712.3	33307.3	33576.1	37507.3	33995.8	31826.7	30925.9	0.0548627	NA
Q9D071	MMS19 nucleotide excision repair protein homolog	Mms19	Q9D071	Q9D071;F6RGK4;F7A0X7;F7C9N6	Mms19	MMS19 nucleotide excision repair protein homolog	MMS19_MOUSE	29	37673.1	38192.3	38135.2	38564.2	39124.2	34833.8	35393.1	34178.5	34039.1	35943.3	34769.4	35306.7	38563.9	35673.9	35467.4	0.0551169	NA
Q91YN9	BAG family molecular chaperone regulator 2	Bag2	Q91YN9	Q91YN9	Bag2	BAG family molecular chaperone regulator 2	BAG2_MOUSE	11	37585.2	40518.6	43552	37730.2	41753.7	46006.7	47132.9	41686.2	40867.8	41797.9	34700.3	32409.1	33694.5	29630.9	36898.3	0.0551522	NA
Q9CTG6	Polyamine-transporting ATPase 13A2	Atp13a2	Q9CTG6	Q9CTG6;Q8CIJ9;E9PYX5;E9Q2A4	Atp13a2	Polyamine-transporting ATPase 13A2	AT132_MOUSE	5	10934.7	8721.19	11502.9	14256.3	13942	17126	7513.19	7493.69	12649.4	8819.39	10648	10832.6	9947.58	17979.4	14597	0.055387	NA
Q9D287	Pre-mRNA-splicing factor SPF27	Bcas2	Q9D287	Q9D287;Q05CL7;Q3U5M2	Bcas2	Pre-mRNA-splicing factor SPF27	SPF27_MOUSE	18	78020	81809.8	78631.8	77311.5	76299.6	78987.5	92513.8	91582.9	80538.7	75883.6	82351.3	83929.3	102902	80212.6	99265.3	0.0555466	NA
Q7TPH6	E3 ubiquitin-protein ligase MYCBP2	Mycbp2	Q7TPH6	Q7TPH6;F6SMY7;F6T4V9	Mycbp2	E3 ubiquitin-protein ligase MYCBP2	MYCB2_MOUSE	105	2445190	2309210	2313960	2296760	2283030	2439450	2185520	2264740	2322940	2227320	2147240	2302560	2445210	2401740	2382140	0.0557479	NA
Q91YH5	Atlastin-3	Atl3	Q91YH5	Q91YH5;E9PYT3	Atl3	Atlastin-3	ATLA3_MOUSE	26	91211.2	84474.5	104501	89954.6	94309.5	93342.6	79662.7	81475.7	79516.9	81322.6	88970.1	81797.3	90105	92585.3	85038.8	0.0557762	NA
Q9JHI7	Exosome complex component RRP45	Exosc9	Q9JHI7	Q9JHI7;A0A0G2JFV9	Exosc9	Exosome complex component RRP45	EXOS9_MOUSE	3	13184	9492.45		12423.2		13130	15066.5	17742.2	12213.4	12007.5	7910.39	13676.1	7805.01	2437.97		0.0558322	NA
Q5S006	Leucine-rich repeat serine/threonine-protein kinase 2	Lrrk2	Q5S006	Q5S006;Q9CQG8	Lrrk2	Leucine-rich repeat serine/threonine-protein kinase 2	LRRK2_MOUSE	6	10531.6	11004.2	11240.1	9977.51	13395.2	14169.5	9227.5	8100.4	9089.74	11373.1	10114	13902.1	5688.02	9472.68	10058.1	0.0559127	NA
B0F2B4	Neuroligin 4-like	Nlgn4l	B0F2B4	B0F2B4;A0A6B7E2T0;A0A6B7E3H9;A0A6B7E676;A0A6C1EJ07;A0A6C1EIU1	Nlgn4l	Neuroligin 4-like	NLGN4_MOUSE	16	66355.4	59380.5	67537.9	62061.4	52796.2	52812.8	62640.6	68227.3	73684.1	47713.1	55052.4	63849.1	61749.8	68743.9	68143.2	0.055971	NA
A2AEV7	Coiled-coil domain-containing protein 120	Ccdc120	A2AEV7	A2AEV7;A0A286YDD1	Ccdc120	Coiled-coil domain-containing protein 120	CC120_MOUSE	2	2823.16			9015.18		7455.71			6320.72	5595.86			7560.33	9157.76	8195.1	0.0559823	NA
Q99KH8	Serine/threonine-protein kinase 24	Stk24	Q99KH8	Q99JT2;Q99KH8;A2AD85;A2AD84;Q3U335;Q3U3T6	Stk24	Serine/threonine-protein kinase 24	STK24_MOUSE	25	108854	108159	97479.6	102312	98207.8	103756	106508	108411	111525	106688	116042	111966	117853	108410	111871	0.0562175	NA
B2RR82	Intersectin 2	Itsn2	B2RR82;E9QNG1	B2RR82;E9QNG1;Q80TG5	Itsn2	Intersectin 2	B2RR82_MOUSE;E9QNG1_MOUSE	1	10711.3	9858.29	12524.3	6311.16	6307.93	8405.52	8928.85	9421.16	9072.27		8288.41	7572.4	9894.63		5792.1	0.0564808	NA
P41241	Tyrosine-protein kinase CSK	Csk	P41241	P41241;Q3UVH2;A0A1L1SQQ5;A0A1L1SR46;A0A1L1STA1	Csk	Tyrosine-protein kinase CSK	CSK_MOUSE	15	28236.5	29861.3	32578.7	27969.7	32775.1	31087.3	23430.7	25840.9	23151.6	23091.2	30864.3	27953.2	29054.7	26823.8	25598.3	0.0565498	NA
P19253	Large ribosomal subunit protein uL13	Rpl13a	P19253	P19253;A0A1B0GS68;A0A1B0GSQ6;A0A1B0GTA1;Q3TDS9;Q5M9M0;A0A1B0GQW6;A0A1B0GSF0	Rpl13a	Large ribosomal subunit protein uL13	RL13A_MOUSE	9	277047	288057	245942	249788	262249	283268	248943	245228	260771	266337	251634	211943	209100	226758	227295	0.0565926	NA
G3XA50	Leucine rich repeat containing 10B	Lrrc10b	G3XA50	G3XA50	Lrrc10b	Leucine rich repeat containing 10B	G3XA50_MOUSE	3	7042.6	9703.4	5302.15	8346.9		3511.45	7779.69	1826.29	7414.27	7852.77	7020.57	7688.03	11097.3	12568.3	11740.3	0.0566992	NA
Q8K339	DNA/RNA-binding protein KIN17	Kin	Q8K339	Q8K339	Kin	DNA/RNA-binding protein KIN17	KIN17_MOUSE	1	118117	79212.8	101706		149952	135862	84688.2	115027	70719.7				116432	117635	100439	0.0567736	NA
Q8R554	OTU domain-containing protein 7A	Otud7a	Q8R554	Q8R554	Otud7a	OTU domain-containing protein 7A	OTU7A_MOUSE	14	32444	37339.7	30041.2	28542.5	30913.3	31530.6	31091.3	24271.5	31342.9	35746.2	32936	32548.2	33705.1	38026.1	38250.9	0.0568206	NA
G5E870	E3 ubiquitin-protein ligase TRIP12	Trip12	G5E870	G5E870;A0A087WNZ7;A0A087WRV6	Trip12	E3 ubiquitin-protein ligase TRIP12	TRIPC_MOUSE	44	26641.4	24792.4	24984.5	25976.2	23030.3	27017.2	25688.7	28394.4	27601.7	24385.8	22028	23735.8	24022.4	25168.7	24263.6	0.0568982	NA
Q9D8X1	Copper homeostasis protein cutC homolog	Cutc	Q9D8X1	Q9D8X1;D3YY50;F8WHX2;Q9D725	Cutc	Copper homeostasis protein cutC homolog	CUTC_MOUSE	10	32729.2	27596.5	34747.9	36967	36599.9	31316.8	36696.1	30438.9	25794.6	25543.2	21882.7	27809.6	29788.3	26983.7	24858.6	0.0570021	NA
Q1HKZ5	Mitogen-activated protein kinase kinase kinase 13	Map3k13	Q1HKZ5	Q1HKZ5	Map3k13	Mitogen-activated protein kinase kinase kinase 13	M3K13_MOUSE	9	12865.1	13758.4	15555.9	11150	7358.24	12097.5	8661.17	9820.75	10724.9	10171.1	14422.9	12727.2	11565.3	12861.1	13575.4	0.0571164	NA
Q8BM86	LHFPL tetraspan subfamily member 6 protein	Lhfpl6	Q8BM86	Q8BM86	Lhfpl6	LHFPL tetraspan subfamily member 6 protein	LHPL6_MOUSE	2	1209.34		1322.54	5033.68		3862.92		1966.02		2226.76	4197.39		2645.03	3288.17	3323.58	0.0572128	NA
P35288	Ras-related protein Rab-23	Rab23	P35288	P35288;Q9D4I9;Q0PD32	Rab23	Ras-related protein Rab-23	RAB23_MOUSE	13	112182	101787	114671	103205	110436	107586	115043	114598	112673	114529	120084	127055	113930	101370	108716	0.0573458	NA
P24452	Macrophage-capping protein	Capg	P24452	P24452;Q99LB4;Q3TNN6;Q3UJ44	Capg	Macrophage-capping protein	CAPG_MOUSE	7	13954.4	10849.4	31756.8	32486.6	62666.6	37805.6	22879.4	29361.2	17825.8	20217.3	30366.9	21445.5	23842.9	24808.8	15915.2	0.0575331	NA
P59114	mRNA (2'-O-methyladenosine-N(6)-)-methyltransferase	Pcif1	P59114	P59114;Q542C3	Pcif1	mRNA (2'-O-methyladenosine-N(6)-)-methyltransferase	CAPAM_MOUSE	15	23276.4	23231.4	23253.7	22586.4	22835.6	26064.7	16716.8	20993.6	16246.5	18614.8	23106	25279.7	20923.8	22776	19807.9	0.0575615	NA
Q91WF7	Polyphosphoinositide phosphatase	Fig4	Q91WF7	Q91WF7;Q3TA31;Q3TE15;Q3U2A4	Fig4	Polyphosphoinositide phosphatase	FIG4_MOUSE	11	12215.5	10821.6	10927.2	12135.7	12974.6	12628.5	19674.9	17325.3	13416	12068.7	12151.2	12000.8	16221.6	10843.7	10467.1	0.0576063	NA
O88532	Zinc finger RNA-binding protein	Zfr	O88532	O88532;B2RUG7	Zfr	Zinc finger RNA-binding protein	ZFR_MOUSE	48	95538.3	102078	91957.2	96274.1	86038.5	97420.6	96273.7	108421	109391	93559.1	92715	93369.3	90893.4	87955.7	94627.5	0.0576645	NA
Q6ZWX2	Thymosin beta	Tmsb4x	Q6ZWX2	Q6ZWX2	Tmsb4x	Thymosin beta	Q6ZWX2_MOUSE	1			12587.2	10711.3	9142.16	7306.33		14028.6	12325.1		7961.22	6852.52		8254.99		0.0578761	NA
Q78JW9	Ubiquitin domain-containing protein UBFD1	Ubfd1	Q78JW9	Q78JW9;Q9CYA9	Ubfd1	Ubiquitin domain-containing protein UBFD1	UBFD1_MOUSE	12	59249.5	55099.7	56139.4	53680.1	46783.7	59100.2	59058.9	63584.4	66762.7	62058	64288.5	66637.3	53153.6	59790.1	64464.8	0.0578927	NA
Q9CXY9	GPI-anchor transamidase	Pigk	Q9CXY9	Q9CXY9;Q80V43;Q8BL63	Pigk	GPI-anchor transamidase	GPI8_MOUSE	13	23561	24459.9	27041.8	27509	26227.3	28577.2	25816.5	18803.9	22241.8	20758	21610.7	24408.7	24775.2	26632.2	24308.3	0.0579494	NA
A0A087WNP5	Predicted gene 10778	EG210583	A0A087WNP5;F8VPU7;Q6PFY2	A0A087WNP5;F8VPU7;Q6PFY2	EG210583;Gm10778	Predicted gene 10778	A0A087WNP5_MOUSE;F8VPU7_MOUSE;Q6PFY2_MOUSE	1	61126.6	61301	31586	37050.9	49204.3	51889.7	63506.6	61266.3	82537.8	49269.7	40712.7	49130	40617.4	44488.3	40817.3	0.0580925	NA
A0A0G2JGI1	Nexilin	Nexn	A0A0G2JGI1	A0A0G2JDY6;A0A0G2JDZ8;A0A0G2JGI1;G4W8R3	Nexn	Nexilin	A0A0G2JGI1_MOUSE	2	2452.18		1859.04			3709.91	2916.78		5041.19			2606.82			12520.3	0.058114	NA
Q05769	Prostaglandin G/H synthase 2	Ptgs2	Q05769	Q05769;Q3UMR6;Q7TMV2	Ptgs2	Prostaglandin G/H synthase 2	PGH2_MOUSE	2		20146					12863.2	6214.83		14382.6	12045.6	13720.5	14029.5	15547.4	14180.1	0.058158	NA
Q3TLP5	Enoyl-CoA hydratase domain-containing protein 2, mitochondrial	Echdc2	Q3TLP5	Q3TLP5	Echdc2	Enoyl-CoA hydratase domain-containing protein 2, mitochondrial	ECHD2_MOUSE	9	71701.8	55037.4	57591.6	58694	71441.1	67537.2	52021	57465.9	51246.6	58092.5	55736	57971.5	65714.2	71622.5	64400.9	0.0582889	NA
P84099	Large ribosomal subunit protein eL19	Rpl19	P84099	P84099;A2A547;Q5I0T8	Rpl19	Large ribosomal subunit protein eL19	RL19_MOUSE	8	305024	373958	318563	389169	337182	407838	388145	456373	380903	348690	372519	386060	414232	400561	424737	0.0583898	NA
Q99KN9	Clathrin interactor 1	Clint1	Q99KN9	Q99KN9;Q5SUH6;Q3UGL3;Q3UPG6;Q5SUH7	Clint1	Clathrin interactor 1	EPN4_MOUSE	25	151117	162873	147307	145727	130967	159949	137243	140247	134982	128546	139888	145811	154370	159104	157961	0.0585625	NA
Q9WTR5	Cadherin-13	Cdh13	Q9WTR5	Q9WTR5;Q8BS79;Q8VDK4;Q8CE18	Cdh13	Cadherin-13	CAD13_MOUSE	23	103806	123796	113167	113853	122916	111694	138278	165943	121828	122057	104211	107261	117291	114771	116695	0.0585694	NA
A0A1Y7VJN6	Immunoglobulin heavy constant gamma 3 (Fragment)	Ighg3	A0A1Y7VJN6	P03987;A0A075B5P5;A0A1Y7VJN6;Q6KAM2;A0A4U9FKB1	Ighg3	Immunoglobulin heavy constant gamma 3 (Fragment)	A0A1Y7VJN6_MOUSE	5	19629.4	13398.5	16617.2	17148.1	19595.8	10434.1	17106.9	8825.62	15140.3	9978.75	5054.87	5623.46	4974.32	8141.21	14402.9	0.0586511	NA
O35639	Annexin A3	Anxa3	O35639	O35639;A0A0G2JGL7;Q3TET3;Q3TFK4;Q3U737;Q8C1X9	Anxa3	Annexin A3	ANXA3_MOUSE	17	95903.5	79184	115041	107942	134862	114779	90130.5	100096	93416	80660.7	97857.7	78331.1	96929.5	111912	100483	0.0588119	NA
E9PWL1	Voltage-dependent T-type calcium channel subunit alpha	Cacna1g	E9PWL1;Q27YN9;Q5SUF5;Q5SUF6;Q5SUF7;Q5SUF8;Q5SUF9;Q5SUG0;Q5SUG1;Q5SUG2;Q5SUG3;Q5SUG4;Q6PFV8;Q9WUT2	E9PWL1;Q27YN9;Q5SUF5;Q5SUF6;Q5SUF7;Q5SUF8;Q5SUF9;Q5SUG0;Q5SUG1;Q5SUG2;Q5SUG3;Q5SUG4;Q6PFV8;Q6ZPX4;Q9WUT2	Cacna1g	Voltage-dependent T-type calcium channel subunit alpha	E9PWL1_MOUSE;Q27YN9_MOUSE;Q5SUF5_MOUSE;Q5SUF6_MOUSE;Q5SUF7_MOUSE;Q5SUF8_MOUSE;Q5SUF9_MOUSE;Q5SUG0_MOUSE;Q5SUG1_MOUSE;Q5SUG2_MOUSE;Q5SUG3_MOUSE;Q5SUG4_MOUSE;Q6PFV8_MOUSE;Q9WUT2_MOUSE	2	2668.32	2218.7	3997.38	4264.68	3499.33	5796.83	7787.73	5091.18	4111.99		6177.04	10016.9	2164.83	5631.44	2858.89	0.0588962	NA
Q71FD7	Filamin-binding LIM protein 1	Fblim1	Q71FD7	Q71FD7	Fblim1	Filamin-binding LIM protein 1	FBLI1_MOUSE	2		6815.2	3242.3	3565.16	3330.28	965.929					9708.41		4946.5	3180.58	2533.39	0.0589039	NA
Q9Z2F7	BCL2/adenovirus E1B 19 kDa protein-interacting protein 3-like	Bnip3l	Q9Z2F7	Q9Z2F7;Q3TEW0;Q91Z78	Bnip3l	BCL2/adenovirus E1B 19 kDa protein-interacting protein 3-like	BNI3L_MOUSE	8	54941.1	61185.6	63033.9	62299.8	60024.4	65085.4	53577.5	55252.8	57580.2	58961.8	55149.1	59453.6	63609.5	61287.2	60048.3	0.0589531	NA
Q91W90	Thioredoxin domain-containing protein 5	Txndc5	Q91W90	Q91W90;E9PXX7;Q3TEE8;Q3UBW8	Txndc5	Thioredoxin domain-containing protein 5	TXND5_MOUSE	21	95401	91391	94445.5	100851	94065.7	92462.9	74732	84228.6	87219.1	78636.2	94060.5	81093.5	84640.6	89284.4	93905.4	0.0591111	NA
Q03249	Galactose-1-phosphate uridylyltransferase	Galt	Q03249	Q03249;A2AMS3;A2AMS2;A0A8V5KX58	Galt	Galactose-1-phosphate uridylyltransferase	GALT_MOUSE	4	37121.7	26643.7	28132.8	16153.2	22083	34645.8	22213.1	8394.4	12192	16851.5	23241.2	21338.8	20232	12225.9	15962.9	0.0592653	NA
P28738	Kinesin heavy chain isoform 5C	Kif5c	P28738	P28738;A2ARD4;Q3TY51;Q8CHF1	Kif5c	Kinesin heavy chain isoform 5C	KIF5C_MOUSE	70	196379	196851	197447	176081	185642	201423	199537	208230	213097	205395	212529	193037	211410	206923	204361	0.0596837	NA
Q9D882	Protein FAM241B	Fam241b	Q9D882	Q9D882;D3YYX8;D3Z2E9;D3Z7G3	Fam241b	Protein FAM241B	F241B_MOUSE	4	52196.5	55313.4	61441	55779.3	57648.1	56979.8	55807	61354	49434.1	43032.1	50636.4	51852.2	43483.4	52222.8	44885.8	0.0597119	NA
Q9R257	Heme-binding protein 1	Hebp1	Q9R257	Q9R257;A0A140T8J4	Hebp1	Heme-binding protein 1	HEBP1_MOUSE	12	452921	578902	472252	456889	517021	467141	456854	385336	455383	441432	397861	428857	417718	370146	405583	0.0597341	NA
P97770	tRNA (guanine(6)-N2)-methyltransferase THUMP3	Thumpd3	P97770	P97770;D3YYB2	Thumpd3	tRNA (guanine(6)-N2)-methyltransferase THUMP3	THUM3_MOUSE	17	14509.7	18174.9	17687.8	16824.6	14766.1	15869.6	16675.2	14879.3	16502.5	13141.4	11723.6	12303.7	12424.4	17021	11173.8	0.0598225	NA
P62911	Large ribosomal subunit protein eL32	Rpl32	P62911	P62911;Q5PR09	Rpl32	Large ribosomal subunit protein eL32	RL32_MOUSE	15	217127	209175	215176	212543	201291	202615	206514	187956	189210	183038	199454	202965	201682	207009	198595	0.0598321	NA
Q9DCN2	NADH-cytochrome b5 reductase 3	Cyb5r3	Q9DCN2	Q9DCN2;F2Z456;Q9CY59	Cyb5r3	NADH-cytochrome b5 reductase 3	NB5R3_MOUSE	25	551124	539619	594682	616155	596665	599618	596045	505717	564595	568371	533400	550934	545410	520924	515626	0.0598801	NA
Q99PD7	Sodium/potassium/calcium exchanger 3	Slc24a3	Q99PD7	Q99PD7;Q8VD29	Slc24a3	Sodium/potassium/calcium exchanger 3	NCKX3_MOUSE	5	18099.5	14780.6	12930.7	11103.8		11635.4	6238.46	11403.9	10249.3	5209.69	10787.1	6223.64	10849.9	15761.1	9121.52	0.0599443	NA
O54965	E3 ubiquitin-protein ligase RNF13	Rnf13	O54965	O54965;Q3TJV7;Q3UTG4;Q8C4F9;Q8CB78	Rnf13	E3 ubiquitin-protein ligase RNF13	RNF13_MOUSE	5	11824.9	11477	11953.8	8606.69	9303.84	11285.1	10651.7	5222.38	9344.34		10548.9	13947.2	12373.7	14236.8	12447	0.060102	NA
Q9D1X0	Nucleolar protein 3	Nol3	Q9D1X0	Q9D1X0;Q53YU5;Q8C550;Q8R2S3	Nol3	Nucleolar protein 3	NOL3_MOUSE	11	133972	122909	138617	125498	143272	118984	142243	150336	155607	127812	142662	148358	124081	129353	127552	0.0601795	NA
Q04886	Transcription factor SOX-8	Sox8	Q04886	Q04886;Q543C3;Q8CBZ8;Q8CCB9	Sox8	Transcription factor SOX-8	SOX8_MOUSE	2	3857.96	4010.45		4414.97			9972.19				6178.83	4424.4		6462.2	8133.75	0.0602902	NA
Q9D0J8	Parathymosin	Ptms	Q9D0J8	Q9D0J8;Q66JR8	Ptms	Parathymosin	PTMS_MOUSE	5	599831	593731	615500	605976	658762	593137	646007	620501	579221	704514	594131	627787	456700	490979	598018	0.0603052	NA
Q69Z98	Serine/threonine-protein kinase BRSK2	Brsk2	Q69Z98	Q69Z98;G3FEZ6;G3UWV4;G3UXM5;G3UYN4;G3UZ19	Brsk2	Serine/threonine-protein kinase BRSK2	BRSK2_MOUSE	48	81883.9	93353	83097.7	82066	82516.3	81405.1	92641.1	92769.4	80269.5	92558	93493.9	108042	90085.3	91896.1	92605.6	0.0603633	NA
F7BJB9	MORC family CW-type zinc finger protein 3	Morc3	F7BJB9	F7BJB9	Morc3	MORC family CW-type zinc finger protein 3	MORC3_MOUSE	6	4297.9	5783.78	5595.71	8237.6	5706.62	7178.34	5494.91	3470.78	7025.37	3943.18	4053.59	5476.98	4716.25	3419.06	3265.02	0.060508	NA
Q8C9B9	Death-inducer obliterator 1	Dido1	Q8C9B9	Q8C9B9;A0A0R4J0L7	Dido1	Death-inducer obliterator 1	DIDO1_MOUSE	21	78527.3	65362.8	64723.5	65865.4	76295.5	60991.7	52657.3	51773.9	53958	71113.9	62652.8	66319.5	62406.1	58824.5	74310.5	0.0605179	NA
E9QNN1	RNA helicase	Dhx9	E9QNN1	E9QNN1;A0A087WPL5;Q3TF92	Dhx9	RNA helicase	E9QNN1_MOUSE	4	109987	122711	132031	121311	147983	132869	164339	124452	142973	100633	116547	112070	124793	125849	116492	0.0606208	NA
Q61923	Potassium voltage-gated channel subfamily A member 6	Kcna6	Q61923	Q61923	Kcna6	Potassium voltage-gated channel subfamily A member 6	KCNA6_MOUSE	12	24881.4	24086.5	21652.9	20810.8	17997.9	17661.3	25663.7	22699.3	22425.2	16245.4	22621.6	22564.8	22827.3	24436	29184.6	0.0606312	NA
Q99KK2	N-acylneuraminate cytidylyltransferase	Cmas	Q99KK2	Q99KK2;A0A0R4J0B4	Cmas	N-acylneuraminate cytidylyltransferase	NEUA_MOUSE	31	143340	134742	151096	163482	152723	156439	142471	153830	145054	142731	159249	140940	143209	130587	135676	0.0608203	NA
Q99NB8	Ubiquilin-4	Ubqln4	Q99NB8	Q99NB8	Ubqln4	Ubiquilin-4	UBQL4_MOUSE	15	46790.7	40715.2	41076.7	28562.3	36950.5	39694.7	35891.9	34430.8	36725.9	30457.4	34251.3	32526.8	32558	40695.1	33168.3	0.0608623	NA
Q6GQS1	Mitochondrial adenyl nucleotide antiporter SLC25A23	Slc25a23	Q6GQS1	Q6GQS1;F6X0P2	Slc25a23	Mitochondrial adenyl nucleotide antiporter SLC25A23	SCMC3_MOUSE	41	182065	173670	193026	187060	194844	183953	173860	177064	165398	177818	179810	171289	180375	176689	179894	0.0608998	NA
B2RXR6	Serine/threonine-protein phosphatase 6 regulatory ankyrin repeat subunit B	Ankrd44	B2RXR6	B2RXR6;E9QNQ2;J3QK13	Ankrd44	Serine/threonine-protein phosphatase 6 regulatory ankyrin repeat subunit B	ANR44_MOUSE	21	128452	114977	140715	174570	177097	143214	171007	173319	141098	123536	152632	125103	132193	145611	156458	0.0610533	NA
Q62384	Zinc finger protein ZPR1	Zpr1	Q62384	Q62384;F8WHU9;Q3TI08;Q3TIH8;Q3TY03;Q9CUE2;Q9JJA1	Zpr1	Zinc finger protein ZPR1	ZPR1_MOUSE	19	48130.5	43515	42429.1	41149.3	39075.7	38450.6	43377	42721.4	41547.1	38500.7	40461.2	40232.8	47725.6	42814.8	40900.1	0.0610744	NA
Q8BUH8	Sentrin-specific protease 7	Senp7	Q8BUH8	Q8BUH8;A0A0J9YUC9;E9Q1L5;Q3TPI1;Q9CQN9;Q9CRF0;Q9CX65	Senp7	Sentrin-specific protease 7	SENP7_MOUSE	13	32586.8	42757.6	52905.2	43586.2	57758.9	51899.7	30109.4	53175.5	39091.9	24567.9	43717.6	35897.9	19669.3	28871.6	29246.2	0.0611785	NA
Q8CHE4	PH domain leucine-rich repeat-containing protein phosphatase 1	Phlpp1	Q8CHE4	Q8CHE4	Phlpp1	PH domain leucine-rich repeat-containing protein phosphatase 1	PHLP1_MOUSE	23	18446.6	16378.9	17957.2	17838.9	15788.5	16735	15013	16136.4	13491.7	17224.7	16586.5	15500.9	16858.8	16856.2	17899.2	0.0612339	NA
Q9CQN6	Transmembrane protein 14C	Tmem14c	Q9CQN6	Q9CQN6;Q8C297	Tmem14c	Transmembrane protein 14C	TM14C_MOUSE	5	62266.5	53990.6	69458.7	82687.8	70758.5	99124.2	54445	63464.5	59072.3	91655.7	93919.3	55186.4	57491.6	61182.8	38803.7	0.0613107	NA
Q62178	Semaphorin-4A	Sema4a	Q62178	Q62178;D3YWV5	Sema4a	Semaphorin-4A	SEM4A_MOUSE	26	56460.7	60291.7	64458.9	64758.1	50336.8	58662.7	72733.5	65977.5	76464.7	60729.9	66709	76133.9	67642.7	71517.1	67385.9	0.0614277	NA
Q923K4	tRNA modification GTPase GTPBP3, mitochondrial	Gtpbp3	Q923K4	Q923K4;B2RRS4;E9PWV7;Q8C1M1	Gtpbp3	tRNA modification GTPase GTPBP3, mitochondrial	GTPB3_MOUSE	6	41883.3	49812.3	56701	38691.2	54620.7	53176.2	42088	41073.9	39916.9	40462.8	47012.9	46623.4	29351.5	37063.8	38182.2	0.0614593	NA
Q8VDQ1	Prostaglandin reductase 2	Ptgr2	Q8VDQ1	Q8VDQ1;Q3TXN1	Ptgr2	Prostaglandin reductase 2	PTGR2_MOUSE	14	125470	120454	125880	113986	125857	108854	123788	96096.6	111427	106952	124561	112654	101209	93362.9	103114	0.0615234	NA
Q9D115	Zinc finger protein 706	Znf706	Q9D115	Q9D115;B2RVQ7	Znf706	Zinc finger protein 706	ZN706_MOUSE	1	19454.5	25445.1	16567.4	11906.6	13911.9	14653.3	29028.7	17412	22980.4	27716.8	19111.4	21474.7	18316.1	15190.1	17501.3	0.0616854	NA
Q3UNH4	G protein-regulated inducer of neurite outgrowth 1	Gprin1	Q3UNH4	Q3UNH4	Gprin1	G protein-regulated inducer of neurite outgrowth 1	GRIN1_MOUSE	82	568353	571653	512214	579369	545677	565578	528699	524615	485577	551257	488930	492506	526868	483237	458353	0.0618176	NA
P28652	Calcium/calmodulin-dependent protein kinase type II subunit beta	Camk2b	P28652	P28652;Q5SVI0;Q5SVI2;Q5SVJ0;Q5SVJ1;Q3TY93;Q5SVI1;Q5SVI3;Q5SVI9;Q68EG2;Q8BL41	Camk2b	Calcium/calmodulin-dependent protein kinase type II subunit beta	KCC2B_MOUSE	53	4674770	4933470	4717700	4582940	4387960	4675300	4844980	4596490	4441380	4527870	4864390	4647800	4402270	4237470	4410410	0.0620081	NA
Q8BSY0	Aspartyl/asparaginyl beta-hydroxylase	Asph	Q8BSY0	Q8BSY0;A2AL85;Q8BQK0;Q8CBM2;Q9EQ66	Asph	Aspartyl/asparaginyl beta-hydroxylase	ASPH_MOUSE	12	45052.8	35999	38693	35373.5	42542.7	43025.9	31377.2	34014.2	36930.6	27918.1	37021	28431.5	36864.5	39408.1	41381	0.062043	NA
Q922H4	Mannose-1-phosphate guanyltransferase alpha	Gmppa	Q922H4	Q922H4;Q3UNC0	Gmppa	Mannose-1-phosphate guanyltransferase alpha	GMPPA_MOUSE	17	93584.5	96566.5	96984.1	87884.8	94061.3	90469	95453.1	102403	102478	90680.5	96021.4	99007.7	89654.9	96485.3	90060.9	0.0620468	NA
Q3TY94	Amidohydrolase-related domain-containing protein	Crmp1	Q3TY94;Q6P1J1;Q71H75	Q6P1J1;Q3TY94;Q71H75	Crmp1	Amidohydrolase-related domain-containing protein	Q3TY94_MOUSE;Q6P1J1_MOUSE;Q71H75_MOUSE	10	134498	159689	123403	135457	126501	150757	110600	117322	112323	107483	122993	131738	117489	121062	105287	0.0620699	NA
Q00262	Syntaxin-2	Stx2	Q00262	Q00262;Q3TJ55;Q3TN38;Q80W45	Stx2	Syntaxin-2	STX2_MOUSE	10	18717.2	20122	22076.6	24120	34974.9	28570.9	22351.3	27849.9	22891.9	23501	24714.3	18651.8	24855.3	24433.6	25562.6	0.0621541	NA
Q9CY27	Very-long-chain enoyl-CoA reductase	Tecr	Q9CY27	Q9CY27;A0A5F8MQC8;Q52L67;Q9CWN2;A0A1D5RLH3;A0A5F8MPU6;G3UWE1	Tecr	Very-long-chain enoyl-CoA reductase	TECR_MOUSE	18	350301	308280	358326	354097	304340	326057	293809	312232	301731	262495	289396	313160	339537	320441	335375	0.0622185	NA
P28028	Serine/threonine-protein kinase B-raf	Braf	P28028	P04627;P28028;Q99N57;A0A7N4FLU7;E9Q0P8;Q3TQI2;Q3UXR0;F6TUC4;Q9CU36	Braf	Serine/threonine-protein kinase B-raf	BRAF_MOUSE	32	132493	125345	123123	134308	138898	132115	127834	115358	126823	121258	125272	127614	125854	128894	124802	0.0623239	NA
P97318	Disabled homolog 1	Dab1	P97318	P97318;A0A0A0MQI4;B2RRQ8;F2Z465;F6VRL0	Dab1	Disabled homolog 1	DAB1_MOUSE	4	3361.56	4431.4	4118.73	10059.2	10405	8840.06	6219.96	4957.27	10569.2	3844.17	8506.53	6855.9	5273.66	8698.16	4181.04	0.062366	NA
Q8K4B4	Interleukin-23 receptor	Il23r	Q8K4B4	Q8K4B4;G5E8U4	Il23r	Interleukin-23 receptor	IL23R_MOUSE	1		10318.1	8998.66		17204.5	19704.8	18889.2	14836.3	10432		15525.5	19942	13780.5	10052.8	11596.8	0.0624877	NA
P14869	Large ribosomal subunit protein uL10	Rplp0	P14869	P14869;Q5M8R8	Rplp0	Large ribosomal subunit protein uL10	RLA0_MOUSE	21	259983	272381	263830	271477	290809	267178	274205	283125	266489	262195	273784	248072	258211	252103	245743	0.0625003	NA
P40124	Adenylyl cyclase-associated protein 1	Cap1	P40124	P40124;Q3TC53;Q3U0U5;Q3UNQ0;Q3UVJ2	Cap1	Adenylyl cyclase-associated protein 1	CAP1_MOUSE	51	601243	611119	534260	517835	525543	560914	587512	603360	616020	594151	560994	596919	575405	592536	613295	0.0625198	NA
Q9D819	Inorganic pyrophosphatase	Ppa1	Q9D819	Q9D819;Q3UA53;Q4FK49;Q8BTY3	Ppa1	Inorganic pyrophosphatase	IPYR_MOUSE	30	420640	431833	444226	470398	465986	468651	431895	433350	427732	429525	399458	460729	423622	442138	446656	0.0625691	NA
P11589	Major urinary protein 2	Mup2	P11589	P02762;P04938;P11588;P11589;B5X0G2;Q9CXU6;A2AKN8;A2AKN9;A2BIM8;A2BIN1;A2CEK6;A2CEK7;A2CEL1;A9R9W0;E9PVW0;E9QA79;L7MUC7;L7N222;Q4FZE8;Q58ES8;Q58EV3;A2BIN0;A2CEL0;A2CGB6;A9C496;A9C497;B0V388;B5TE76;B5X0G0;B8JI96;Q8JZT0;Q9D0H8	Mup2	Major urinary protein 2	MUP2_MOUSE	19	47929.5	59154.8	33464.1	33645.4	52510.4	72554.4	73166.2	102344	65354.6	39467.8	63027.1	54195	93286.1	63397.8	87844.5	0.0626325	NA
P23708	Nuclear transcription factor Y subunit alpha	Nfya	P23708	P23708;A0A0R4J1Y8;E0CYF3;F6TWX0;F7DFJ2;Q3UP82;Q8K2W1;Q9DBV7	Nfya	Nuclear transcription factor Y subunit alpha	NFYA_MOUSE	2	1906.64	3211.37	3339.46		639.595			2481.18	2549.96			2105.58	3852.14		4978.95	0.0626542	NA
Q5SZV5	Dyslexia-associated protein KIAA0319 homolog	Kiaa0319	Q5SZV5	Q5SZV5;F2Z497	Kiaa0319	Dyslexia-associated protein KIAA0319 homolog	K0319_MOUSE	3	9480.47	10507.2	8458.31	10318.8	10462.8	10315	7177.65	9510.92	7042.7	6381.89	5834.07	6126.49	11477.6	9836.03	5504.66	0.0628915	NA
O88520	Leucine-rich repeat protein SHOC-2	Shoc2	O88520	O88520;Q8R378	Shoc2	Leucine-rich repeat protein SHOC-2	SHOC2_MOUSE	9	17631.2	16509.5	15721.5	12722.6	14980.8	14477.2	21212.6	13782.7	21612.5	21199.6	17859.2	21037.8	16676.4	13633.7	16198.9	0.0629346	NA
Q923D5	WW domain-binding protein 11	Wbp11	Q923D5	Q923D5;Q3TXH8;Q3U6Q1;Q3UKQ3	Wbp11	WW domain-binding protein 11	WBP11_MOUSE	15	34550.3	38276.9	30200	36351.8	28585	31797.6	26504	27923.8	27275.1	28277.9	32240.8	33311.6	24017.7	29506.7	28070.7	0.0630166	NA
Q9JHG6	Calcipressin-1	Rcan1	Q9JHG6	Q9JHG6	Rcan1	Calcipressin-1	RCAN1_MOUSE	8	58771.3	57366	50197.8	56265.6	42305	46471.7	49953.2	54489.4	49911.6	60461.1	56810.2	55388.8	60529.9	55877.2	61697	0.0630668	NA
Q9QZD8	Mitochondrial dicarboxylate carrier	Slc25a10	Q9QZD8	Q9QZD8	Slc25a10	Mitochondrial dicarboxylate carrier	DIC_MOUSE	14	63726.4	61738.8	61526.5	67032.7	61813.4	60071	56648.7	59627.6	61757.2	59530.7	55096.8	54113.2	58071.8	55312.4	61091.2	0.0633165	NA
P05532	Mast/stem cell growth factor receptor Kit	Kit	P05532	P05532;Q3ULJ6	Kit	Mast/stem cell growth factor receptor Kit	KIT_MOUSE	44	74241.8	67612.1	67711.2	73381.6	85230.8	75074	70179.1	55909.7	66174.2	73202.4	62244.2	58167	66331.8	61309.7	62689.6	0.0633584	NA
Q91X72	Hemopexin	Hpx	Q91X72	Q91X72;A0A1B0GS57;Q8K1U6	Hpx	Hemopexin	HEMO_MOUSE	31	305799	215264	207044	260285	281127	224630	530982	413320	352142	166264	422922	298110	408791	607021	344821	0.0634303	NA
Q8BUR3	Forkhead box protein J3	Foxj3	Q8BUR3	Q8BUR3	Foxj3	Forkhead box protein J3	FOXJ3_MOUSE	4	15470.9	22929.9	16483.2	14679.5	10673	11376.7	14534.5	11990.2	16224.7	9820.26	15176.4	14054.6	7044.79		11413.4	0.0634695	NA
Q9EQC4	Elongation of very long chain fatty acids protein 4	Elovl4	Q9EQC4	Q9EQC4	Elovl4	Elongation of very long chain fatty acids protein 4	ELOV4_MOUSE	2	14565.3	13010.8	9511.02	15021.2	11268.3	6546.74	15559.8	19462.5	15839.5	20181.8	19357.4	14439.6	15195	12530.9	15667.9	0.0635248	NA
P17047	Lysosome-associated membrane glycoprotein 2	Lamp2	P17047	P17047;Q8C5K0;Q3TWE1;Q3UIW3;Q8C876;Q9CZU7	Lamp2	Lysosome-associated membrane glycoprotein 2	LAMP2_MOUSE	11	132762	137291	128867	154220	129381	143566	136484	125838	127411	107821	117301	104718	109129	102323	144448	0.0635611	NA
E9Q6B2	Coiled-coil domain-containing protein 85C	Ccdc85c	E9Q6B2	E9Q6B2;A0A217FL83	Ccdc85c	Coiled-coil domain-containing protein 85C	CC85C_MOUSE	11	21563.2	24230.8	21600.6	23946.3	24469.1	27765.4	26117	26742.6	28354.5	28472.6	26777.7	24212.9	31251.2	24532.5	31354.1	0.0635699	NA
P35601	Replication factor C subunit 1	Rfc1	P35601	P35601;G3UWX1;A0A0N5E9G7;G3X8Z6;Q5U4B1	Rfc1	Replication factor C subunit 1	RFC1_MOUSE	2			3924.84	1465	1265.4	1272.31	2917.08	4479.34		810.981	2273.91	2052	865.291	2453.66	2999.96	0.0636233	NA
Q80WV7	Serine/arginine repetitive matrix protein 3	Srrm3	Q80WV7	Q80WV7;D3Z3C2;H7BWX3	Srrm3	Serine/arginine repetitive matrix protein 3	SRRM3_MOUSE	2	10126	7960.96	13719.3	8876.06	10468.1	11364.8	5192.88			5863.17	6792.88	10248.8	6385.57	6395.82	3519.34	0.0637561	NA
Q9CRA8	Exosome complex component RRP46	Exosc5	Q9CRA8	Q9CRA8;A0A0U1RPC2;A0A0U1RPX0;Q3U2K4	Exosc5	Exosome complex component RRP46	EXOS5_MOUSE	4	4366.9	3961.51	4289.06	7654.18	8132.87	6896.98	7711.5	4145.41	6456.47	8387.79	6059.56	5286.53	6495.03		7776.46	0.0637747	NA
A2AQP0	Myosin-7B	Myh7b	A2AQP0	A2AQP0	Myh7b	Myosin-7B	MYH7B_MOUSE	2				535.334					2223.77		1692.88	2088.12	1186.87	1014.39		0.0638641	NA
Q6P4U0	Thrombospondin type-1 domain-containing protein 7B	Thsd7b	Q6P4U0	Q6P4U0;D3Z366;Q8BHP3	Thsd7b	Thrombospondin type-1 domain-containing protein 7B	THS7B_MOUSE	4	4820.9	4757.14	3622.5	4647.57	2726.92	6433.96	4202.41	2785.11	2965.04	2842.86	3355.59	4849.96	8050.39	5543.23	5989.86	0.0638954	NA
Q64105	Sepiapterin reductase	Spr	Q64105	Q64105;Q91XH5;G3UXX3;G3UZ79	Spr	Sepiapterin reductase	SPRE_MOUSE	22	748385	740337	740273	748563	853730	819018	759370	819195	821787	836262	841779	810573	822322	790758	862287	0.0639659	NA
Q9R0P9	Ubiquitin carboxyl-terminal hydrolase isozyme L1	Uchl1	Q9R0P9	Q9R0P9;Q3TCH2	Uchl1	Ubiquitin carboxyl-terminal hydrolase isozyme L1	UCHL1_MOUSE	28	3990400	4335250	3706410	3557510	3656650	3727120	3987520	3871630	4393980	3843690	4076320	3971540	4074470	4259520	4301050	0.0639711	NA
P52912	Cytotoxic granule associated RNA binding protein TIA1	Tia1	P52912	P52912;Q564E7;D3YY02;D3Z4H6;G5E8L2;Q80ZW7;Q8BT02;Q8CII5	Tia1	Cytotoxic granule associated RNA binding protein TIA1	TIA1_MOUSE	12	19468	20238.1	19869.9	20480.5	17217.4	16252.4	22190.9	20407.8	22263.9	16362.8	19067.4	19719.1	19944.4	21421.1	19484.9	0.0640286	NA
Q0KK59	Protein unc-79 homolog	Unc79	Q0KK59	Q0KK59;E5CYJ9	Unc79	Protein unc-79 homolog	UNC79_MOUSE	16	18929.9	20738.4	24691.4	15165.3	13822.2	15783.5	16273.6	18873.8	19501.9	13811.9	16772.9	18082.9	16627.6	13806.9	20661.3	0.0641374	NA
P07901	Heat shock protein HSP 90-alpha	Hsp90aa1	P07901	P07901;Q80Y52;Q3TJU7;Q3TKA2;Q3TKB9;Q3TKG0;Q3UIF3;Q8C5U3;A0PJ91	Hsp90aa1	Heat shock protein HSP 90-alpha	HS90A_MOUSE	56	2323280	2395520	2173450	1994440	2304120	2165050	2490180	2472700	2457960	2187930	2469460	2404700	2457570	2464090	2284440	0.0646456	NA
Q9WVE8	Protein kinase C and casein kinase substrate in neurons protein 2	Pacsin2	Q9WVE8	Q9WVE8;Q3TDA7;A0A2R8W750;Q3UP40	Pacsin2	Protein kinase C and casein kinase substrate in neurons protein 2	PACN2_MOUSE	22	124624	123948	124104	111466	118132	126163	123120	126280	116816	110559	131200	132754	142823	129075	149635	0.0646563	NA
Q80V91	Probable E3 ubiquitin-protein ligase DTX3	Dtx3	Q80V91	Q80V91;D3YV13;E9Q3J1;Q3UFK3	Dtx3	Probable E3 ubiquitin-protein ligase DTX3	DTX3_MOUSE	11	51558.4	50588.1	67429.6	52695.3	52324.7	56783.1	47190.2	45170.6	48555.2	35946.8	50662.4	45391.9	54981.3	55888.1	58057.1	0.0647693	NA
Q9R1L5	Microtubule-associated serine/threonine-protein kinase 1	Mast1	Q9R1L5	Q9R1L5	Mast1	Microtubule-associated serine/threonine-protein kinase 1	MAST1_MOUSE	52	179031	180772	214843	193649	206236	195047	165553	182680	181044	169322	170904	174083	174523	186851	175297	0.0647778	NA
P26883	Peptidyl-prolyl cis-trans isomerase FKBP1A	Fkbp1a	P26883	P26883	Fkbp1a	Peptidyl-prolyl cis-trans isomerase FKBP1A	FKB1A_MOUSE	21	2673050	2847650	2659680	2746440	2627910	2749490	3053140	2830590	2806740	2742510	2750220	3018600	3008320	2886370	3188920	0.0647816	NA
Q3UQ84	Threonine--tRNA ligase, mitochondrial	Tars2	Q3UQ84	Q3UQ84;E9Q7H6;Q922A3;A0A0G2JFR0;A0A0G2JGZ2;Q3TP97	Tars2	Threonine--tRNA ligase, mitochondrial	SYTM_MOUSE	21	65818.1	62363.7	58964.2	78379.4	64921.2	70994.6	56706.4	58751.7	66489	62862.6	59046.7	63808.3	66800.2	64931.4	66143.3	0.0647916	NA
C9K0Z0	Glutamate receptor	Gria2	C9K0Z0;C9K0Z1;Q4LG64	C9K0Z0;C9K0Z1;Q4LG64	Gria2	Glutamate receptor	C9K0Z0_MOUSE;C9K0Z1_MOUSE;Q4LG64_MOUSE	1	124953	125120	142078	120426	135106	126526	130274	133798	135560	158938	152427	119512	111718	114522	111329	0.0652602	NA
Q9ERB5	Solute carrier organic anion transporter family member 1C1	Slco1c1	Q9ERB5	Q9ERB5;A0A0N4SUZ6;A0A0N4SVD7;Q66L38	Slco1c1	Solute carrier organic anion transporter family member 1C1	SO1C1_MOUSE	8	45420.4	45637.2	54586.6	51358.4	36850.5	41371.5	35369	43464.4	33315.5	45582.2	36487.3	46705	28508.4	40333.8	24659.1	0.0653873	NA
P47911	Large ribosomal subunit protein eL6	Rpl6	P47911	P47911;Q3UCH0;Q3UFI4	Rpl6	Large ribosomal subunit protein eL6	RL6_MOUSE	22	464905	468390	454100	435766	452668	447084	487270	469713	482703	474753	524760	459098	483294	479179	482216	0.0654358	NA
A2BE28	Ribosomal biogenesis protein LAS1L	Las1l	A2BE28	A2BE28	Las1l	Ribosomal biogenesis protein LAS1L	LAS1L_MOUSE	10	19794.1	19952.4	19061.8	23547.8	21602	20393.2	22519.4	19885.1	18979.6	24035.9	27128	19924	20671.1	13752.8	16053.7	0.0655739	NA
Q9ES52	Phosphatidylinositol 3,4,5-trisphosphate 5-phosphatase 1	Inpp5d	Q9ES52	Q9ES52	Inpp5d	Phosphatidylinositol 3,4,5-trisphosphate 5-phosphatase 1	SHIP1_MOUSE	4		3823.06	7375.22	8072.64	7430.78	6975.44	6154.12	3703.75	5309.97	5826.49	3587.29	3238.82	5178.8	3638.04	3321.11	0.0656944	NA
Q8VE99	Coiled-coil domain-containing protein 115	Ccdc115	Q8VE99	Q8VE99	Ccdc115	Coiled-coil domain-containing protein 115	CC115_MOUSE	9	36494	30945.9	34871	28117.6	21555.1	26618.3	26279.9	32704	30302.2	36146.5	28669.2	29943.1	35754	29482.2	36036.3	0.0657791	NA
A0A286YDH6	Ca2+-dependent secretion activator	Cadps	A0A286YDH6	A0A286YDH6	Cadps	Ca2+-dependent secretion activator	A0A286YDH6_MOUSE	2	77185.1	99810	73279.8	96315.6	85620.7	89115.3	66654.2	70939.6	76440.6	68213	65257.8	77884.3	82324.2	80783.9	71432.2	0.0658894	NA
O09005	Sphingolipid delta(4)-desaturase DES1	Degs1	O09005	O09005	Degs1	Sphingolipid delta(4)-desaturase DES1	DEGS1_MOUSE	7	30955.1	24874.6	30533.9	14796.8	26542	17120.6	26958.1	23437.1	22310.8	26261	27093.5	29644.8	28243.9	23944.8	29482.3	0.0659084	NA
Q14AI6	Mitochondrial mRNA pseudouridine synthase Rpusd3	Rpusd3	Q14AI6	Q14AI6;B7ZMQ0;D3YVC8;F6UDW0;F6WLR1	Rpusd3	Mitochondrial mRNA pseudouridine synthase Rpusd3	RUSD3_MOUSE	5	30816.1	33112.5	20614.2	33342.7	26486.3	25332.4	24484.2	21840.2	31566.1	12984.9	26484.4	25336.5	62598.4	42360.1	31248.9	0.0659391	NA
Q5DU57	Spermatogenesis-associated protein 13	Spata13	Q5DU57	Q5DU57;E9Q3I3;B7ZNJ6;B9EHV2;E0CYU0	Spata13	Spermatogenesis-associated protein 13	SPT13_MOUSE	5	6329.3	3413.67	5754.03	5875.77	6882.86	5604.99		5800.57	5387.57	8156.71		8187.04	6576.05		7838.09	0.0660035	NA
Q8BLK9	Ribosomal protein S6 kinase delta-1	Rps6kc1	Q8BLK9	Q8BLK9;E9QMX4	Rps6kc1	Ribosomal protein S6 kinase delta-1	KS6C1_MOUSE	19	24863.2	27231.7	29296.1	28576.9	26350.3	24092.1	27594.2	31293.4	31707	25033.7	23096	26184.5	26848.1	24463.7	27157.3	0.0662818	NA
Q6B966	NACHT, LRR and PYD domains-containing protein 14	Nlrp14	Q6B966	Q6B966;Q9EPG7	Nlrp14	NACHT, LRR and PYD domains-containing protein 14	NAL14_MOUSE	1	33228.4	20172.5	41483.3	41414.4		54467	53876.1	35336.6	59304.2	58907.2	56352.9	41498.2	30263.5	35933.5	28326.6	0.0663001	NA
Q80Y81	Zinc phosphodiesterase ELAC protein 2	Elac2	Q80Y81	Q80Y81;Q3U0M8;B1ATP7	Elac2	Zinc phosphodiesterase ELAC protein 2	RNZ2_MOUSE	21	28610.5	30201.5	25131.2	35417.3	35037.3	26255.2	28358.2	26875.7	26571.7	28976.5	27179.7	31446.2	25093.5	25130.9	22125.7	0.0663442	NA
P07091	Protein S100-A4	S100a4	P07091	P07091;Q545V2;A0A0G2JGD2	S100a4	Protein S100-A4	S10A4_MOUSE	5	11814.4	16602.4	38233.1	51540	77882.3	42088.5	33191.9	37879.3	40603.6	44262.6	37271.6	24855.1	31722.1	31165	48759.2	0.0663492	NA
Q91VH6	Protein MEMO1	Memo1	Q91VH6	Q91VH6;A0A3B2W7C9;Q3TWT2	Memo1	Protein MEMO1	MEMO1_MOUSE	14	50322.6	42699.9	51069	44402.4	41130.2	54484.7	36888.3	42074.4	46243.2	45109.1	40602.2	48434.9	52102.1	55998.8	55968.2	0.0664175	NA
Q99KG3	RNA-binding protein 10	Rbm10	Q99KG3	Q99KG3;Q91YE7;S4R273	Rbm10	RNA-binding protein 10	RBM10_MOUSE	22	48080	47027.6	46515.7	40214.4	51613.5	40155.8	44438.9	39934.2	39600.3	35381.6	38249.8	41227.9	35799.4	39002.2	41334.1	0.0664877	NA
Q9JLV1	BAG family molecular chaperone regulator 3	Bag3	Q9JLV1	Q9JLV1;A6H663;Q3TAM9	Bag3	BAG family molecular chaperone regulator 3	BAG3_MOUSE	20	16029.5	19373	17623.2	20186.4	19425.6	16589.8	16521.5	17752.7	12758.1	14039.1	17630	13108.1	19543.6	19274.8	19937.1	0.0667831	NA
O54946	DnaJ homolog subfamily B member 6	Dnajb6	O54946	O54946	Dnajb6	DnaJ homolog subfamily B member 6	DNJB6_MOUSE	13	242531	248244	216808	232239	220201	220422	249481	245911	270742	220851	241082	195169	213878	209942	231313	0.0668159	NA
Q9CYN2	Signal peptidase complex subunit 2	Spcs2	Q9CYN2	Q9CYN2;A0A140LHG8;A0A140LHR3;A0A140LIK0;A0A140LJ01	Spcs2	Signal peptidase complex subunit 2	SPCS2_MOUSE	9	84471.5	63730	68438.2	79968.7	68936.5	69259	69195.5	59282.9	60640.3	42336	59621.3	52658.3	54085.4	58833.9	73615.5	0.0668217	NA
F7BE84	Ankyrin repeat domain 50 (Fragment)	Ankrd50	F7BE84	A6H6J9;F7BE84;Q3TRT7;Q3UI28;Q5DTZ5	Ankrd50	Ankyrin repeat domain 50 (Fragment)	F7BE84_MOUSE	12	22200.2	22687	18259.3	17414.5	15820.7	20215.4	20437	14492.8	15533.3	12731.3	14150.4	17344	16470.4	13868	16564.7	0.0669201	NA
A0A5F8MPZ2	Kinesin light chain	Klc1	A0A5F8MPZ2;E9Q7C9;Q5UE59;Q7TNF4;Q8CD76	Q5UE59;Q8CD76;A0A5F8MPZ2;E9Q7C9;Q7TNF4	Klc1	Kinesin light chain	A0A5F8MPZ2_MOUSE;E9Q7C9_MOUSE;Q5UE59_MOUSE;Q7TNF4_MOUSE;Q8CD76_MOUSE	5	83283.9	87809.7	68727.4	69093.8	69937.2	81360.8	76472.8	72862.5	60388.7	61684.8	59981.9	66827.9	74574.3	81003.5	85406.6	0.0670375	NA
Q91X21	Uncharacterized protein KIAA2013	Kiaa2013	Q91X21	Q91X21	Kiaa2013	Uncharacterized protein KIAA2013	K2013_MOUSE	2	8179.13	4840.53	6422.59		3813.88	3132.07	5238.04	2967.4	3481.21				4577.88	5385.29	4898.78	0.0671933	NA
Q8R1S0	Ubiquinone biosynthesis monooxygenase COQ6, mitochondrial	Coq6	Q8R1S0	Q8R1S0;D3YW66;D6RG57	Coq6	Ubiquinone biosynthesis monooxygenase COQ6, mitochondrial	COQ6_MOUSE	22	104688	102425	110403	117268	109747	119006	101936	89117.4	102763	97094.3	98453.2	91256.7	106626	115541	89483.2	0.0672079	NA
Q8K2G4	Bardet-Biedl syndrome 7 protein homolog	Bbs7	Q8K2G4	Q8K2G4;B1ATV5;B1ATV6;Q3V165;B1ATV4;E9Q0R0	Bbs7	Bardet-Biedl syndrome 7 protein homolog	BBS7_MOUSE	3	4652.94	2017.48	2689.22	3618.57	6891.56	8270.67	8943.45			3332.7	1351.19	3126.28			5036	0.0672769	NA
Q60605	Myosin light polypeptide 6	Myl6	Q60605	Q60605;A0A1W2P6F6;A0A1W2P6G5;A0A1W2P7Q9;Q3TIG9;Q642K0	Myl6	Myosin light polypeptide 6	MYL6_MOUSE	14	566247	554138	573941	462157	526863	560448	494908	488378	509264	439089	522365	484505	510191	580977	551190	0.0672843	NA
P28352	DNA-(apurinic or apyrimidinic site) endonuclease	Apex1	P28352	P28352;Q544Z7;D3Z124;D3Z6R9	Apex1	DNA-(apurinic or apyrimidinic site) endonuclease	APEX1_MOUSE	17	152336	143753	139894	114873	147034	134543	132138	127925	137600	108740	129189	126421	113063	115744	129223	0.0673487	NA
Q60575	Kinesin-like protein KIF1B	Kif1b	Q60575	Q60575;A0A5F8MPF0;A2AH75;Q3UY61	Kif1b	Kinesin-like protein KIF1B	KIF1B_MOUSE	22	30037.1	29124	30975.2	26190.5	23982.8	23671.8	33194.7	24903.6	32246.9	28277.5	29790.5	26886.2	26231.9	26916.3	27633.6	0.067384	NA
Q8C7X2	ER membrane protein complex subunit 1	Emc1	Q8C7X2	Q8C7X2;A1L2Z3;Z4YJW0	Emc1	ER membrane protein complex subunit 1	EMC1_MOUSE	33	126504	114608	121556	99280.4	112746	108281	114512	108670	112492	115236	111779	101453	107827	111334	107578	0.0674294	NA
P57722	Poly(rC)-binding protein 3	Pcbp3	P57722	P57722;E9Q7D8;Q8CFQ6	Pcbp3	Poly(rC)-binding protein 3	PCBP3_MOUSE	11	54341.8	55810.5	48555.8	40348	49215.2	56712	47025.4	56110.8	53457.1	40632.3	44117.7	44614.1	45404.6	41184.9	41663.9	0.0675258	NA
Q9Z108	Double-stranded RNA-binding protein Staufen homolog 1	Stau1	Q9Z108	Q9Z108;A2A5S3;Q3TWA1;A2A5R8;Q3TJ07;Q3TU43;Q3TWP5;Q3U7A6;Q3U8D3;Q3UKX3;Q3UTC8;Q641P2;Q6TNG5;Q9DBE7;V9GX87	Stau1	Double-stranded RNA-binding protein Staufen homolog 1	STAU1_MOUSE	13	26879.1	28872.7	26346.8	28885.9	29771.4	25936.1	20650.6	25044.6	24452.1	31112	26764.7	30690.3	24969.4	27887.1	19950.3	0.0675267	NA
Q8BH35	Complement component C8 beta chain	C8b	Q8BH35	Q8BH35	C8b	Complement component C8 beta chain	CO8B_MOUSE	7	11393.4	11982.7	10613.2	11192.3	10421.7	9821.08	11302.3	12827.2	12814.6	7881.02	10484.3	7489.11	12943.4	9347.16	14541.1	0.0675713	NA
A0A286YCG3	Protein phosphatase 6, regulatory subunit 3 (Fragment)	Ppp6r3	A0A286YCG3	G5E8R4;A0A286YCG3	Ppp6r3	Protein phosphatase 6, regulatory subunit 3 (Fragment)	A0A286YCG3_MOUSE	1			9707.43			10168.4		2939.77	2627.03		6043.19	4115.12	5854.66			0.0676867	NA
Q9WUL7	ADP-ribosylation factor-like protein 3	Arl3	Q9WUL7	Q9WUL7;Q543P7	Arl3	ADP-ribosylation factor-like protein 3	ARL3_MOUSE	14	167107	171113	180871	174278	165837	162784	186525	194299	194403	190911	169361	179263	164940	167961	189939	0.067714	NA
Q8C0L8	Conserved oligomeric Golgi complex subunit 5	Cog5	Q8C0L8	Q8C0L8	Cog5	Conserved oligomeric Golgi complex subunit 5	COG5_MOUSE	18	22726.1	28079.9	24986.1	25107.3	24065.5	25048.3	27562.6	30933	27059.4	24246.6	32760.7	25026.2	30033.6	33437.6	31327.2	0.0678546	NA
Q80W68	Kin of IRRE-like protein 1	Kirrel1	Q80W68	Q80W68	Kirrel1	Kin of IRRE-like protein 1	KIRR1_MOUSE	3		4942.07	4542.14	2989.3		4390.43			1584.02			1059.12		3406.42	4137.13	0.0678686	NA
Q8CFI7	DNA-directed RNA polymerase II subunit RPB2	Polr2b	Q8CFI7	Q8CFI7	Polr2b	DNA-directed RNA polymerase II subunit RPB2	RPB2_MOUSE	26	40319.6	34062.9	35758.8	33452	30013.5	28888.6	34401.4	29560.7	29263.9	36489.4	35483	31120.9	35148.8	35826.5	34574.8	0.0678862	NA
Q9Z239	Phospholemman	Fxyd1	Q9Z239	Q9Z239;A0A0U1RPI1	Fxyd1	Phospholemman	PLM_MOUSE	1	405769	387814	491788	492765	454843	465818	410658	473721	436633	391021	426615	396824	407394	346495	387692	0.0680813	NA
Q4QQM4	Tumor protein p53-inducible protein 11	Trp53i11	Q4QQM4	Q4QQM4;A2AGS6	Trp53i11	Tumor protein p53-inducible protein 11	P5I11_MOUSE	4	58568.7	42336.2	61360.7	55377.7	65572.6	49944.7	45279.6	51716.3	43288.2	47617.9	52464	39455.4	61065.2	63266.5	63779.5	0.0681109	NA
Q8VC30	Triokinase/FMN cyclase	Tkfc	Q8VC30	Q8VC30;Q3UTZ4;A0A494BB96;A0A494BBI2	Tkfc	Triokinase/FMN cyclase	TKFC_MOUSE	14	90637.4	88038	63084.4	51357.5	76285.1	62929.6	91808.1	92910.4	111419	72806.1	91620.9	61833.2	72307.1	77081.3	86101.1	0.0681912	NA
A2A791	Zinc finger MYM-type protein 4	Zmym4	A2A791	A2A791;F6VYE2	Zmym4	Zinc finger MYM-type protein 4	ZMYM4_MOUSE	5	11070.5	16436.8	13328	12576.2	8081.02	9781.37		7869.68	5883.36	3988.68	8892.72	10040.3	10490.3	8328.5	11607.6	0.0682305	NA
P63328	Protein phosphatase 3 catalytic subunit alpha	Ppp3ca	P63328	P48453;P48455;P63328;A0A2I3BPC5;A0A6B9EQU3;E0CZ78;E9Q6P2;G3X8U7;Q3UXV4;Q80XK0;Q9D5R5;Q4V9X0	Ppp3ca	Protein phosphatase 3 catalytic subunit alpha	PP2BA_MOUSE	44	2444400	2527040	2442210	2429760	2402470	2470680	2251460	2425040	2358170	2521010	2428420	2568970	2447960	2332430	2399450	0.0682315	NA
Q9R1S8	Calpain-7	Capn7	Q9R1S8	Q9R1S8	Capn7	Calpain-7	CAN7_MOUSE	19	17680.1	19146.6	21130	16793	21663.7	19650.6	17441.3	18660.9	21525.6	15066.5	17055.1	17192.9	21876.5	21078.9	21106.9	0.0683097	NA
Q9Z0J4	Nitric oxide synthase 1	Nos1	Q9Z0J4	F8WGF2;Q9Z0J4;S4R255	Nos1	Nitric oxide synthase 1	NOS1_MOUSE	76	90325.5	74488.5	86829.1	103017	91469.3	92313.9	76759.2	69792.7	76381.1	95774	67355.2	71551.6	62780	81505.8	69292.6	0.0685727	NA
Q8VBW6	NEDD8-activating enzyme E1 regulatory subunit	Nae1	Q8VBW6	Q8VBW6;E0CZE0;Q3UK27	Nae1	NEDD8-activating enzyme E1 regulatory subunit	ULA1_MOUSE	28	169790	157123	167901	180649	166071	168293	145499	164852	167385	148845	152622	159682	172245	170027	169657	0.0685815	NA
Q80XG9	Leucine-rich repeat transmembrane neuronal protein 4	Lrrtm4	Q80XG9	Q80XG9;A0A0R4J1T4;E9Q8Y9	Lrrtm4	Leucine-rich repeat transmembrane neuronal protein 4	LRRT4_MOUSE	12	148949	143732	154803	134830	146068	132269	134932	148250	117950	100306	123400	129782	139729	124127	134971	0.0688124	NA
Q62095	ATP-dependent RNA helicase DDX3Y	Ddx3y	Q62095	Q62095;Q3U484	Ddx3y	ATP-dependent RNA helicase DDX3Y	DDX3Y_MOUSE	10	53368.7	49885.6	45614.9	44547.1	45221.9	41096.6	40580.4	32697.3	37772.7	41755.2	42614.6	43901.5	36301.3	47316.9	51920	0.0690132	NA
Q9JKB1	Ubiquitin carboxyl-terminal hydrolase isozyme L3	Uchl3	Q9JKB1	Q9JKB1;P58321;A0A2I3BQ39;B2RTM4;Q8BWQ9	Uchl3	Ubiquitin carboxyl-terminal hydrolase isozyme L3	UCHL3_MOUSE	24	160295	174092	152081	146104	137524	155511	139141	144338	159087	136515	136292	169298	169047	180530	170788	0.0690658	NA
Q9WTN0	Geranylgeranyl pyrophosphate synthase	Ggps1	Q9WTN0	Q9WTN0;Q3V0T8;A0A1Y7VJZ1;A0A1Y7VM16;A0A1Y7VNV0;Q9CZZ6	Ggps1	Geranylgeranyl pyrophosphate synthase	GGPPS_MOUSE	10	77788.8	93440.3	70147.4	85448.3	78194.5	75545.8	92375.3	88204	93569.2	81581.3	93565.7	100694	100699	92910.9	97059	0.069097	NA
A0A0R4IZY0	Thimet oligopeptidase 1	Thop1	A0A0R4IZY0	A0A0R4IZY0	Thop1	Thimet oligopeptidase 1	A0A0R4IZY0_MOUSE	1	37474.7	48947.1	57215.7	65589.1	50299.9	61272.7	71481.8	70981.1	69676.3	48424.4	64554.7	68924.3	65641.2	62237.2	52798.5	0.0691325	NA
Q9WV96	Mitochondrial import inner membrane translocase subunit Tim10 B	Timm10b	Q9WV96	Q9WV96;A0A1B0GRJ5;D6RG99	Timm10b	Mitochondrial import inner membrane translocase subunit Tim10 B	T10B_MOUSE	14	66264.5	60227.9	55756.4	53623.6	60557	68221.3	50382.9	56196.1	54036	55067.8	56242.9	62356.7	68871.5	67582.5	63560.9	0.0691455	NA
Q8R104	NAD-dependent protein deacetylase sirtuin-3	Sirt3	Q8R104	Q8R104;A0A1B0GRY5;Q4FJK3;A0A1B0GRF7;D3YTK6;D3YVQ5;D3YWD6	Sirt3	NAD-dependent protein deacetylase sirtuin-3	SIR3_MOUSE	7	31960.2	29411.8	30064.8	27873.6	26211.3	30069.9	28897.4	25797.9	26732.2	23731	31131.9	30054.5	34053.1	31520.9	32847.7	0.0691766	NA
P51432	1-phosphatidylinositol 4,5-bisphosphate phosphodiesterase beta-3	Plcb3	P51432	P51432;Q3TWI4;Q571K9;Q8CI86;Q3TPL1	Plcb3	1-phosphatidylinositol 4,5-bisphosphate phosphodiesterase beta-3	PLCB3_MOUSE	32	37656.7	33385	39057.1	40253.3	37430.5	37422.1	33228.5	34101.1	33662.4	36906.3	35515.8	38317.9	38162.4	36311.2	40521.6	0.0692355	NA
Q8VDG5	Phosphopantothenate--cysteine ligase	Ppcs	Q8VDG5	Q8VDG5	Ppcs	Phosphopantothenate--cysteine ligase	PPCS_MOUSE	9	41734.5	39049	41899.6	62926.2	49504.3	53926.9	48772.4	39234.7	44448.3	36956.5	39966.6	52836.9	45820.5	46268.3	53492.7	0.0693853	NA
P52503	NADH dehydrogenase [ubiquinone] iron-sulfur protein 6, mitochondrial	Ndufs6	P52503	P52503	Ndufs6	NADH dehydrogenase [ubiquinone] iron-sulfur protein 6, mitochondrial	NDUS6_MOUSE	9	615501	544544	758229	792573	727102	767574	677934	644440	705667	577226	597385	696346	679259	862726	836828	0.069582	NA
P70211	Netrin receptor DCC	Dcc	P70211	P70211;Q3TZP5	Dcc	Netrin receptor DCC	DCC_MOUSE	23	47186.3	38286.8	36410.6	36851.5	36519.6	41108.9	36242.5	24650.9	33308.7	30297.4	29130.3	31297.8	28772.2	35449.2	37129.5	0.0696383	NA
O55222	Integrin-linked protein kinase	Ilk	O55222	O55222;A0A1B0GR42;A0A1B0GRF6;D3YZA5	Ilk	Integrin-linked protein kinase	ILK_MOUSE	34	706468	626581	667198	666957	758618	724959	636356	634347	692767	638406	677929	655771	698610	743703	735956	0.0696939	NA
Q80V03	Uncharacterized aarF domain-containing protein kinase 5	Adck5	Q80V03	Q80V03;E0CXW2;E9PUK2	Adck5	Uncharacterized aarF domain-containing protein kinase 5	ADCK5_MOUSE	13	25145.3	24701.2	26199.4	25624.8	26481.7	26827.7	30654	21543.2	25780.1	20428.3	19536.6	22539.3	24765.9	24373.6	24382.6	0.070017	NA
P62897	Cytochrome c, somatic	Cycs	P62897	P62897;Q56A15	Cycs	Cytochrome c, somatic	CYC_MOUSE	17	1313340	1436130	1415820	1291210	1187280	1316040	1399620	1308100	1497530	1158900	1411650	1439480	1505140	1583700	1481750	0.0701398	NA
Q9QXL8	Nucleoside diphosphate kinase 7	Nme7	Q9QXL8	Q9QXL8;Q05BM9;Q3UMG6;Q80UP4;Q8BUH2	Nme7	Nucleoside diphosphate kinase 7	NDK7_MOUSE	8	81355.8	90423.7	100753	78066.5	48670.5	96342.2	108882	118321	73144.8	101151	102141	92642.5	62276.9	67596.3	59408.6	0.070164	NA
Q8BFV2	PCI domain-containing protein 2	Pcid2	Q8BFV2	Q8BFV2;A0JLQ7;Q8BNM3	Pcid2	PCI domain-containing protein 2	PCID2_MOUSE	7	19066.3	17144.9	14470.9	12226.6	14772.2	11080.7	13862.8	11445.7	14210.3	18847.7	12951.7	12298.9	18943	20690.4	15860.1	0.0704709	NA
P21614	Vitamin D-binding protein	Gc	P21614	P21614	Gc	Vitamin D-binding protein	VTDB_MOUSE	19	54470.9	41479.7	57936.1	49965.9	52259.1	45048.3	48067.6	48672	46876.2	34463.8	43845.9	35000.2	51984.4	43985.8	46433.5	0.0704782	NA
Q60755	Calcitonin receptor	Calcr	Q60755	Q60755;Q790U4;Q924D5;Q924D6;Q924D7	Calcr	Calcitonin receptor	CALCR_MOUSE	1	68084.4	47428.2	71318	65157.7	86210.4	56460.4	60845.1	78691.4	88027.7	86659	96427.3	81404.5	53571.6	62210.2	60947.7	0.070656	NA
Q99NH0	Ankyrin repeat domain-containing protein 17	Ankrd17	Q99NH0	Q99NH0;A0A0G2JDZ9;E9Q804;E9QKG6	Ankrd17	Ankyrin repeat domain-containing protein 17	ANR17_MOUSE	35	27091.8	29385.2	26368	31085.7	32107.9	31526.9	33503.2	30497.7	31079.9	29071.7	31057.6	35528.3	33705.1	32523.6	30786.2	0.0706936	NA
A0A0N4SV61	Branched-chain-amino-acid aminotransferase (Fragment)	Bcat1	A0A0N4SV61;Q8CBC8;Q9CXX6	A0A0N4SV61;Q8CBC8;Q9CXX6	Bcat1	Branched-chain-amino-acid aminotransferase (Fragment)	A0A0N4SV61_MOUSE;Q8CBC8_MOUSE;Q9CXX6_MOUSE	1	12595.8	13210.1	11213	8564.18	2737.55	7651.56		9820.35	11318.3	11835.5	10743.8	6652.45	9206.43	8313.98	4687.21	0.0708292	NA
Q62419	Endophilin-A2	Sh3gl1	Q62419	Q62419;Q3TJB4;Q3TRJ7;Q3U3C4	Sh3gl1	Endophilin-A2	SH3G1_MOUSE	20	141150	148718	138305	136660	145171	138963	153879	150099	159206	142876	160106	155889	156186	148332	143348	0.0708779	NA
Q80TE4	Signal-induced proliferation-associated 1-like protein 2	Sipa1l2	Q80TE4	Q80TE4;A0A1D5RLY9;B9EK76	Sipa1l2	Signal-induced proliferation-associated 1-like protein 2	SI1L2_MOUSE	23	27399.1	31284.2	26148.1	38889.5	39241.2	33728.2	29318.4	29977.7	29989.9	37587.3	28186.7	31961.6	37097.5	28347.6	35850.5	0.0709149	NA
P46471	26S proteasome regulatory subunit 7	Psmc2	P46471	P46471;Q3U5V3;Q3UIH5;Q8BVQ9	Psmc2	26S proteasome regulatory subunit 7	PRS7_MOUSE	45	196373	199616	182924	191487	183065	191400	186241	182576	193426	174335	180196	189599	200257	203415	193635	0.070962	NA
A2BI12	PC4 and SFRS1 interacting protein 1	Psip1	A2BI12	A2BI12	Psip1	PC4 and SFRS1 interacting protein 1	A2BI12_MOUSE	3	15905.5	25077.8	19246.5	17752.5	16566.9	14118.9	8277.23	14742.1	11527.5	17912.5	19300	21923.8	11411.6	19431.5	18637.5	0.0709655	NA
Q3TUH1	Phosphatidate cytidylyltransferase, mitochondrial	Tamm41	Q3TUH1	G5E881;Q3TUH1;G3UWL8	Tamm41	Phosphatidate cytidylyltransferase, mitochondrial	TAM41_MOUSE	16	59169.3	56567	61706.6	63436	60692	61957.4	55640.4	57601.9	61863.4	65616	70160.9	60306.6	61789.9	65760.7	66470.5	0.0710466	NA
Q64514	Tripeptidyl-peptidase 2	Tpp2	Q64514	Q64514;A0A087WRC0;Q3TB11;Q3TW28;Q3U4M7;Q05DJ9;Q3V3M8;Q3V451	Tpp2	Tripeptidyl-peptidase 2	TPP2_MOUSE	86	266017	280948	250079	252970	242840	240386	259319	259023	253598	246702	258322	264347	268522	270484	263639	0.0713071	NA
Q3U2A8	Valine--tRNA ligase, mitochondrial	Vars2	Q3U2A8	Q3U2A8;F6YJY2;F7A8L1	Vars2	Valine--tRNA ligase, mitochondrial	SYVM_MOUSE	29	36215.6	37857.6	36554.7	34948.8	35248.6	38744.3	36004.7	30559.3	34117.4	36023.3	30080.7	28853.6	35964.5	37676.1	42531.3	0.0714445	NA
P50544	Very long-chain specific acyl-CoA dehydrogenase, mitochondrial	Acadvl	P50544	P50544;B1AR28;Q3UJR6	Acadvl	Very long-chain specific acyl-CoA dehydrogenase, mitochondrial	ACADV_MOUSE	47	156936	136078	158239	153488	147825	152799	144630	131749	144908	132171	140073	140690	131471	141608	132809	0.071665	NA
A0A0R4J065	Cysteine protease	Atg4b	A0A0R4J065	A0A0R4J065	Atg4b	Cysteine protease	A0A0R4J065_MOUSE	2	14767.8	20481.3	15320.4	8190.73		5192.65	25492.2	11452.4	20039.7	21538.3	17400.3	20980.8	12418.9	18366.5		0.0719573	NA
Q8K1X4	Nck-associated protein 1-like	Nckap1l	Q8K1X4	Q8K1X4	Nckap1l	Nck-associated protein 1-like	NCKPL_MOUSE	9	8035.55	10207.2	11592.2	6000.76	8797.06	9875.11	11792.5	10756.6	14385.1	9202.32	5847.81	8421.91	10350.3	8094.71	10518.1	0.0719793	NA
Q2KN98	Cytospin-A	Specc1l	Q2KN98	Q2KN98;A0A0R4J0J8;Q6GQV8;Q8C9Q9	Specc1l	Cytospin-A	CYTSA_MOUSE	23	21296.7	20575.3	18364.6	14162.6	14664.6	15667.8	16474.4	15012.7	16150.1	14644.2	18913.1	22748.4	18746.4	17661.8	15644.4	0.0721263	NA
Q5U430	E3 ubiquitin-protein ligase UBR3	Ubr3	Q5U430	Q5U430;F6QC57;B3DFI9	Ubr3	E3 ubiquitin-protein ligase UBR3	UBR3_MOUSE	29	34767.1	32912.4	38927.3	32744.7	29506.4	34378.5	41066.3	37934.7	39526.2	32195	35839	38152	39077.1	33825.5	36212.1	0.0723915	NA
P42125	Enoyl-CoA delta isomerase 1, mitochondrial	Eci1	P42125	P42125;A0A3Q4EC00;A0A452J8A5;Q9DBN7	Eci1	Enoyl-CoA delta isomerase 1, mitochondrial	ECI1_MOUSE	18	234784	208787	213381	215738	211824	222945	203890	214010	217392	187946	208961	186054	203533	205058	215284	0.0724933	NA
Q9WTU6	Mitogen-activated protein kinase 9	Mapk9	Q9WTU6	Q9WTU6;Q5NCK8;Q8C094	Mapk9	Mitogen-activated protein kinase 9	MK09_MOUSE	8	62435.4	75269.2	67355	67596.5	66003.1	64667.7	64375.9	65313.1	66894.4	56667.4	72527.2	61615.9	57774.2	55926.2	53840.5	0.0725488	NA
Q9WV31	Activity-regulated cytoskeleton-associated protein	Arc	Q9WV31	Q9WV31	Arc	Activity-regulated cytoskeleton-associated protein	ARC_MOUSE	9	33426.5	34471.8	29166.3	23302.3	23676.7	26930.9	28221.5	34082.8	29250.9	27856.9	32508.7	36292.3	30981.9	28671.1	23425.3	0.0727888	NA
Q921E2	Ras-related protein Rab-31	Rab31	Q921E2	P35285;Q921E2;Q0PD34;Q3TXV4;A2ARZ7;D6RFT6;Q3TM43;Q9CXG2	Rab31	Ras-related protein Rab-31	RAB31_MOUSE	26	141924	128612	138960	137935	136141	127948	137303	156278	139736	125768	146239	158901	164548	152880	161317	0.072822	NA
Q61699	Heat shock protein 105 kDa	Hsph1	Q61699	Q61699;Q8C6H1;E9Q0U7	Hsph1	Heat shock protein 105 kDa	HS105_MOUSE	87	458082	528053	387503	332390	399178	431610	524554	494200	506376	431695	489676	503478	460160	513289	458853	0.072964	NA
Q9QXT0	Protein canopy homolog 2	Cnpy2	Q9QXT0	Q9QXT0;A0A1W2P729	Cnpy2	Protein canopy homolog 2	CNPY2_MOUSE	15	128673	125543	120102	102582	115693	118575	119110	104453	111487	109545	103973	115498	115300	107098	106844	0.0731361	NA
Q91ZU6	Dystonin	Dst	Q91ZU6	Q91ZU6;A0A087WRB8;A0A087WSP0;E9Q9X1;S4R1P5;A0A087WPR7	Dst	Dystonin	DYST_MOUSE	239	110979	105989	106527	102716	105468	109788	107192	113779	115818	101082	109100	116654	116049	117434	119115	0.0731426	NA
A0A0J9YUD5	Nucleoporin 205	Nup205	A0A0J9YUD5;B9EJ54;Q6ZQG1	A0A0J9YUD5;B9EJ54;Q6P9L5;Q6PDG0;Q6ZQG1	Nup205	Nucleoporin 205	A0A0J9YUD5_MOUSE;B9EJ54_MOUSE;Q6ZQG1_MOUSE	44	72379.9	67420.3	69848.9	78288.3	78219.1	70716.9	64121.2	72219.2	61967.6	63807.5	68110	68743.9	65014.3	67812.6	72021.3	0.0731674	NA
Q9CXA2	Trans-L-3-hydroxyproline dehydratase	L3hypdh	Q9CXA2	Q9CXA2	L3hypdh	Trans-L-3-hydroxyproline dehydratase	T3HPD_MOUSE	5	12225.1	12084.9	10975.5	13914.5	24913.6	19837.5	8489.21	11072.7	14696.9	13253.5	15212.8	6116.17	10268.3	12524.8	11539.9	0.0732325	NA
Q6PHS6	Sorting nexin-13	Snx13	Q6PHS6	Q6PHS6;E9Q7T4;E9QNG6;Q3U457;Q3V091;Q6NX82;Q80TT7	Snx13	Sorting nexin-13	SNX13_MOUSE	10	13531.6	16251.5	9837.93	10821.6	12314.7	9637.79	14087.4	13859.6	13912.5	13811.6	14301.2	16744.8	15714.9	15531.4	14516.4	0.0732546	NA
O35379	Multidrug resistance-associated protein 1	Abcc1	O35379	A5D6P3;O35379;Q8C7V6	Abcc1	Multidrug resistance-associated protein 1	MRP1_MOUSE	11	16677.9	19196.7	17443.9	16974	20275	15727.2	16836.6	15243.3	17293.6	12160.4	16245.8	14143	12854.8	15941.3	7912.17	0.0733841	NA
Q3UGM2	Serine/threonine-protein kinase Nek10	Nek10	Q3UGM2	Q3UGM2;K3W4R8	Nek10	Serine/threonine-protein kinase Nek10	NEK10_MOUSE	1	21378.7	24820.7	26071.5			19850.4	27956.9	19995.3	28693.2	30390.8	31068.3	34826.8			30664.9	0.0736275	NA
Q99JR8	SWI/SNF-related matrix-associated actin-dependent regulator of chromatin subfamily D member 2	Smarcd2	Q99JR8	Q99JR8;G3UXC0;Q3TM59	Smarcd2	SWI/SNF-related matrix-associated actin-dependent regulator of chromatin subfamily D member 2	SMRD2_MOUSE	2	2641.93	4031.69		2163.5		2778.63			762.768	2587.64		1915.99	1115.14		1201.15	0.0738651	NA
Q9Z1X4	Interleukin enhancer-binding factor 3	Ilf3	Q9Z1X4	Q91WM1;Q9Z1X4;A0A1L1STE4;Q45VK5;Q45VK6;A0A1L1SQR7;Q8C5B7	Ilf3	Interleukin enhancer-binding factor 3	ILF3_MOUSE	53	199288	191452	197280	205428	190441	198937	174303	184547	185562	192190	192654	199665	181380	191538	200432	0.074063	NA
Q8BMS1	Trifunctional enzyme subunit alpha, mitochondrial	Hadha	Q8BMS1	Q8BMS1	Hadha	Trifunctional enzyme subunit alpha, mitochondrial	ECHA_MOUSE	67	294005	260430	296136	304823	295360	287385	260988	245076	266087	247094	287804	267359	261527	274457	281367	0.0741296	NA
Q5RKZ7	Molybdenum cofactor biosynthesis protein 1	Mocs1	Q5RKZ7	Q5RKZ7	Mocs1	Molybdenum cofactor biosynthesis protein 1	MOCS1_MOUSE	5	8704.37	7508.65	9672.13	17184.5	11461.4	11305.8	10745.6	12091.1	7945.36	18710	12927.6	13612.8	10670.3	13630.2	8752.28	0.0742249	NA
Q99LD9	Translation initiation factor eIF-2B subunit beta	Eif2b2	Q99LD9	Q99LD9;D3Z487;D3Z7J6;Q8BK57	Eif2b2	Translation initiation factor eIF-2B subunit beta	EI2BB_MOUSE	17	25791.8	28296.8	29645.5	21169	21105.7	25518.1	21039.6	26636.6	27989.1	27052.7	24296.6	27720.4	29254.2	27105	29570.9	0.0743808	NA
P67871	Casein kinase II subunit beta	Csnk2b	P67871	P67871;G3UZX4;G3UXG7;G3UXU2;G3UZA4;G3UZJ5;N0E462;N0E463;N0E4C0;N0E4C5	Csnk2b	Casein kinase II subunit beta	CSK2B_MOUSE	14	584175	581880	529458	549207	529271	539390	526459	468499	518435	494844	526005	552129	550302	550513	559507	0.074385	NA
Q6PDG5	SWI/SNF complex subunit SMARCC2	Smarcc2	Q6PDG5	Q6PDG5;A0A1W2P6N7;Q3UID0	Smarcc2	SWI/SNF complex subunit SMARCC2	SMRC2_MOUSE	58	134983	131066	128635	127647	128127	126880	118736	124609	126916	125155	116998	125427	127396	128498	139594	0.0745556	NA
Q8R1N0	Zinc finger protein 830	Znf830	Q8R1N0	Q8R1N0;F8QZ85	Znf830	Zinc finger protein 830	ZN830_MOUSE	3	7471.29	8536.65	6514.45	4937.25	5220.92	9135.91	2162.15	4769.16	5199.67	3146.43	5185.36	5017.53	5746.43	6571.73	6774.93	0.0746642	NA
P63075	Fibroblast growth factor 17	Fgf17	P63075	P37237;P63075;B7ZMS7;Q0VF19;A0A7U3JW73;A0A7U3JW74;D3Z207;D3Z208;G3DRA7;Q3V279;Q80ZL6;Q8C471	Fgf17	Fibroblast growth factor 17	FGF17_MOUSE	1	23391.5	26440.7						14116.6	16720.5		16424.9	17023	9935.79	15776.9	19347.2	0.0748086	NA
Q9CR11	YEATS domain-containing protein 4	Yeats4	Q9CR11	Q9CR11	Yeats4	YEATS domain-containing protein 4	YETS4_MOUSE	2	6467.38		2892		16625.6		11226.4	9987.18	10919.3	8257.01	14114	7186.03	7721.32	11206.9		0.0749538	NA
Q7TSH6	SR-related and CTD-associated factor 4	Scaf4	Q7TSH6	Q7TSH6	Scaf4	SR-related and CTD-associated factor 4	SCAF4_MOUSE	5	16934.9	13078.4	16474.9	11580.4	13952.9	10516.8	11621.6	11963.2	15966.2	15631.5	9782.39	11370.1	7986.99	10186.7	10189.9	0.0750491	NA
Q78J03	Methionine-R-sulfoxide reductase B2, mitochondrial	Msrb2	Q78J03	Q78J03	Msrb2	Methionine-R-sulfoxide reductase B2, mitochondrial	MSRB2_MOUSE	15	19578.8	120629	70812.8	118127	111488	128752	72778.9	113202	77553.1	59713.4	116542	121529	16775.2	67205.9	24808.1	0.0751094	NA
Q8BM55	Transmembrane protein 214	Tmem214	Q8BM55	Q8BM55;D3Z6S1	Tmem214	Transmembrane protein 214	TM214_MOUSE	12	25386.6	18121.3	17462.5	20478.8	18395.9	20298.2	10949.5	13844.2	17508.1	20280.9	23523.9	18766.6	15502.8	13262.3	18967.6	0.0751113	NA
F8WIE5	E3 ubiquitin-protein ligase	Hectd1	F8WIE5	F8WIE5	Hectd1	E3 ubiquitin-protein ligase	F8WIE5_MOUSE	2	27568.4	28388.2	16892.8	21022	15223.9	23916.5	25650.3	29428.3	23470.5	21697.9	27348.7	30748.7	33589.3	32458.9	29874.2	0.075266	NA
Q6NTA4	Ras-related GTP-binding protein B	Rragb	Q6NTA4	Q6NTA4;Q80X95	Rragb	Ras-related GTP-binding protein B	RRAGB_MOUSE	12	55680.6	47043.1	55504.4	54009.8	50149	56957	62514.4	63610.5	56304.5	51527.3	58241.2	51173.7	48140.6	50370.5	53510.7	0.0753585	NA
Q9WTX5	S-phase kinase-associated protein 1	Skp1	Q9WTX5	Q9WTX5;Q5SUR3;Q3TL58	Skp1	S-phase kinase-associated protein 1	SKP1_MOUSE	21	544595	546300	569670	545547	532211	549064	507932	536774	520480	534135	546605	576742	561947	552244	551728	0.0754406	NA
Q5IRJ6	Proton-coupled zinc antiporter SLC30A9, mitochondrial	Slc30a9	Q5IRJ6	Q5IRJ6;B2RU82;F8WHL1	Slc30a9	Proton-coupled zinc antiporter SLC30A9, mitochondrial	ZNT9_MOUSE	25	83948	91538.3	90511.1	92179.3	97067	91119.9	80098.5	80238.7	86916.9	91691.1	89087.3	82371.8	88700.3	86313.1	94000.2	0.0754872	NA
Q8R409	Protein HEXIM1	Hexim1	Q8R409	Q8R409;Q8VDF7	Hexim1	Protein HEXIM1	HEXI1_MOUSE	10	41953.6	42441.9	31378.1	34605.6	38771.3	33519.1	33955.6	37022.2	26638.4	31515.2	32771.6	36198.8	31069.1	24426.5	25481.1	0.0755212	NA
D3Z3Y1	GPI ethanolamine phosphate transferase 2	Pigg	D3Z3Y1;D3Z4I0	D3Z3Y1;D3Z4I0;D3YTQ6	Pigg	GPI ethanolamine phosphate transferase 2	D3Z3Y1_MOUSE;D3Z4I0_MOUSE	6	6444.62	7341.43	8839.8	12671.6	9441.6	11736.5	2993.88	6994.07	7721.88	10449.5	14480.6	7200.6	9587.22	7263.37	6906.9	0.0758939	NA
Q9D7P6	Iron-sulfur cluster assembly enzyme ISCU	Iscu	Q9D7P6	Q9D7P6;D3Z7W0	Iscu	Iron-sulfur cluster assembly enzyme ISCU	ISCU_MOUSE	15	87191.9	90486.6	77978.3	77273.5	85900	86217.1	96893.9	93693.2	91558.3	88740.1	88419.4	98884.6	89863.7	92643	99631	0.0759346	NA
Q571J4	MKIAA4221 protein (Fragment)	Klhl5	Q571J4	A0A0G2JEQ1;E9Q1L2;E9QA66;Q571J4;Q6PFE1	Klhl5	MKIAA4221 protein (Fragment)	Q571J4_MOUSE	3	20182.8	15298	16641.3	5819.41	11297.7	12552.6	16119.9	11689.8	12320.8	10395.8	19888.1	13203.7	9928.78		6359.21	0.0759483	NA
Q61704	Inter-alpha-trypsin inhibitor heavy chain H3	Itih3	Q61704	Q61704;A0A2I3BRQ3	Itih3	Inter-alpha-trypsin inhibitor heavy chain H3	ITIH3_MOUSE	20	27980.7	28865.1	34802.3	50588.3	62660.9	41425.1	40982.5	59610.4	36799.2	40827.9	54829.2	46782.6	43712.9	47309.9	49278.8	0.0760169	NA
Q9CZ16	Transmembrane protein 178A	Tmem178a	Q9CZ16	Q9CZ16	Tmem178a	Transmembrane protein 178A	T178A_MOUSE	4	18581.2	14507.6	13666.8	11374.1	11743.6	14502.9	10112.2	12112.8	9943.1		17243.6	13016.2	14172.7	13759.4	16689.3	0.0760783	NA
B2RXT5	Glucose-6-phosphate isomerase	Gpi1	B2RXT5	B2RXT5	Gpi1	Glucose-6-phosphate isomerase	B2RXT5_MOUSE	1	1499200	849788	1283640	813271	794843	778941	1464440	1304130	1357400	859130	1220140	704805	1140890	1221990	685033	0.0762983	NA
P52194	Calmegin	Clgn	P52194	P52194	Clgn	Calmegin	CLGN_MOUSE	5	5124.37	10617	7635.25		2714.19	3384.73	3745.04	5225.78	3884.63	9019.29	6274	5516.87	5955.02	5289.49		0.0763317	NA
Q8BXN7	Protein phosphatase 1K, mitochondrial	Ppm1k	Q8BXN7	Q8BXN7;B9EHW0	Ppm1k	Protein phosphatase 1K, mitochondrial	PPM1K_MOUSE	4	23629	25194.1	23916.5	24416.4	12518.9	15764	16657.1	21052.3	16088.3	19189.1	21424.5	23552.9	21802.4	25808.3	32878.7	0.0766118	NA
Q9D0F9	Phosphoglucomutase-1	Pgm1	Q9D0F9	Q9D0F9;Q3U6X6;A2CEK3;Q5RJV4;Q66JR7;Q7TNU0	Pgm1	Phosphoglucomutase-1	PGM1_MOUSE	45	310949	311685	367493	350805	338493	296936	415188	380789	366854	365543	359558	361920	351944	366066	422746	0.076756	NA
Q99KW3	TRIO and F-actin-binding protein	Triobp	Q99KW3	Q99KW3;A0A2U3TZ82;Q3U2M9	Triobp	TRIO and F-actin-binding protein	TARA_MOUSE	3	5191.92	3246.84	3805.25	4218.94	5873.26		6018.41	3875.98	4697.18	7073.24	7026.04		3203.65	5369.57	3142.01	0.0768216	NA
B2RXQ2	Ppfia1 protein	Ppfia1	B2RXQ2;B2RXW8;B8QI33	B2RXQ2;B2RXW8;B8QI33;S4R1D4	Ppfia1	Ppfia1 protein	B2RXQ2_MOUSE;B2RXW8_MOUSE;B8QI33_MOUSE	20	58261.2	50091.3	55066.6	55576.6	65336.4	48460.8	48408.7	46589.8	41520.4	50963	46349.5	46693.5	50909.8	41628.1	45726.4	0.0768652	NA
Q9CR70	EKC/KEOPS complex subunit Lage3	Lage3	Q9CR70	Q9CR70;A0A158SIT5;J3JS94	Lage3	EKC/KEOPS complex subunit Lage3	LAGE3_MOUSE	2	14781.7	26256.1		33094.5	42240.8	32239.6	20350.3	22953	19505.7	20719.9	27396.2	27176.5	36616.6	20154.1	39852	0.076945	NA
Q9WTR1	Transient receptor potential cation channel subfamily V member 2	Trpv2	Q9WTR1	Q9WTR1	Trpv2	Transient receptor potential cation channel subfamily V member 2	TRPV2_MOUSE	18	220401	228249	225083	181936	182261	216256	212916	269993	220708	213266	234541	208996	196038	205606	190827	0.0769863	NA
Q61001	Laminin subunit alpha-5	Lama5	Q61001	Q61001;Q6ZQA1	Lama5	Laminin subunit alpha-5	LAMA5_MOUSE	67	117062	127625	144353	128287	136461	144869	134268	141163	96520.4	84462	109773	104287	97047.2	108556	122527	0.0770794	NA
Q04207	Transcription factor p65	Rela	Q04207	Q04207;Q548Y4;Q3U3Q8;Q8BTL4;A0A494BA44	Rela	Transcription factor p65	TF65_MOUSE	7	30451.7	22417.9	19589.4	13624	18435.6	23497.1	20950.3	18896.6	21041.5	10705.1	15353.8	16313.8	19512.9	18850.9	18405.5	0.0773399	NA
P35689	DNA excision repair protein ERCC-5	Ercc5	P35689	P35689;E9QM61;B2RUC3;Q3TPQ3;Q3TUN4;Q3UV64;Q6P9Q0;Q8CAG2	Ercc5	DNA excision repair protein ERCC-5	ERCC5_MOUSE	2	1414.41		700.885			1366.2		3415.18				3797.82		1028.12	1460.49	0.0774691	NA
Q9D1D4	Transmembrane emp24 domain-containing protein 10	Tmed10	Q9D1D4	Q9D1D4;A0A1Y7VM54	Tmed10	Transmembrane emp24 domain-containing protein 10	TMEDA_MOUSE	15	184934	172811	175537	168761	191229	190792	163736	144161	159229	142707	165235	175110	157471	161661	177480	0.0776651	NA
P59268	Palmitoyltransferase ZDHHC9	Zdhhc9	P59268	P59268	Zdhhc9	Palmitoyltransferase ZDHHC9	ZDHC9_MOUSE	4	3542.1	3447.72	4555.27	8847.38		9693.38	7528.41		4682.82	4245.79	6995.2	5376.39	9971.86	6101.59	4635.71	0.0779572	NA
Q5F2E7	FMR1-interacting protein NUFIP2	Nufip2	Q5F2E7	Q5F2E7	Nufip2	FMR1-interacting protein NUFIP2	NUFP2_MOUSE	17	144833	153968	126663	109864	93686.4	121603	121196	117225	109832	127012	134921	123906	117238	143493	105384	0.0780344	NA
Q61239	Protein farnesyltransferase/geranylgeranyltransferase type-1 subunit alpha	Fnta	Q61239	Q61239;Q541Z2	Fnta	Protein farnesyltransferase/geranylgeranyltransferase type-1 subunit alpha	FNTA_MOUSE	19	57735.9	52093.2	58673.8	50407.2	49812.6	45860.9	54355.1	50035.4	56775	52613.1	47116.9	61507	59850.3	57820	62584.7	0.0780401	NA
Q8K0X8	Fasciculation and elongation protein zeta-1	Fez1	Q8K0X8	Q8K0X8;F7BWM9	Fez1	Fasciculation and elongation protein zeta-1	FEZ1_MOUSE	9	48443.9	43695.4	42870.3	50304	33125.4	40100.4	35791	43479	38002.9	44239.7	48841.1	50463.9	47881.9	52344.1	51819.6	0.0780803	NA
E9Q7P2	Voltage-dependent T-type calcium channel subunit alpha	Cacna1i	E9Q7P2	E0CXK2;E9Q7P2	Cacna1i	Voltage-dependent T-type calcium channel subunit alpha	E9Q7P2_MOUSE	7	11522.1	11305.1	17263.9	12145.4	16379.6	11730.7	12775	11318.5	7140.02	8525.14	4967.81	8974.11	9419.27	11166.4	8645.41	0.0780869	NA
Q6A087	MKIAA0302 protein (Fragment)	Sptbn2	Q6A087	Q6A087	Sptbn2	MKIAA0302 protein (Fragment)	Q6A087_MOUSE	4	170293	208311	170834	189101	209055	191902	226906	199452	175077	205273	186502	256351	253990	268722	220896	0.0783056	NA
Q9WTX2	Interferon-inducible double-stranded RNA-dependent protein kinase activator A	Prkra	Q9WTX2	Q9WTX2	Prkra	Interferon-inducible double-stranded RNA-dependent protein kinase activator A	PRKRA_MOUSE	13	48153.9	40806.8	47388	45011.5	43630.3	48810.7	39329.4	34394.5	40823.3	46519.2	40252.1	34846.1	40760.3	37382.9	36061.2	0.0783195	NA
Q9DBP5	UMP-CMP kinase	Cmpk1	Q9DBP5	A0A0R4J093;Q9DBP5	Cmpk1	UMP-CMP kinase	KCY_MOUSE	24	617789	606014	608816	573582	561482	591880	565945	599943	580722	512831	558308	587658	616016	586028	578092	0.078417	NA
P23475	X-ray repair cross-complementing protein 6	Xrcc6	P23475	P23475;A0A0R4J187	Xrcc6	X-ray repair cross-complementing protein 6	XRCC6_MOUSE	6	7878.27	3488.86	4968.87	9990.06	6275.75	6214.25	4480.26	6091.46	6664.4	3747.32	4499.12	3934.74	4264.1	2484.91	4147.56	0.078448	NA
Q3UJD6	Ubiquitin carboxyl-terminal hydrolase 19	Usp19	Q3UJD6	Q3UJD6;A0A0A6YWN9;A0A0A6YWX1;A0A991ELD7;E9Q9M5;J3KMM1;A0A0A6YX42	Usp19	Ubiquitin carboxyl-terminal hydrolase 19	UBP19_MOUSE	31	43053	48116.4	38998.4	32117.3	36042.7	41884.6	39091	40418.4	39165.7	31911	38094.9	35801.9	32877.4	37078.2	36566.3	0.07846	NA
Q9DC22	DDB1- and CUL4-associated factor 6	Dcaf6	Q9DC22	Q9DC22	Dcaf6	DDB1- and CUL4-associated factor 6	DCAF6_MOUSE	13	22900.8	17512.7	16163.1	19549.2	17843.1	18858	23792.9	24535.7	22760.5	22630.1	22058.8	19138.2	24036	19670	21492.1	0.0784648	NA
Q9D1D6	Collagen triple helix repeat-containing protein 1	Cthrc1	Q9D1D6	Q9D1D6;A0A2I3BPR1;A2RRY6;B7ZMQ8	Cthrc1	Collagen triple helix repeat-containing protein 1	CTHR1_MOUSE	1			8604.47	9722.26		11101.8		5483.82	5906.88	6920.43				9117.35		0.0785547	NA
D3YYU8	Obscurin-like protein 1	Obsl1	D3YYU8	D3YYU8;A0A803ZIZ6;A0A0A0MQG1;A0A0B4J1L4	Obsl1	Obscurin-like protein 1	OBSL1_MOUSE	1	100017	78601.1			103890		52078.1	69564.2	72443.7		78171.4	66161.6	55276.3		66565.6	0.0786404	NA
P63024	Vesicle-associated membrane protein 3	Vamp3	P63024	P63024	Vamp3	Vesicle-associated membrane protein 3	VAMP3_MOUSE	4	13265.3	12805.5	6938.35	14821.1	12852.4	15180.9	10648.4	6320.79	10225.3	13702.9	11780.5	11065.5	7890.67	10715.7	9668.46	0.0786405	NA
Q02257	Junction plakoglobin	Jup	Q02257	Q02257	Jup	Junction plakoglobin	PLAK_MOUSE	29	30343.2	31533.6	34764.2	36941.1	42566.9	35224.6	33565.7	37099.9	35519.3	43762	44039.1	38949.2	32661.2	33475.4	43932.2	0.0786481	NA
Q3TEG0	BTB (POZ) domain containing 8	Btbd8	Q3TEG0;Q8C884	Q3TEG0;Q8C884	Btbd8	BTB (POZ) domain containing 8	Q3TEG0_MOUSE;Q8C884_MOUSE	1	36433.6	44098.9	20604.8	23633.7	31066.9	22546.5	30292.9	30266.3	26880.9	27961.9	25907.2	18078.9	10535.6		16046.9	0.0787504	NA
A2A5Z6	E3 ubiquitin-protein ligase SMURF2	Smurf2	A2A5Z6	A2A5Z6;A0A338P709	Smurf2	E3 ubiquitin-protein ligase SMURF2	SMUF2_MOUSE	4	8831.28		10724.7	12550.9	11307.6	11553.8	8014.67	4696.51	8083.98	10765.5	10265.2	7998.23	8941.11	11628.6	6558.7	0.0788286	NA
Q6PB70	Anoctamin-8	Ano8	Q6PB70	Q6PB70;A0A1L1SR96	Ano8	Anoctamin-8	ANO8_MOUSE	15	34741.2	32572.4	30414.9	26792.4	29601.4	33687.7	32787.8	38992.3	36512.1	28959.9	32731.2	29729.2	36704.2	31956.4	36298.9	0.0789275	NA
Q9ERK7	Neuronal acetylcholine receptor subunit beta-2	Chrnb2	Q9ERK7	Q9ERK7;A0A0G2JG64;Q9R0C3;Q9R1J5;Q9R291;Q8VI08	Chrnb2	Neuronal acetylcholine receptor subunit beta-2	ACHB2_MOUSE	1		11575.4			9754.32		13803.3	16547			18052.7		8322.05		8027.49	0.0789761	NA
E9QAQ5	[tau protein] kinase	Gsk3b	E9QAQ5	E9QAQ5	Gsk3b	[tau protein] kinase	E9QAQ5_MOUSE	2	95304.7	92856.6	89341.8	80011.8	62733.9	84594	83012.1	99342.2	112508	103471	117052	81135	99070.6	115108	109325	0.0789809	NA
Q8BUY9	Geranylgeranyl transferase type-1 subunit beta	Pggt1b	Q8BUY9	Q8BUY9;B2RU91;A0A494BA07;Q05BF8	Pggt1b	Geranylgeranyl transferase type-1 subunit beta	PGTB1_MOUSE	3	38738.7	30022.1	27738.9	36788.7	30767.8	33243.7	30031.5	45232.5	36992.2	16671	29400.4	26836.4	44307.7	32390.7	44626.2	0.0792386	NA
Q924N4	Solute carrier family 12 member 6	Slc12a6	Q924N4	Q924N4;Q3V0N8;Q6P6P5	Slc12a6	Solute carrier family 12 member 6	S12A6_MOUSE	19	57171.8	54556.8	46038.4	63431.8	56640.3	54318.6	48790.3	54260.1	50771.4	48419.8	64788.8	61070	66400.8	61993.1	64870.2	0.0793118	NA
B2RXA1	PI-PLC X domain-containing protein 2	Plcxd2	B2RXA1	B2RXA1	Plcxd2	PI-PLC X domain-containing protein 2	PLCX2_MOUSE	3	35763	28447.1	24935.4			11760.8	17455.7	23976.6	11913.2	37438.9	55001	26994.6				0.0793529	NA
Q9QZX7	Serine racemase	Srr	Q9QZX7	Q9QZX7	Srr	Serine racemase	SRR_MOUSE	20	291238	317365	286023	275624	237343	277774	268018	307943	299296	294033	288737	288871	313733	303575	298858	0.0794177	NA
Q4QQM5	Mitoguardin 1	Miga1	Q4QQM5	Q4QQM5;B2RRB9	Miga1	Mitoguardin 1	MIGA1_MOUSE	16	42010	32930.3	39372.5	38716.3	38385.9	46293.4	31834	35955.2	33574.6	28832.6	32910.5	36377.8	38801	36445.6	39540	0.0794247	NA
P07759	Serine protease inhibitor A3K	Serpina3k	P07759	P07759;A0A0R4J0I1	Serpina3k	Serine protease inhibitor A3K	SPA3K_MOUSE	32	319398	272762	238907	264448	308284	254662	303405	351888	305028	206399	309240	211578	343096	303298	368818	0.0795308	NA
Q8K303	2010300C02Rik protein	Cracdl	Q8K303	F7B0R9;Q8K303	Cracdl	2010300C02Rik protein	Q8K303_MOUSE	2	58422.2	65944.9	44019.3	44389.1	35900.7	42943.2	40149	24588.1	23482.4	33913.8	52645.3	60729.7	35042.4	39608.3	53720.4	0.0798506	NA
Q9Z2C9	Myotubularin-related protein 7	Mtmr7	Q9Z2C9	Q9Z2C9;G3UYZ2;G3V027;I6L9A6	Mtmr7	Myotubularin-related protein 7	MTMR7_MOUSE	32	55805.1	46992.6	46949.1	51374.7	47769.2	50973.4	50867.6	54477.5	54193.7	52264.1	52302.1	57521.8	56674.4	57075.6	56473.9	0.0798894	NA
Q8CI11	Guanine nucleotide-binding protein-like 3	Gnl3	Q8CI11	Q8CI11;A0A2I3BR32;Q3TK27	Gnl3	Guanine nucleotide-binding protein-like 3	GNL3_MOUSE	4	10306.5	8671.14	13303	12454.4	9842.28	13666.1	19546.6	9147.24	7863.42	3062.44	5074.1	6229.66	12305.1	12515.2	11862.4	0.0800676	NA
Q920R0	Alsin	Als2	Q920R0	Q920R0	Als2	Alsin	ALS2_MOUSE	41	31516.4	32088.6	30837.3	32191.5	29097	28632.4	28938.1	28652	27095.6	29473.2	31160.2	30340.2	32202	29603.9	30334.7	0.0801253	NA
Q9JMK2	Casein kinase I isoform epsilon	Csnk1e	Q9JMK2	Q9JMK2;Q9QUI3;Q8CBH9	Csnk1e	Casein kinase I isoform epsilon	KC1E_MOUSE	7	50586.2	58778.5	56137.3	51298.3	53710.4	55722.3	42640.6	52896.7	43823.1	36009.8	44710.3	48254.7	47689.9	55511.6	43353.5	0.0801505	NA
Q9DCA2	Small ribosomal subunit protein uS11m	Mrps11	Q9DCA2	Q9DCA2;Q3TLY7;Q3U8Y1	Mrps11	Small ribosomal subunit protein uS11m	RT11_MOUSE	4	20622	16138.8	21298.8	21422.7	17743.7	21853.5	24285.3	20759.1	19365	25683	27882.9	24319.8	23369.4	17211.6	22605	0.0801574	NA
Q8C7M3	E3 ubiquitin-protein ligase TRIM9	Trim9	Q8C7M3	Q8C7M3;Q505D9;A0A1Y7VP88;E9QLH4;Q3TR28;A0A1Y7VJX8	Trim9	E3 ubiquitin-protein ligase TRIM9	TRIM9_MOUSE	44	150747	159438	138256	144276	136006	143194	155372	148588	152095	149329	147403	154957	155615	156179	157290	0.0805018	NA
Q9D8S4	Oligoribonuclease, mitochondrial	Rexo2	Q9D8S4	Q9D8S4;Q3T9B4;Q3TAV0;Q3UD20;Q78KL9	Rexo2	Oligoribonuclease, mitochondrial	ORN_MOUSE	13	113997	112355	117519	126185	112311	125911	120777	118121	127934	127348	115404	138274	123981	147029	140939	0.0805062	NA
Q9D3D9	ATP synthase subunit delta, mitochondrial	Atp5f1d	Q9D3D9	Q9D3D9;Q4FK74;Q9D0J2;D3Z7S4	Atp5f1d	ATP synthase subunit delta, mitochondrial	ATPD_MOUSE	5	1848740	1839640	1890530	2004100	1577730	2019950	1635830	1423460	1676620	1639810	1747120	2054440	2109040	2018500	1944560	0.0805892	NA
Q60973	Histone-binding protein RBBP7	Rbbp7	Q60973	Q60973;A2AFI9;A2AFJ1;F6ZLC6;Q3UJI2;Q3UX53;Q8C5H3	Rbbp7	Histone-binding protein RBBP7	RBBP7_MOUSE	26	174366	173923	162785	161786	159129	149091	163143	163398	171544	164548	157525	154600	156775	158997	166472	0.0806263	NA
D3YZP9	Coiled-coil domain-containing protein 6	Ccdc6	D3YZP9	D3YZP9;F6SXB0;F7B4D5	Ccdc6	Coiled-coil domain-containing protein 6	CCDC6_MOUSE	25	162578	159074	149258	139766	156368	148398	161049	147747	150669	153968	160758	156969	138413	144796	145925	0.0806398	NA
Q8BX57	PX domain-containing protein kinase-like protein	Pxk	Q8BX57	Q8BX57;A0A2C9F2B5;Q3T9R1	Pxk	PX domain-containing protein kinase-like protein	PXK_MOUSE	4	7373.33	7190.54	8629.49	6895.03	8507.28	8177.8	9557.85	11744.1	7798.97	11424.5	8804.22	11575.1	9122.23	8598.16	9293.1	0.0806516	NA
P26048	Gamma-aminobutyric acid receptor subunit alpha-2	Gabra2	P26048	P26048;Q544G1	Gabra2	Gamma-aminobutyric acid receptor subunit alpha-2	GBRA2_MOUSE	8	62966.7	73842.5	64811.5	84580.8	78450.5	82188.6	62953.5	71724.5	73172	78766	54533.8	64401.2	58252.4	71128	48218.5	0.0806595	NA
O55013	Trafficking protein particle complex subunit 3	Trappc3	O55013	O55013;Q3U9K9	Trappc3	Trafficking protein particle complex subunit 3	TPPC3_MOUSE	13	174460	195829	172341	181023	211123	194031	208047	198926	189667	213106	204013	192832	177535	177016	184673	0.0806746	NA
Q3UHX0	Nucleolar protein 8	Nol8	Q3UHX0	Q3UHX0;E9QKD1	Nol8	Nucleolar protein 8	NOL8_MOUSE	2		1009.04				4070.2		2068.91			4082.48	4915.37	3512.68		3082.35	0.0807987	NA
Q3V1N5	Hdc homolog, cell cycle regulator	Heca	Q3V1N5	Q3V1N5	Heca	Hdc homolog, cell cycle regulator	Q3V1N5_MOUSE	7	54435.6	66308.9	63839.4	66552.6	73520	81879.5	54827.1	55195.4	61533.2	57068.6	68745.1	66395.1	69448.1	56481.7	67588.6	0.0810866	NA
Q9QZV9	NTF2-related export protein 1	Nxt1	Q9QZV9	Q3UNA4;Q9QZV9;Q6P250	Nxt1	NTF2-related export protein 1	NXT1_MOUSE	2	20181.3	27797.4	25294.8	25602.7	15984.9	23182.7	10779.7	16490.2	16363.7	15443.3	15926.8	12649.4	23555.4	16320.9	9409.07	0.081327	NA
Q8K3I9	Glucocorticoid-induced transcript 1 protein	Glcci1	Q8K3I9	Q8K3I9;A0A0R4J1Y9;A0A0R4J1Z9;E9QKK4	Glcci1	Glucocorticoid-induced transcript 1 protein	GLCI1_MOUSE	13	65169.3	54208.4	50864.9	50936.4	51290.3	43996.9	52012	56043.1	50020.2	38034.2	44636.6	56163	39906.5	41165.3	44621.5	0.0814343	NA
Q9CY34	NEDD8-conjugating enzyme UBE2F	Ube2f	Q9CY34	Q9CY34;Q3UWQ3	Ube2f	NEDD8-conjugating enzyme UBE2F	UB2FA_MOUSE	6	351077	358298	325947	350048	318302	327619	346620	353568	344714	344496	375558	416288	377572	422159	360422	0.0817893	NA
Q9WVI9	C-Jun-amino-terminal kinase-interacting protein 1	Mapk8ip1	Q9WVI9	Q9WVI9;Q3UI81;Q6GQW8	Mapk8ip1	C-Jun-amino-terminal kinase-interacting protein 1	JIP1_MOUSE	16	20480.7	20952.5	20483.8	16694.2	18763.1	17043.5	21270.5	20952	22041.1	17088.2	23715.8	22574.4	19081.1	19406.6	16914	0.081814	NA
A2AI05	NADPH-dependent diflavin oxidoreductase 1	Ndor1	A2AI05	A2AI05;A0A2I3BQN1;F6XCS1	Ndor1	NADPH-dependent diflavin oxidoreductase 1	NDOR1_MOUSE	3	11793.3	12066.8	12420.5	12344.4	11214.5	9712.08		19641.4	13315.7	10161.3	18456.5	9753.77	20959.8	14779.4	21733.5	0.0819415	NA
Q6DFW5	Phospholipid-transporting ATPase IF	Atp11b	Q6DFW5	Q6DFW5;A0A0G2JE89;Q3U2B7;Q6ZQ17;A0A0G2JED0;Q8VH36	Atp11b	Phospholipid-transporting ATPase IF	AT11B_MOUSE	9	37045.4	45768.7	37364.5	37793.7	26832	28186.8	35419.6	40108.2	41341	52889.5	74336.1	38209.7	39151.2	35747.3	41853.9	0.0819972	NA
A0A087WQH8	Solute carrier family 35, member A4	Slc35a4	A0A087WQH8	A0A087WQH8	Slc35a4	Solute carrier family 35, member A4	A0A087WQH8_MOUSE	2	20729.3	12464.1	17812.2	17906	14667.2	21540.2	20313.1	16679.1	19223.2	25102	25778.7	25613.8	16781.3	29666.6	24993.7	0.0820243	NA
Q3UHE3	Ig-like domain-containing protein	Ntrk2	Q3UHE3	Q3UHE3	Ntrk2	Ig-like domain-containing protein	Q3UHE3_MOUSE	1	43923.6	42958.3	31945.1	38815.5	31925	31204.4	30630.1	37342.3	60125.1	41414.3	39279.4	41864	54467.4	52343.1	57598.7	0.082035	NA
Q3TNH5	Cotranscriptional regulator FAM172A	Fam172a	Q3TNH5	Q3TNH5;E9QMA2;Q6PFX1;Q9Z106	Fam172a	Cotranscriptional regulator FAM172A	F172A_MOUSE	7	15930.9	16888.9	17455.5	16678.3	18095.6	16456.1	12605.4	15656.9	11723.6	16538.7	11997.1	16743.4	11921.8	15355.4	13568.6	0.0821131	NA
Q9Z2A0	3-phosphoinositide-dependent protein kinase 1	Pdpk1	Q9Z2A0	Q9Z2A0;F2Z3X6;Q3UGN6;Q3UHZ0;Q810Z4;Q8K3L3;F2Z3Z9	Pdpk1	3-phosphoinositide-dependent protein kinase 1	PDPK1_MOUSE	32	137267	143010	144293	127067	130939	132275	114754	129212	135867	129297	127127	140524	138817	138589	136534	0.0823493	NA
P46978	Dolichyl-diphosphooligosaccharide--protein glycosyltransferase subunit STT3A	Stt3a	P46978	P46978;A0A1S6GWK0;Q3TG02;Q3TUR1;Q3TVN9;Q3U547;Q3U573;Q3U9H4;Q3UA28;Q5U412;Q8BMP9	Stt3a	Dolichyl-diphosphooligosaccharide--protein glycosyltransferase subunit STT3A	STT3A_MOUSE	15	83902	81488.7	73446.7	69435.6	73605	67156.8	81300.7	81614.8	76331.6	72662.7	75410.6	62241.3	71394.2	79538.1	70371.8	0.0823586	NA
P29319	Ephrin type-A receptor 3	Epha3	P29319	P29319;Q8BRB1;B7ZNN5;Q8C3U1	Epha3	Ephrin type-A receptor 3	EPHA3_MOUSE	3	4058.88	4859.11	5056.37			2676.87			8539.79			5707	3852.28	5702.29		0.0823752	NA
O55028	[3-methyl-2-oxobutanoate dehydrogenase [lipoamide]] kinase, mitochondrial	Bckdk	O55028	O55028;A0A0U1RNL7;A0A0U1RPT4;A0A0U1RQ97;D3Z7R0;Q3UC13;Q3UCB5;Q8C6H9	Bckdk	[3-methyl-2-oxobutanoate dehydrogenase [lipoamide]] kinase, mitochondrial	BCKD_MOUSE	11	32403.7	28128.2	37237	34657.1	34908.4	34148	29086.5	30225.2	24007.7	25973.9	32263.8	30214.7	36622.8	31976.3	34232.9	0.0824195	NA
A3KGR9	Histocompatibility 13 (Fragment)	H13	A3KGR9	Q9D8V0;A3KGR9;Q6PGJ8	H13	Histocompatibility 13 (Fragment)	A3KGR9_MOUSE	8	45105.4	42923.3	37065.7	44646.9	41133.7	44017.3	17434.5	23753.3	39312.3	39856.7	41265.2	32689.4	42126.7	28805	39399.2	0.0824298	NA
Q8VDM1	Zinc finger CCCH-type with G patch domain-containing protein	Zgpat	Q8VDM1	Q8VDM1;F7C2Y9	Zgpat	Zinc finger CCCH-type with G patch domain-containing protein	ZGPAT_MOUSE	5	3491.7	2061.41	3257.38	3410.02	4310.66	7138.09	6852.48	5734.14	4381.34	2609.16	2788.44	4281.08	1862.27	4374	2852.8	0.0825491	NA
Q8BIJ6	Isoleucine--tRNA ligase, mitochondrial	Iars2	Q8BIJ6	Q8BIJ6;E9PWN2;E9PWN3;Q8BIL6;Q8C1P9	Iars2	Isoleucine--tRNA ligase, mitochondrial	SYIM_MOUSE	70	301961	282801	289966	296259	290678	295478	289592	284840	274887	265415	289827	299673	300279	308755	316610	0.0826099	NA
Q9JIN6	Calcium-activated potassium channel subunit beta-4	Kcnmb4	Q9JIN6	Q9JIN6	Kcnmb4	Calcium-activated potassium channel subunit beta-4	KCMB4_MOUSE	4	14399.1	9587.57	9637.55	8744.24	7033.05	9192.14	9138.13	8341.88	9253.91		5950.93	6279.81	10018.2	17692	10891.6	0.0826248	NA
Q5DTY3	Conserved oligomeric Golgi complex subunit 1 (Fragment)	mKIAA1381	Q5DTY3	Q5DTY3	mKIAA1381	Conserved oligomeric Golgi complex subunit 1 (Fragment)	Q5DTY3_MOUSE	1	7708.03	5857.55	4584.05	5658.05	2771.65		9507.2	6118.87	8838.72	5899.78		1904.39	3593.92	1804.72	4814.39	0.0827166	NA
E9QN14	SLIT-ROBO Rho GTPase activating protein 3	Srgap3	E9QN14	E9QN14	Srgap3	SLIT-ROBO Rho GTPase activating protein 3	E9QN14_MOUSE	2	48379.7	38117.8	46272.3	55317.1	42096	57992.8	67494.2	62979	53039	53249	40731.8	63671.2	67380.8	65262.3	57407.5	0.0827707	NA
Q9QXK7	Cleavage and polyadenylation specificity factor subunit 3	Cpsf3	Q9QXK7	Q9QXK7;A0A1Y7VIZ9;A0A1Y7VJ97;A0A1Y7VJU9;A0A1Y7VLY3;Q3TC91;Q3U057;Q3UDS1;Q497G2	Cpsf3	Cleavage and polyadenylation specificity factor subunit 3	CPSF3_MOUSE	15	17339.4	13055.9	18449.6	13050	14558.8	15785.2	14337	12788.8	10103.2	12366.8	10002.2	12834.6	12028.3	13734.5	13004.9	0.083072	NA
Q9CQQ8	U6 snRNA-associated Sm-like protein LSm7	Lsm7	Q9CQQ8	Q9CQQ8	Lsm7	U6 snRNA-associated Sm-like protein LSm7	LSM7_MOUSE	2	85798.8	86539.3	75221	81967.1	76539.8	61137.8	89141.2	91467.9	85444.3	87974.5	86119.5	89528.3	87637.8	81081.6	75787.7	0.0831212	NA
Q8BZ00	Sodium/hydrogen exchanger 9	Slc9a9	Q8BZ00	Q8BZ00;A8E634;Q3T994;Q499E9	Slc9a9	Sodium/hydrogen exchanger 9	SL9A9_MOUSE	1	1345.64		711.508			2303.39		3017.13	2885.95			1589.1	1029.47			0.0832126	NA
Q9QZS0	Collagen alpha-3(IV) chain	Col4a3	Q9QZS0	Q9QZS0	Col4a3	Collagen alpha-3(IV) chain	CO4A3_MOUSE	3	56640.8	53729		31418.7	40629	44409.3		54471.9			51311.6	29695.2	27144.8		25382.8	0.0832589	NA
Q8BWU5	tRNA N6-adenosine threonylcarbamoyltransferase	Osgep	Q8BWU5	Q8BWU5;A0A0R4J1Y3;E9QMF4;Q3UQ67;Q58EU1;E0CXW7	Osgep	tRNA N6-adenosine threonylcarbamoyltransferase	OSGEP_MOUSE	14	40745	39964.6	41069.8	35337	36025.1	41745.2	33761	33004.3	37697.7	32715.2	26246	34891.3	35613.9	28581.3	38785.8	0.0834303	NA
P62313	U6 snRNA-associated Sm-like protein LSm6	Lsm6	P62313	P62313;Q542U7	Lsm6	U6 snRNA-associated Sm-like protein LSm6	LSM6_MOUSE	5	106584	116930	109123	119572	127488	106828	105576	125123	123372	101417	98194.1	94864.7	124685	107482	109160	0.0834467	NA
B1AVN9	Phosphatase and actin regulator	Phactr2	B1AVN9;B1AVP0	A1L3S9;B1AVN9;B1AVP0;F7D4H5;Q3UQ19;Q3UTF8;Q91VK6	Phactr2	Phosphatase and actin regulator	B1AVN9_MOUSE;B1AVP0_MOUSE	11	20991.2	21064.7	19732.3	15288	17216.2	21206.7	22623.2	21425	24426.8	15459.3	19551.1	20958.8	23642.8	20416.8	21398	0.0835177	NA
P70677	Caspase-3	Casp3	P70677	P70677;Q8BNT4	Casp3	Caspase-3	CASP3_MOUSE	8	39412	34638.5	36797.2	45790.1	43700.7	32115.2	28648.5	33658.6	35136.9	29831	33597.3	29781.7	29960	35179.9	31968	0.0835819	NA
Q9Z1Q5	Chloride intracellular channel protein 1	Clic1	Q9Z1Q5	Q9Z1Q5;Q3TIP8;Q542F1	Clic1	Chloride intracellular channel protein 1	CLIC1_MOUSE	10	75131.2	52711.4	63136.5	83030.5	95889.2	67410.3	59693.1	64114.8	70139	60525.3	63207	52011.9	61432.1	65610.2	72196.7	0.0836179	NA
Q9JKF1	Ras GTPase-activating-like protein IQGAP1	Iqgap1	Q9JKF1	Q9JKF1;Q3TU98;Q6ZQK2;Q80UW7;Q8BPA6;Q8CDT3	Iqgap1	Ras GTPase-activating-like protein IQGAP1	IQGA1_MOUSE	54	119708	89863.6	124188	112891	132430	118988	94479.8	86318.1	93825.4	60886.6	108679	90779.1	89867.8	103238	98841.7	0.0836559	NA
P01837	Immunoglobulin kappa constant	Igkc	P01837	P01837;A0A0B6VQ20;A0A0C6EL31;A0A0D5ZY64;A0A0E4B213;A0A0F7R1B7;A0A0F7R5U8;A0A0M3KL49;A0A0M4KEQ7;A0A0U5BC76;A0A125T904;A0A125T906;A0A125T908;A0A4U9FD83;A0A5E3;A0A5H1ZRK8;A2NHM3;A2P1G9;I6L958;I6L978;I6L991;I6L9E1;I6L9E2;Q52L64;Q52L95;Q58EU8;Q5XFY8;Q65ZC0;Q7TS98	Igkc	Immunoglobulin kappa constant	IGKC_MOUSE	7	70121	61427.4	73295.6	77831.9	112363	90474.5	124618	134781	86244.4	48944.1	60146.7	70453.7	123571	78877	48988.2	0.0837774	NA
Q3TMH2	Secernin-3	Scrn3	Q3TMH2	Q3TMH2;A2AWQ9;Q6P6J8	Scrn3	Secernin-3	SCRN3_MOUSE	28	171132	157455	155594	146283	148032	164433	160405	163001	178366	144292	161136	165657	167039	177980	191968	0.0839168	NA
Q8C0D9	Centrosomal protein of 68 kDa	Cep68	Q8C0D9	Q8C0D9;Q3TRP8;Q3ULV4;Q6A043	Cep68	Centrosomal protein of 68 kDa	CEP68_MOUSE	3	5611.97	6686.79	4969.53	7485.27	12292.2	10117.1	8540.14	6757.92	6050.68	9347.83	5440.23	8759.07	6703.11	7528.58	5698.16	0.0839662	NA
O35671	Integrin beta-1-binding protein 1	Itgb1bp1	O35671	O35671;Q3UGH2	Itgb1bp1	Integrin beta-1-binding protein 1	ITBP1_MOUSE	3		16369.6	24582.7	7985.13	7911.39	8802.53	13025.9	15695	5792.59	14215.8	9886.04	12710.1	8000.63	5948.14	16069.9	0.0841129	NA
Q64311	Protein N-terminal asparagine amidohydrolase	Ntan1	Q64311	Q64311;D3YZ99;Q8BRX4	Ntan1	Protein N-terminal asparagine amidohydrolase	NTAN1_MOUSE	4	7668	9101.99	14202.4	9906.34	4662.29	5779.76	12274.7	2863.7	15591.3	1224.13	7963.44	9109.32	14709.8	16830.7	16502.7	0.0841869	NA
Q6DFV7	Nuclear receptor coactivator 7	Ncoa7	Q6DFV7	Q6DFV7;A0A1L1SQY8;A0A1L1SSS4;B9EIW5	Ncoa7	Nuclear receptor coactivator 7	NCOA7_MOUSE	44	44065.4	47437.6	36838	33677.6	37398.8	39533.4	43207.5	47120.7	43455.3	42615.3	41177.7	43511.1	39854.8	41857.6	40851	0.0843473	NA
Q8R3V6	CUE domain-containing protein 1	Cuedc1	Q8R3V6	Q8R3V6;A2RS63;B7ZNF1;F2Z3X3;Q3TRP3	Cuedc1	CUE domain-containing protein 1	CUED1_MOUSE	4	16633.9	16003.2	21558.1	13828.9	5864.88	10462.9	14176.2	13896.9	14171.6	6192.63	15319	11592.2	15014.6	10860.9	15092.7	0.0843609	NA
Q62376	U1 small nuclear ribonucleoprotein 70 kDa	Snrnp70	Q62376	Q62376;A2RS68;Q9CR32	Snrnp70	U1 small nuclear ribonucleoprotein 70 kDa	RU17_MOUSE	24	136593	130746	135001	144734	134543	148434	143934	147921	133924	130107	129882	138631	150260	138435	156607	0.0844317	NA
P55258	Ras-related protein Rab-8A	Rab8a	P55258	P55258;Q0PD50;Q3UHW5	Rab8a	Ras-related protein Rab-8A	RAB8A_MOUSE	8	76463.4	65728.1	69331	88154.9	90974.9	77526.7	93104.8	80707.1	87286.5	66429.6	72563.3	76857.5	68896.9	94798	80928.4	0.0844382	NA
Q8BW22	Calcium-responsive transactivator	Ss18l1	Q8BW22	Q8BW22	Ss18l1	Calcium-responsive transactivator	CREST_MOUSE	5	28795.5	29906.7	34442.1	33971.3	36872.4	23058.1	45400.6	45366.1	46072.1	33477.4	32477.7	29563.7	43410.9	23967.2	17129.8	0.0846429	NA
O88456	Calpain small subunit 1	Capns1	O88456	O88456;Q9D7J7;A0A0R4J1C2	Capns1	Calpain small subunit 1	CPNS1_MOUSE	11	198089	197115	223895	201811	229181	197204	238010	256568	224620	219060	254242	227256	212471	218846	223132	0.0846918	NA
A2AJI0	MAP7 domain-containing protein 1	Map7d1	A2AJI0	A2AJI0;A2AJI1;A8Y5P4	Map7d1	MAP7 domain-containing protein 1	MA7D1_MOUSE	27	165908	164894	157093	156104	146384	153362	153387	173591	156967	148168	156661	171372	178780	165827	178848	0.0847011	NA
A0A1Y7VLQ2	Predicted gene 42517	Tmem217rt	A0A1Y7VLQ2	A0A1Y7VLQ2	Tmem217rt	Predicted gene 42517	A0A1Y7VLQ2_MOUSE	4	11057	9772.91	7521.21	7957.98	9974.66	3228.09	15933.4	13080.8	8158.36	15725.3	14160.9	12343.5	16228.9	10815.9	11010.9	0.0847085	NA
Q9CXI3	DBH-like monooxygenase protein 1	Moxd1	Q9CXI3	Q9CXI3	Moxd1	DBH-like monooxygenase protein 1	MOXD1_MOUSE	6	10321.6	9204.52	7662.64	10220.5		11895.8	7052.52	3505.81		7904.73	5852.57	6812.4	7687.21	9304.74	3921.05	0.0848646	NA
Q7TNS5	RIKEN cDNA B630019K06 gene	B630019K06Rik	Q7TNS5;Q8C8L2	Q9QZN1;Q7TNS5;Q8C8L2	B630019K06Rik	RIKEN cDNA B630019K06 gene	Q7TNS5_MOUSE;Q8C8L2_MOUSE	7	39622.7	34077.4	40449.9	30718.4	38604.3	43345.3	42985.5	32888.5	40458.6	31975.5	33523.1	30094.1	30701.6	31602.3	27281.4	0.0848702	NA
A2A8Z1	Oxysterol-binding protein-related protein 9	Osbpl9	A2A8Z1	A2A8Z1;A0A0A6YXH3;A0A1S6GWJ0;E9PXZ2;E9Q6C1;F6UHR6;Q5FWX7;Q8R0G3;Q99LZ2	Osbpl9	Oxysterol-binding protein-related protein 9	OSBL9_MOUSE	15	28951.9	27491.5	29786.3	31286.5	29378.4	31966.2	28293.9	27085.8	29658.2	19743.1	26369.1	31442.8	31326	38387.8	32997.6	0.084882	NA
Q80U56	Late secretory pathway protein AVL9 homolog	Avl9	Q80U56	Q80U56	Avl9	Late secretory pathway protein AVL9 homolog	AVL9_MOUSE	26	74834.3	78247	69644.2	76295.4	74297	80261.9	80657.4	88203.4	83298.1	83019.3	81036.9	73818.4	77039.8	80753	78728.7	0.0849527	NA
P58158	Galactosylgalactosylxylosylprotein 3-beta-glucuronosyltransferase 3	B3gat3	P58158	P58158;D4Q8F9;Q3UJY2;Q3UN75	B3gat3	Galactosylgalactosylxylosylprotein 3-beta-glucuronosyltransferase 3	B3GA3_MOUSE	8	60024.3	66298.3	49420.9	87749.6	64690.2	77554	72591.8	66099.6	67410.2	62187.6	71857.7	66855.6	72194.8	70543	75187.9	0.085113	NA
Q91VA3	Calpain-8	Capn8	Q91VA3	Q91VA3;A0A0A6YVU9;A0A0R4J0K6	Capn8	Calpain-8	CAN8_MOUSE	1	150530	134037	175966	185650	202440	169743	154389	178179	177685	166242	187879	189309	176932	197192	203986	0.0851583	NA
Q7TSE6	Serine/threonine-protein kinase 38-like	Stk38l	Q7TSE6	Q7TSE6	Stk38l	Serine/threonine-protein kinase 38-like	ST38L_MOUSE	17	44884.3	41027	47244.3	43226.9	42572.7	45407.2	48780.2	46758.4	53606.2	49355.1	49288.9	55113.3	47029.2	58200.8	48211.6	0.0852091	NA
Q07079	Insulin-like growth factor-binding protein 5	Igfbp5	Q07079	Q07079;Q3UQV0;Q3TT49	Igfbp5	Insulin-like growth factor-binding protein 5	IBP5_MOUSE	6	30721.5	22771.7	24157.2	28469.9	30285.9	32121.4	24549.5	11355.4	22993.4	17901.7	27128.6	30679	20986	19417.3	14982.1	0.0853033	NA
O55142	Large ribosomal subunit protein eL33	Rpl35a	O55142	O55142;Q6ZWX1;Q8BQV7;Q9DC85	Rpl35a	Large ribosomal subunit protein eL33	RL35A_MOUSE	11	231002	232259	228609	261662	238682	206482	208872	213398	226130	215794	243328	194312	159235	199999	199122	0.0856989	NA
Q8CCS2	NALCN channel auxiliary factor 1	Nalf1	Q8CCS2	Q8CCS2	Nalf1	NALCN channel auxiliary factor 1	NALF1_MOUSE	3	2139.93	4253.27	4633.48		8324.94	5606.3		3186.43	2113.25	7487.98	7645.64	3821.9	5548.91	3359.22	3473.4	0.0857017	NA
Q8K1I7	WAS/WASL-interacting protein family member 1	Wipf1	Q8K1I7	Q8K1I7;Q3THY1	Wipf1	WAS/WASL-interacting protein family member 1	WIPF1_MOUSE	4	12526.5	13461.6	12790.3	8013.99	13680.7	10742.1	8115.33	10625.5	8218.95	9274.09	10648.5	8051.5	11974.7	10595	9905.17	0.0857045	NA
Q9WTK3	Glycosylphosphatidylinositol anchor attachment 1 protein	Gpaa1	Q9WTK3	Q9WTK3;E9PW03	Gpaa1	Glycosylphosphatidylinositol anchor attachment 1 protein	GPAA1_MOUSE	8	70212.5	69891.2	66556.1	78593	81474.4	68921	65888.1	81725.1	83028.7	73132.7	73796.3	73846.5	67182.3	65156.9	61531.7	0.0857283	NA
O35972	Large ribosomal subunit protein uL23m	Mrpl23	O35972	O35972;A0A1B0GQZ1;A0A1B0GSZ9	Mrpl23	Large ribosomal subunit protein uL23m	RM23_MOUSE	7	24398.5	24486.3	21008.1	18057.9	21056.6	21992.3	13131	14860.9	20303.8	8987.05	17784.5	17554.9	15647.2	16306.9	22624.3	0.0857648	NA
Q9Z2Y8	Pyridoxal phosphate homeostasis protein	Plpbp	Q9Z2Y8	Q3UYN1;Q544R1;Q9Z2Y8;A0A1B0GQY5;A0A1B0GRP7;A0A1B0GRR5;A0A1B0GSP5;Q6P8V7;Q80ZV3	Plpbp	Pyridoxal phosphate homeostasis protein	PLPHP_MOUSE	24	197721	161587	193576	171627	185338	185821	198001	202592	209754	157842	191961	209699	239599	203678	219178	0.0859207	NA
P56389	Cytidine deaminase	Cda	P56389	P56389	Cda	Cytidine deaminase	CDD_MOUSE	3	7782.23	10701	9447.92	5557.1		9044.77	10568.5	9909.93	12725.2	7907.02	7244.85	6031.57	5675.15	5047.65	9858.16	0.085947	NA
Q7TN22	Thioredoxin domain-containing protein 16	Txndc16	Q7TN22	Q7TN22;A0A2I3BQ83;D3Z7P6	Txndc16	Thioredoxin domain-containing protein 16	TXD16_MOUSE	4	5113.44	2622.27	7138.74	4644.39	6881.97	3959.12	4827.69	5609.15	5835.33	1324.25	7506.3		12318.1	7379.24	10434.9	0.0860979	NA
Q5DU00	Doublecortin domain-containing protein 2	Dcdc2	Q5DU00	Q5DU00;R4GML1	Dcdc2	Doublecortin domain-containing protein 2	DCDC2_MOUSE	1	7445	7987.4	8723.99					5156.86	1480.34		4369.87	7088.87				0.0861403	NA
Q9CQ80	Vacuolar protein-sorting-associated protein 25	Vps25	Q9CQ80	Q9CQ80;A2A4J8;A2A4K0;A8XY17	Vps25	Vacuolar protein-sorting-associated protein 25	VPS25_MOUSE	11	82390.5	72446.6	81492.9	103285	91686.1	87606.4	82868.9	89881.3	98667.5	86636.7	85715.1	86287	83499.1	91410.4	84205.4	0.0865714	NA
Q80X82	Symplekin	Sympk	Q80X82	Q80X82;F6UJ99;Q3TN10;Q3U2B5;Q3U2V0	Sympk	Symplekin	SYMPK_MOUSE	17	96539.2	79927.5	83142.4	78923	84591.3	64791.3	84003.6	76090.7	78918.6	70285.5	79128.9	86873.6	99691.3	97096.3	87548.9	0.0866275	NA
Q9DC16	Endoplasmic reticulum-Golgi intermediate compartment protein 1	Ergic1	Q9DC16	Q9DC16;A0A494BAK4;A0A494BAW5;F6SLP4;Q4FK22;Q69ZP5	Ergic1	Endoplasmic reticulum-Golgi intermediate compartment protein 1	ERGI1_MOUSE	13	86835.9	83427.6	86120.5	79458.3	73750.4	77028.2	83324.8	76013.7	83628.3	79571	78627.9	83813	82532.8	86861.8	78629.9	0.0866437	NA
A0A0R4J221	Plectin (Fragment)	Plec	A0A0R4J221;E9Q9J6;Q8C8S5	A0A0R4J221;E9Q9J6;Q8C8S5	Plec	Plectin (Fragment)	A0A0R4J221_MOUSE;E9Q9J6_MOUSE;Q8C8S5_MOUSE	1	20489.8	21978.4	18261.6	14882.6	17499.3	16795.6	17452.3	23250.5	24084.8	16180	16984.3	19943.1	12132.9	18843.2	16342.5	0.086865	NA
Q8VEK0	Cell cycle control protein 50A	Tmem30a	Q8VEK0	Q8VEK0;Q8BHG3;D3YVV1;Q0VEI2	Tmem30a	Cell cycle control protein 50A	CC50A_MOUSE	12	254898	269706	250785	273212	271038	256861	280429	276676	286927	242962	258529	262130	258623	282997	252214	0.086886	NA
Q3UN16	Probable G-protein coupled receptor 162	Gpr162	Q3UN16	Q3UN16	Gpr162	Probable G-protein coupled receptor 162	GP162_MOUSE	13	38966.6	44907.8	34627	31483	39289.8	36454	37040.8	33599.7	31945.2	25263.7	30201.6	33280.2	35923.4	32240.9	34300.6	0.0869347	NA
P26350	Prothymosin alpha	Ptma	P26350	P26350;Q0VGU2;Q3U6E4;Q3U8X6;Q3UA54;Q8C2T3;Q8CAQ5	Ptma	Prothymosin alpha	PTMA_MOUSE	8	154242	156749	122740	134919	115269	124565	101812	125600	120237	102103	124855	139464	144010	138652	161895	0.0870145	NA
Q91YI0	Argininosuccinate lyase	Asl	Q91YI0	Q91YI0;E0CY49;Q3UUH0	Asl	Argininosuccinate lyase	ARLY_MOUSE	29	407308	360435	387371	413974	399994	469225	382596	347441	383416	391772	390419	369810	391886	382501	369950	0.0870565	NA
Q8CA72	Gigaxonin	Gan	Q8CA72	Q8CA72;F6TZU3	Gan	Gigaxonin	GAN_MOUSE	9	42200.1	38090.1	43246.3	55637.5	77159.2	45406.1	48480.6	35647	34317.9	40993.2	47879.5	41278.4	43353.4	43995.2	43500.7	0.0870798	NA
Q9D081	UDP-N-acetylglucosamine transferase subunit ALG14 homolog	Alg14	Q9D081	Q9D081;A0A0G2JEH5	Alg14	UDP-N-acetylglucosamine transferase subunit ALG14 homolog	ALG14_MOUSE	2	9031.84	7426.09	7071.45	5642.6	4392.93	4227.68	5114.99	9121.64	9818.67		7173	7276.06	6551.81	6507.76	5353.15	0.0871222	NA
Q61885	Myelin-oligodendrocyte glycoprotein	Mog	Q61885	Q61885;Q29ZQ5;Q3UY21;Q66JM2;Q80YU5	Mog	Myelin-oligodendrocyte glycoprotein	MOG_MOUSE	24	1143530	1151770	1236210	1381580	1311750	1302120	1060700	1155550	1107270	1142120	1266460	1380370	1415110	1128470	1457090	0.0872664	NA
Q8VC12	Urocanate hydratase	Uroc1	Q8VC12	Q8VC12;Q3UEL5	Uroc1	Urocanate hydratase	HUTU_MOUSE	1	192037	170636	133365	182735	105287	158119	111815	107895	114215	106841	149994	144115	156664	172572	182796	0.0872822	NA
Q80U38	Protein KHNYN	Khnyn	Q80U38	Q80U38;A0A2I3BPI4	Khnyn	Protein KHNYN	KHNYN_MOUSE	4	6501.42	7938.31	9628.14	3967.17	4573.38	4996.03	9623.49	4784.17	7408.18	7694.4	8963.06	8969.33	6386.81	7996.57	11326.5	0.0873792	NA
A6H648	Ankrd35 protein	Ankrd35	A6H648;E9Q9D8	A6H648;D6RGN5;E9Q9D8;Q8BYG3	Ankrd35	Ankrd35 protein	A6H648_MOUSE;E9Q9D8_MOUSE	2	106598	86249.7	101875	101462	124012			77637.2	83579.6	105537	83121.4	93966.6	101314	101339	102825	0.0874287	NA
Q8K009	Mitochondrial 10-formyltetrahydrofolate dehydrogenase	Aldh1l2	Q8K009	Q8K009	Aldh1l2	Mitochondrial 10-formyltetrahydrofolate dehydrogenase	AL1L2_MOUSE	14	9066.19	9948.94	12019.6	21703.3	13939.5	17500.7	11429.6	11194.2	12451.1	10340.8	15099.1	13380.7	16953.5	9435.17	17606.2	0.0874678	NA
Q9D6S7	Ribosome-recycling factor, mitochondrial	Mrrf	Q9D6S7	Q9D6S7	Mrrf	Ribosome-recycling factor, mitochondrial	RRFM_MOUSE	12	54366.5	41808.6	42601.1	38735.2	41112.6	47976.5	31784.6	72282.4	82123.6	63468.1	40478.8	43971.9	84112.5	78171.9	65886.7	0.0874728	NA
Q8BHT6	Beta-1,3-glucosyltransferase	B3glct	Q8BHT6	Q8BHT6	B3glct	Beta-1,3-glucosyltransferase	B3GLT_MOUSE	10	14248.8	14494.8	19598.5	20187.6	15362.6	20054.6	13767.2	14001.6	13688.7	22443.6	19011.2	16651.9	18293.4	16995.6	20734.1	0.0875878	NA
Q8K183	Pyridoxal kinase	Pdxk	Q8K183	Q8K183	Pdxk	Pyridoxal kinase	PDXK_MOUSE	26	708535	681614	765134	619334	651874	668318	748095	724209	737718	665711	716724	717005	699666	603142	712993	0.0877181	NA
Q14CG6	Gpr165 protein	Gpr165	Q14CG6;Q3V3A3;Q3V3L5	Q3V3A3;Q3V3L5;Q14CG6	Gpr165	Gpr165 protein	Q14CG6_MOUSE;Q3V3A3_MOUSE;Q3V3L5_MOUSE	1	8565.12	9446.67	10633.1	5645.64	2563.37	9964.56	2697.57	2780.64	7635.29	12599.5	8140.7	9795.54	7123.26	3285.68	7799.53	0.0877867	NA
E9QMD2	Ubiquitin-conjugating enzyme E2Q family-like 1	Ube2ql1	E9QMD2	E9QMD2	Ube2ql1	Ubiquitin-conjugating enzyme E2Q family-like 1	E9QMD2_MOUSE	1	613.351	1084.35	1107.53	2489.3		811.686	4512.02	2091.51	3578.4	4446.04	2264.47					0.0878335	NA
Q6ZWU9	Small ribosomal subunit protein eS27	Rps27	Q6ZWU9	Q6ZWU9;Q6ZWY3;A0A0G2JDW7;A0A0G2JG29;D3YYB0;D6RH49	Rps27	Small ribosomal subunit protein eS27	RS27_MOUSE	7	290622	306467	275529	272816	266599	254090	270714	284387	294315	305934	256408	241442	248351	252961	234580	0.087865	NA
Q9JJY3	Sphingomyelin phosphodiesterase 3	Smpd3	Q9JJY3	Q9JJY3	Smpd3	Sphingomyelin phosphodiesterase 3	NSMA2_MOUSE	24	132873	131998	132123	142785	128568	147936	128229	114264	126617	142594	125656	140070	138465	137017	152560	0.0878807	NA
Q8JZS9	Large ribosomal subunit protein mL48	Mrpl48	Q8JZS9	Q8JZS9;A0A140LHD4;A0A140LHT6;A0A140LI38;A0A140LI40;A2VCS1;E9QPQ8	Mrpl48	Large ribosomal subunit protein mL48	RM48_MOUSE	7	141417	145432	155151	123887	141875	139954	147356	131011	173473	106934	123365	112973	171907	122920	171005	0.0879027	NA
Q99PL5	Ribosome-binding protein 1	Rrbp1	Q99PL5	Q99PL5;A2AVJ7;Q8CAB9	Rrbp1	Ribosome-binding protein 1	RRBP1_MOUSE	64	78856.5	68028.8	70439.3	72327.2	80213.2	70586.9	67153.6	67623.8	65181.4	55828.3	64764.8	67410.6	65004	71056.4	74084.2	0.0880355	NA
Q9WUM4	Coronin-1C	Coro1c	Q9WUM4	Q9WUM4;Q3TEU8;Q5PPQ7	Coro1c	Coronin-1C	COR1C_MOUSE	40	378868	414231	443962	446026	408970	420206	469100	455180	497119	432579	468680	455027	465715	404884	419762	0.0881181	NA
F6SEU4	Ras/Rap GTPase-activating protein SynGAP	Syngap1	F6SEU4	F6SEU4;A0A0A6YVS6;A0A0J9YUM2;A0A0J9YVH8;A0A140T8K9;A0A2R8VH83;A0A2R8VHH2;A0A2S1B6B8;A0A2S1B6F9;A0A338P799;J3QQ18	Syngap1	Ras/Rap GTPase-activating protein SynGAP	SYGP1_MOUSE	131	2871040	2744400	2666310	2875320	2630980	2904520	2427430	2674500	2450280	2728290	2457030	2654790	2624830	2677270	2627430	0.0881517	NA
Q61476	Complement decay-accelerating factor transmembrane isoform	Cd55b	Q61476	Q61475;Q61476;E9QAP4;A0JP41;E9Q731	Cd55b	Complement decay-accelerating factor transmembrane isoform	DAF2_MOUSE	2	4198.01	5558.98	5576.31	5520.68	1229.22		8834.34	12646.8	6432.6	6745.62	8473.14		1791.85			0.0881649	NA
Q9D2N9	Vacuolar protein sorting-associated protein 33A	Vps33a	Q9D2N9	Q9D2N9;Q80XK7	Vps33a	Vacuolar protein sorting-associated protein 33A	VP33A_MOUSE	28	183298	178291	182674	153713	165032	170761	188895	174393	186614	178089	167845	193966	173598	187661	193778	0.0883738	NA
Q3UV55	Nuclear receptor subfamily 1 group D member 1	Nr1d1	Q3UV55	Q3UV55	Nr1d1	Nuclear receptor subfamily 1 group D member 1	NR1D1_MOUSE	2		11525.7	15443.6	9341.9	6745.84	8988.22	11193.1	8372.35	6765.25		10725	12249.4		12459.2	10585.8	0.088408	NA
Q8K2Q5	Coiled-coil-helix-coiled-coil-helix domain-containing protein 7	Chchd7	Q8K2Q5	Q8K2Q5	Chchd7	Coiled-coil-helix-coiled-coil-helix domain-containing protein 7	CHCH7_MOUSE	6	29568	25181.7	42604.5	34717.7	28827.7	31620.8	26056.9	16132.3	22005.9	30498.3	25800.4	33201.9	35435.5	33064	32683.2	0.0886826	NA
Q7TPW0	Arht1 protein (Fragment)	Rhot1	Q7TPW0	Q7TPW0	Rhot1	Arht1 protein (Fragment)	Q7TPW0_MOUSE	4	7836.38	6841.85	8122.52	12234.7	14958.2	16323.3	4648.45	13524.6	8178.17	7804.59	7024.8	13663.6	10093.6	10724.9	10805.4	0.0887078	NA
P32037	Solute carrier family 2, facilitated glucose transporter member 3	Slc2a3	P32037	P32037;Q3TPL8;Q4FJP8;Q8BLF7	Slc2a3	Solute carrier family 2, facilitated glucose transporter member 3	GTR3_MOUSE	15	280344	274083	233685	220361	221739	246941	259925	239212	239429	256165	249323	246987	239342	229390	214812	0.088849	NA
O08795	Glucosidase 2 subunit beta	Prkcsh	O08795	O08795;Q3TWG2;Q3U518	Prkcsh	Glucosidase 2 subunit beta	GLU2B_MOUSE	21	185989	190525	184873	170390	181712	188896	188229	179774	176384	171607	172390	173477	175022	182806	180252	0.0888813	NA
P39054	Dynamin-2	Dnm2	P39054	P39054;G3X9G4;F8WIV5;G3UZZ3;Q3T9X3;Q3TBU6;Q3TCR7;Q9CUM4	Dnm2	Dynamin-2	DYN2_MOUSE	29	137221	137662	148791	141220	133130	134472	120345	124946	129507	132085	125871	136514	149707	127746	139795	0.0891408	NA
Q9JJU8	Adapter Sh3bgrl	Sh3bgrl	Q9JJU8	Q9JJU8;Q3U9A8	Sh3bgrl	Adapter Sh3bgrl	SH3L1_MOUSE	14	151130	125651	159227	178527	132979	162713	129708	117772	122505	137198	131964	122892	148044	133865	138374	0.0892112	NA
Q80VL1	Tudor and KH domain-containing protein	Tdrkh	Q80VL1	Q80VL1;A0A0G2JE08;A0A0G2JFB2;A0A0G2JFE0;Q6PGG8	Tdrkh	Tudor and KH domain-containing protein	TDRKH_MOUSE	30	46934.8	48542	45957.7	47908.9	42808.4	47078.3	49489.6	50078.6	56907.2	55849.8	50970.3	48352	49988.5	49262.3	51879.7	0.0893249	NA
Q9Z2S7	TSC22 domain family protein 3	Tsc22d3	Q9Z2S7	Q9Z2S7;B1AVF2	Tsc22d3	TSC22 domain family protein 3	T22D3_MOUSE	3	67034.4	51949.2	68712.8	74152.6	68270.6	64347.6	47149.9	67990.5	61359.6	79899.9	83106.6	70702.8	72845.6	63354.3	67749.8	0.0894167	NA
Q8BGE6	Cysteine protease ATG4B	Atg4b	Q8BGE6	Q8BGE6;A0A0R4J065;A0A087WNY2;A0A087WRT0;D3YZP6;Q3UNF6	Atg4b	Cysteine protease ATG4B	ATG4B_MOUSE	16	56335.2	56535.7	58220.4	48135.4	48172.7	44666.9	58962.2	53720.8	58580.6	50587.4	48170.8	48991.5	44201.3	62944.7	62702.1	0.0896607	NA
Q8R1Y2	bMERB domain-containing protein 1	Bmerb1	Q8R1Y2	Q8R1Y2;D3YWS4	Bmerb1	bMERB domain-containing protein 1	MERB1_MOUSE	10	30858.7	29236.2	27683.7	40337.4	32452.3	37761.4	30381.4	32344.9	42908.4	30063.6	32278.8	32620.9	39388.8	36328.8	36902.3	0.0898336	NA
D3YXK0	Janus kinase and microtubule interacting protein 2	Jakmip2	D3YXK0	D3YXK0;Q3UPL4	Jakmip2	Janus kinase and microtubule interacting protein 2	D3YXK0_MOUSE	19	26086.5	31831.6	24294.9	28534.5	32865.3	31328.9	32243.7	24660.7	31576.6	39027.5	34455	32491.9	33461.4	31765.2	38972.2	0.0898737	NA
Q8BHJ5	F-box-like/WD repeat-containing protein TBL1XR1	Tbl1xr1	Q8BHJ5	Q8BHJ5;Q9QXE7;A0A0J9YV90	Tbl1xr1	F-box-like/WD repeat-containing protein TBL1XR1	TBL1R_MOUSE	19	34719.3	36456.6	33935.6	33104.1	35160.6	35390.3	34736.4	30823.4	30627.8	28611.9	29565	36589.4	38277	36669.3	36493.3	0.0898948	NA
Q80Y17	Lethal(2) giant larvae protein homolog 1	Llgl1	Q80Y17	Q80Y17;A0A0R4J0S4	Llgl1	Lethal(2) giant larvae protein homolog 1	L2GL1_MOUSE	46	110306	96296.9	117176	121784	122009	108727	97163.3	91955.1	104668	111776	106984	105794	108590	102983	116090	0.0899121	NA
Q9R062	Glycogenin-1	Gyg1	Q9R062	Q9R062;K3W4S6;V9GX26	Gyg1	Glycogenin-1	GLYG_MOUSE	12	47994.9	49866.8	47934.6	50838.3	49343.6	52478.2	40198.5	46112.1	46050.4	34718.8	46198.5	45887.3	46947.9	47374	42339.3	0.0900635	NA
Q8K135	Dyslexia-associated protein KIAA0319-like protein	Kiaa0319l	Q8K135	Q8K135;Z4YK56	Kiaa0319l	Dyslexia-associated protein KIAA0319-like protein	K319L_MOUSE	14	30194.7	34887.6	30345.4	31131.6	22386.5	30297.4	26753.6	28433.7	23748	30450.5	30257.2	30497.5	35297.6	32824.2	30764.1	0.0901352	NA
B7ZMV2	Uncharacterized protein	2810459M11Rik	B7ZMV2	Q9CYS6;B7ZMV2	2810459M11Rik	Uncharacterized protein	B7ZMV2_MOUSE	13	27434.9	23441.9	23485.3	25113.5	24956.2	33161.3	21521.1	20556.6	22225.5	24558.4	18269.5	21537.3	25831.1	29965.2	24218.3	0.0901602	NA
Q9D168	Integrator complex subunit 12	Ints12	Q9D168	Q9D168	Ints12	Integrator complex subunit 12	INT12_MOUSE	2	2065.41		2241.04	1507.31	1177.27			678.855			2322.89	2117.86	1870.35	652.549	1471.59	0.0902753	NA
Q8BJW6	Eukaryotic translation initiation factor 2A	Eif2a	Q8BJW6	Q8BJW6	Eif2a	Eukaryotic translation initiation factor 2A	EIF2A_MOUSE	18	47471.6	39335.9	49122.5	36984	39803.8	39510	42258.1	42354.8	44094.3	35863.1	43356.1	40249	39756.2	38847.4	37609.1	0.0903352	NA
Q9ES89	Exostosin-like 2	Extl2	Q9ES89	Q9ES89;K0J1C6;Q3TSR0;Q8C089;Q8C197	Extl2	Exostosin-like 2	EXTL2_MOUSE	13	33563.8	33594.3	39664.1	37835.4	29506.8	38468.4	30033.4	38858.8	40420.3	27280.3	38897.3	40444.5	48088.3	46467.1	44300.3	0.0905215	NA
A0A0N4SUM4	Cell adhesion molecule L1-like	Chl1	A0A0N4SUM4	A0A0N4SUM4	Chl1	Cell adhesion molecule L1-like	A0A0N4SUM4_MOUSE	3	5292.78		9085.29	18532.4		11948.9	3378.62	6466.62	9814.04		4670.87	8107.12	7131.91	10991.4	7595.11	0.0905511	NA
Q8CDG3	Deubiquitinating protein VCPIP1	Vcpip1	Q8CDG3	Q8CDG3;A0A0R4J0M9;Q05DM9;Q80T83	Vcpip1	Deubiquitinating protein VCPIP1	VCIP1_MOUSE	83	148140	138570	136091	141022	140209	143280	141683	138367	145558	126363	134666	152440	157824	149285	159697	0.0905929	NA
P49615	Cyclin-dependent kinase 5	Cdk5	P49615	P49615;Q543F6;A0A0G2JDL3;Q6LEQ3	Cdk5	Cyclin-dependent kinase 5	CDK5_MOUSE	26	472026	470775	426861	457897	423732	398825	415069	446614	478656	466891	480820	467174	494738	485146	473370	0.090747	NA
Q9JJG0	Transforming acidic coiled-coil-containing protein 2	Tacc2	Q9JJG0	Q9JJG0;A0A140LI86;A0A140LIJ2;A0A140LIQ1;A0A140LIQ6;A0A140LJ29;A0A140LJA0;E9Q8T1;E9Q9Z4;E9QL08;Q3UL40;A0A668KLD4	Tacc2	Transforming acidic coiled-coil-containing protein 2	TACC2_MOUSE	19	27759	28409.3	28700.1	25448.3	21699.4	25163.7	22008.4	25856.2	25715.4	24151.1	28112.7	22543.6	27349.4	26166.3	28168.3	0.0907644	NA
Q6GYP7	Ral GTPase-activating protein subunit alpha-1	Ralgapa1	Q6GYP7	Q6GYP7;A0A1W2P712;A0A1W2P832;A0A2I3BRX9;B7ZNA3;Q3U5E2	Ralgapa1	Ral GTPase-activating protein subunit alpha-1	RGPA1_MOUSE	55	67871.6	73651.1	69142.3	62128.6	63545	66808	69338.8	65980.3	64716.3	66901.7	68241.3	68395.3	66722.6	65456.3	69769.3	0.0908415	NA
A0A2I3BRX9	Ral GTPase activating protein, alpha subunit 1	Ralgapa1	A0A2I3BRX9	A0A2I3BRX9	Ralgapa1	Ral GTPase activating protein, alpha subunit 1	A0A2I3BRX9_MOUSE	2	1825.86		2414.73	1845.58		1815.5	2272.34	4564.57	2537.25	947.345		978.458		1200.46	1121.35	0.0908797	NA
Q3UV70	[Pyruvate dehydrogenase [acetyl-transferring]]-phosphatase 1, mitochondrial	Pdp1	Q3UV70	Q3UV70;A2AJP9;A2AJQ0;A8Y5Q0;A8Y5Q1;Q05BF9	Pdp1	[Pyruvate dehydrogenase [acetyl-transferring]]-phosphatase 1, mitochondrial	PDP1_MOUSE	35	90398.4	88684.3	90173	82761.7	73210.1	81064.9	66188.4	83311.3	87142.9	74418.9	97474.4	96351.5	99532	90410.8	105186	0.0909425	NA
Q62311	Transcription initiation factor TFIID subunit 6	Taf6	Q62311	Q62311;D3Z0T0	Taf6	Transcription initiation factor TFIID subunit 6	TAF6_MOUSE	4	16355	23224	9082.46	18074.6		34793.1	7865.79		7855	12953	7696.19	10245.9	7482.25	12530.3		0.0911196	NA
Q8VDI7	Ubiquitin-associated domain-containing protein 1	Ubac1	Q8VDI7	Q8VDI7;F6Z1E7	Ubac1	Ubiquitin-associated domain-containing protein 1	UBAC1_MOUSE	9	29553.3	33983.3	31602.2	23265.9	29979.4	32078.5	35369.1	39964.7	38201.9	26430.7	32659.7	34219.1	36349.3	35863.4	28580.9	0.0911553	NA
Q8BL95	Cilia- and flagella-associated protein 298	Cfap298	Q8BL95	Q8BL95;D3YZC4;D6REH7	Cfap298	Cilia- and flagella-associated protein 298	CF298_MOUSE	5	36556.2	40995.7	56781.6	36891.2	26934.4	42701	59301.3	46281.7	52796.2	61719.4	46105.5	53750.5	36710.4	49526.1	39947.8	0.0912548	NA
P35762	CD81 antigen	Cd81	P35762	P35762;A0A140LJL0;Q3UWG5	Cd81	CD81 antigen	CD81_MOUSE	7	1398590	1471970	1688900	1583780	1549330	1489910	1347310	1263050	1486690	1460930	1621120	1502600	1392920	1359320	1338790	0.0912718	NA
Q9DCT8	Cysteine-rich protein 2	Crip2	Q9DCT8	Q9DCT8;Q4FJU3	Crip2	Cysteine-rich protein 2	CRIP2_MOUSE	19	367193	362162	357945	345112	310960	342723	352247	424517	434791	360085	337579	404034	370830	373715	374598	0.0913494	NA
O35127	Protein C10	Grcc10	O35127	O35127	Grcc10	Protein C10	C10_MOUSE	7	67140.7	68108.3	58827.4	53330	53273.6	58299.9	58057.6	61647.9	64061.1	42334.2	56804.9	56427.4	57423.4	54359.6	65093.9	0.0916579	NA
Q9D2R6	Cytochrome c oxidase assembly factor 3 homolog, mitochondrial	Coa3	Q9D2R6	Q9D2R6;E9Q6W2	Coa3	Cytochrome c oxidase assembly factor 3 homolog, mitochondrial	COA3_MOUSE	5	89603.4	103298	65210	75853.3	69763.9	88399.3	103330	97284.1	98530.5	82714.9	90009.7	91595.4	78420.3	77831.4	67555.2	0.0921044	NA
Q80TT2	BAI1-associated protein 3	Baiap3	Q80TT2	Q80TT2;B2RY68;E9Q350;S4R1K2;S4R2U8	Baiap3	BAI1-associated protein 3	BAIP3_MOUSE	9	22510.7	23490.2	22668.4	26936.1	22849.2	6608.48	42762.7	25795.6	36875.1	27917.6	23989.7	19744.8	28918.7	28714.2	25361.9	0.092214	NA
P37040	NADPH--cytochrome P450 reductase	Por	P37040	P37040;Q05DV1	Por	NADPH--cytochrome P450 reductase	NCPR_MOUSE	48	217688	211866	227739	192410	207441	209803	222948	207032	209460	211694	213093	234381	221527	224430	236340	0.0922949	NA
A2A9Q0	Fibronectin type III domain-containing protein 10	Fndc10	A2A9Q0	A2A9Q0	Fndc10	Fibronectin type III domain-containing protein 10	FND10_MOUSE	5	14609.2	14104.3	10824.5	14315.2	8213.43	9043.63	18030.2	13315.8	15863.6	12887.4	16978.6	16031.1	10715	12438	12961.1	0.0923818	NA
Q9QZC7	Pleckstrin homology domain-containing family B member 2	Plekhb2	Q9QZC7	Q9QZC7;D3Z3L2;Q3UFC9	Plekhb2	Pleckstrin homology domain-containing family B member 2	PKHB2_MOUSE	4	17347.2	15194.3	18227.8	17068.4	14751.7	18039.1	23342.4	18999.2	16822.8	15846.6	18508.4	15795.5	18632.4	21571.5	23353.2	0.0925393	NA
Q11136	Xaa-Pro dipeptidase	Pepd	Q11136	Q11136;A2RS23	Pepd	Xaa-Pro dipeptidase	PEPD_MOUSE	28	137192	127960	119407	144126	142795	133898	118605	131046	129522	134934	125023	137701	145268	133180	142851	0.0926629	NA
Q5SVQ0	Histone acetyltransferase KAT7	Kat7	Q5SVQ0	Q5SVQ0;Q1AJD0;Q3TD41;Q3UGF2	Kat7	Histone acetyltransferase KAT7	KAT7_MOUSE	10	16315.4	13798	15705.2	14754.6	13776.9	14236.9	8944.64	10399.4	11409.8	17213.5	10465.4	14210.2	12440	18559.4	15139.7	0.0927365	NA
P63239	Neuroendocrine convertase 1	Pcsk1	P63239	P63239;Q32MU0	Pcsk1	Neuroendocrine convertase 1	NEC1_MOUSE	11	22667.7	14998.6	17244	15952.3	9588.58	14362.1	14123.7	14366.9	19750.6	11647.1	12291.9	11720.6	14763.5	10823.9	11700.1	0.0928991	NA
A0A1D5RM71	SAM and SH3 domain containing 1 (Fragment)	Sash1	A0A1D5RM71;A0A1D5RMH4;F8VQK5;Q6ZQ46	F8VQK5;A0A1D5RM71;A0A1D5RMH4;Q6ZQ46	Sash1	SAM and SH3 domain containing 1 (Fragment)	A0A1D5RM71_MOUSE;A0A1D5RMH4_MOUSE;F8VQK5_MOUSE;Q6ZQ46_MOUSE	2	24363.5	19726.2	31050.8	19186.5	14658	12863.3	21473.1	25506.6	15290.2	6422.26	18326.9	12466.6	17894.4	27326.4	17248.4	0.0929385	NA
Q9R112	Sulfide:quinone oxidoreductase, mitochondrial	Sqor	Q9R112	Q9R112;Q3UDS4	Sqor	Sulfide:quinone oxidoreductase, mitochondrial	SQOR_MOUSE	21	89096.8	72437.7	105618	90062.4	81181.1	91053.3	75134.3	68639.3	72961.9	58855.3	81882.8	65332	80749.5	86482.5	81926	0.0929731	NA
Q5SVJ0	calcium/calmodulin-dependent protein kinase	Camk2b	Q5SVJ0;Q8K4W5;Q9WVJ1	Q5SVJ0;Q8K4W5;Q9WVJ1	Camk2b	calcium/calmodulin-dependent protein kinase	Q5SVJ0_MOUSE;Q8K4W5_MOUSE;Q9WVJ1_MOUSE	2	6258.32		5994.03			6062.39		6175.52	8269.61				4370.54	3453.13	4982.57	0.0929908	NA
Q9JJ80	Ribosome production factor 2 homolog	Rpf2	Q9JJ80	Q9JJ80;G3X926;S4R1Y5;S4R2H5	Rpf2	Ribosome production factor 2 homolog	RPF2_MOUSE	4	5647.15	5470.69	10229.6	9258.91	9414.86	10656.4	6275.05	7159.89	7329.57	5246.68	7882.52	6916.95	11170.2	9626.4	7804.44	0.092997	NA
A2ADA5	tRNA pseudouridine synthase-like 1	Pusl1	A2ADA5	A2ADA5	Pusl1	tRNA pseudouridine synthase-like 1	PUSL1_MOUSE	4	18332.8	27960.7	29101	8678.54	19917.7	18339.5	20180.8	17491.2	20130.5	15423.6	13692.4	14978.7	20041	16040.3	25348.5	0.0930808	NA
A2AKB9	DDB1- and CUL4-associated factor 10	Dcaf10	A2AKB9	A2AKB9	Dcaf10	DDB1- and CUL4-associated factor 10	DCA10_MOUSE	1	1093.56			2402.61		2310.49		4219.94			4130.66		2259.35		1334.78	0.0931457	NA
A0A140LJ04	Zinc finger, ZZ-type with EF hand domain 1	Zzef1	A0A140LJ04	A0A140LJ04;E9Q5W5	Zzef1	Zinc finger, ZZ-type with EF hand domain 1	A0A140LJ04_MOUSE	4	12344.7	9830.01	11520.6	13540.2	9850.43		5374.4	3185.55	10361.1		8229.62	8551.46	11754.3	11252.3	9710.75	0.0931846	NA
Q924L1	LETM1 domain-containing protein 1	Letmd1	Q924L1	Q924L1	Letmd1	LETM1 domain-containing protein 1	LTMD1_MOUSE	14	74542.2	81289.5	72095.1	78339.8	77500.2	84055	57196.3	76754.4	60266.1	69725.4	69927.1	78568.7	74320.2	66976.5	62334	0.0932191	NA
P14206	Small ribosomal subunit protein uS2	Rpsa	P14206	P14206;B2CY77;A0A1L1SRW0	Rpsa	Small ribosomal subunit protein uS2	RSSA_MOUSE	23	376477	328289	351814	310724	335121	309575	334349	278143	321389	282976	304313	316954	292579	314797	321170	0.0932201	NA
F8WGR0	Adducin 1 (alpha)	Add1	F8WGR0	F8WGR0;F8WHZ9	Add1	Adducin 1 (alpha)	F8WGR0_MOUSE	3	82771	81843.5	75677.1	74872.4	77664	66525.2	73717	82563.3	79383.1	62785	70066.3	84462	90070.7	83585.9	87846.5	0.0932675	NA
Q91YT7	YTH domain-containing family protein 2	Ythdf2	Q91YT7	Q91YT7;Q3UNH5	Ythdf2	YTH domain-containing family protein 2	YTHD2_MOUSE	7	38365.7	41961.5	34459.7	41219.2	44362.5	40691.5	24321.8	35398.7	36622.7	34015.1	40277.1	32668.1	35779	30919.6	34365.1	0.0932837	NA
O35625	Axin-1	Axin1	O35625	O35625;E9QMJ8;Q14DJ8;F6XWC2;Q7TMI9	Axin1	Axin-1	AXIN1_MOUSE	2		2804.85	5136.37			3348.63	2588.85		1572.02			10380				0.0933037	NA
Q9DB60	Prostamide/prostaglandin F synthase	Prxl2b	Q9DB60	Q9DB60;B1AS14	Prxl2b	Prostamide/prostaglandin F synthase	PXL2B_MOUSE	11	234921	214915	216440	201500	193595	197019	229815	228985	233245	251788	231335	200622	229665	208768	203401	0.0933556	NA
Q8BNE1	TRPM8 channel-associated factor 1	Tcaf1	Q8BNE1	Q8BNE1	Tcaf1	TRPM8 channel-associated factor 1	TCAF1_MOUSE	16	26129.2	25634.7	24709.8	24037.3	18842.4	22614.6	32716.3	25051.1	29544.6	21930.2	23042.6	26436	22248.7	28238.3	29279.6	0.0934428	NA
P20444	Protein kinase C alpha type	Prkca	P20444	P20444;Q4VA93	Prkca	Protein kinase C alpha type	KPCA_MOUSE	28	472649	445385	375360	430950	417375	486698	419514	397873	386499	484046	495319	461706	437792	453965	438352	0.0934939	NA
Q5DW34	Histone-lysine N-methyltransferase EHMT1	Ehmt1	Q5DW34	Q5DW34;A0A0H2UH19;E9Q5A3;H7CHP8;Z4YJZ7;A0A0G2JFI9;A0A1B0GXE2;A2AIS5;Q8BRN2;Q8C358;Q8C3T0	Ehmt1	Histone-lysine N-methyltransferase EHMT1	EHMT1_MOUSE	2			23317.7	25758.3	41105.2		6055.75	12054.6				18299.3	19961.5	23123.2	22744.4	0.0935737	NA
Q8C1A5	Thimet oligopeptidase	Thop1	Q8C1A5	Q8C1A5;A0A0R4IZY0	Thop1	Thimet oligopeptidase	THOP1_MOUSE	64	204972	199698	199382	207431	185924	196731	195502	191370	206845	180184	188907	196826	210861	204393	207729	0.093578	NA
Q8K4M5	COMM domain-containing protein 1	Commd1	Q8K4M5	Q8K4M5;A2RSF1;F7BCN0;F7BZY0;Q3UGT3	Commd1	COMM domain-containing protein 1	COMD1_MOUSE	6	23450	28013.4	19963.3	31666.1	29764.5	34694.7	32845.9	29784.1	26894	29433.1	25242	32824.8	27978.9	33095.8	29005.3	0.0936913	NA
P16254	Signal recognition particle 14 kDa protein	Srp14	P16254	P16254;A2AUM6	Srp14	Signal recognition particle 14 kDa protein	SRP14_MOUSE	6	41934.9	46585.5	33948.6	31836	37037.3	29625.1	42166.2	47204.9	42974.9	31884.7	38610.5	43456.9	36050.7	37228.6	38906.7	0.0937357	NA
Q61143	Short transient receptor potential channel 6	Trpc6	Q61143	Q61143;Q9WVC5;Q3UZG1;D6RI84;E9PVJ9;G3UWI6;G3UWT1;G3UYZ6;G3UZF9;G3UZW6;Q0VFY2;Q3UXW9;Q6NV56	Trpc6	Short transient receptor potential channel 6	TRPC6_MOUSE	3	7352.84	10386.5	10505.6		15404.8	12363.2	11150.2		9666.21		10344.6	4784.74	8146.16	6780.73	9238.17	0.0937903	NA
Q00612	Glucose-6-phosphate 1-dehydrogenase X	G6pdx	Q00612	Q00612;Q3TNL1;Q790Y8	G6pdx	Glucose-6-phosphate 1-dehydrogenase X	G6PD1_MOUSE	38	178212	150639	168832	185772	180058	166533	150993	162016	178090	161714	174389	177072	176776	195019	210256	0.0938024	NA
Q6NY15	Testis-specific gene 10 protein	Tsga10	Q6NY15	Q6NY15;A0A0A6YVT8;A0A668KLF4;D6RIK6;Q3TR21	Tsga10	Testis-specific gene 10 protein	TSG10_MOUSE	2	5113.55	3479.7	3230.36	6042.46	7476.36			4252.75	1470.72		7031.74	5563.35		3471.15		0.0939416	NA
Q62186	Translocon-associated protein subunit delta	Ssr4	Q62186	Q62186;Q3TVJ8;Q9D6F7;Q9D8L3;Q9DC94	Ssr4	Translocon-associated protein subunit delta	SSRD_MOUSE	7	195757	154985	184849	149741	174716	169123	160931	153729	152561	114248	139011	160548	155593	172566	179113	0.0939432	NA
Q91Z04	Arhgap1 protein (Fragment)	Arhgap1	Q91Z04	A0A2X0SSA9;Q91Z04	Arhgap1	Arhgap1 protein (Fragment)	Q91Z04_MOUSE	1	99566.6	112346	36795.8	59135.8	48450.1	35108.6	56401.5		57374.2	119375	91504.3	84395.6	98871.8	93658.7	79980.8	0.0940005	NA
Q9Z129	ATP-dependent DNA helicase Q1	Recql	Q9Z129	Q9Z129;E9Q3N0;Q3UFL0;Q3UUK0;Q91YU1;F6S4D9;Q8BQQ9	Recql	ATP-dependent DNA helicase Q1	RECQ1_MOUSE	5	9916.13	8716.54	10098.8	19162.4	8188.38	13156.4	2863.72	9688.17	6920.15	17323.3	10440.8	11239.6	9383.77	5188.74	5678.63	0.0941783	NA
P17156	Heat shock-related 70 kDa protein 2	Hspa2	P17156	P17156;B7U582	Hspa2	Heat shock-related 70 kDa protein 2	HSP72_MOUSE	37	298917	290282	315854	341758	296384	341724	289488	283817	306656	318057	279383	291082	280018	292465	278972	0.0941953	NA
O55234	Proteasome subunit beta type-5	Psmb5	O55234	O55234;Q8BTY5	Psmb5	Proteasome subunit beta type-5	PSB5_MOUSE	25	315602	314905	317190	327939	324337	332812	322883	280868	295878	312658	300572	310943	298831	320836	303762	0.0942418	NA
Q8BMJ2	Leucine--tRNA ligase, cytoplasmic	Lars1	Q8BMJ2	Q8BMJ2;Q7TSZ3;Q6ZPT2	Lars1	Leucine--tRNA ligase, cytoplasmic	SYLC_MOUSE	70	159208	154764	146131	142943	141173	145731	138938	149122	144047	145866	142581	138880	139596	149448	143341	0.0942497	NA
Q00623	Apolipoprotein A-I	Apoa1	Q00623	Q00623;Q3V2G1;Q58EV2	Apoa1	Apolipoprotein A-I	APOA1_MOUSE	28	443081	412383	477927	500306	469368	391305	369097	393851	442516	310549	428338	287282	450837	412745	464768	0.0943163	NA
P61080	Ubiquitin-conjugating enzyme E2 D1	Ube2d1	P61080	P61080;Q3UFQ4	Ube2d1	Ubiquitin-conjugating enzyme E2 D1	UB2D1_MOUSE	3	50274.5	61236.2	75127.4	48441.7	78961.4	62647.6	64892	75647.9	75926.2	85910.2	74728	116440	85067.8	92079.7	74967.8	0.0944316	NA
Q3UPF5	Zinc finger CCCH-type antiviral protein 1	Zc3hav1	Q3UPF5	Q3UPF5;D3Z5I1;G3X9X5;Q8K302	Zc3hav1	Zinc finger CCCH-type antiviral protein 1	ZCCHV_MOUSE	4	3614.72		2137.12	6715.81	3858.37	7549.57	5213.63	7891.95	8974.47	3754.96	5207.37	5840.73	6331	5478.73	3950.32	0.09444	NA
Q9CY62	E3 ubiquitin-protein ligase RNF181	Rnf181	Q9CY62	Q9CY62;D3YUJ1;S4R1H9;S4R1P6;S4R1T4;S4R201;S4R2J5	Rnf181	E3 ubiquitin-protein ligase RNF181	RN181_MOUSE	4	19464.9	19363.2	17787.3	19667.5	21112.9	16828.9	24843.1	20096.2	21403.7	15945.1	19788.4	13496.1	18560.3	18283.2	20367.4	0.0945366	NA
Q8VCM4	Lipoyltransferase 1, mitochondrial	Lipt1	Q8VCM4	Q8VCM4;D3Z093;Q8C894	Lipt1	Lipoyltransferase 1, mitochondrial	LIPT_MOUSE	4	13975.9	10561	7007.28	6915.13	11988	12102.7	12057.7	12517.5	12804.5	17460	12749.2	9634.17	7838.28	3731.3	7211.61	0.0945685	NA
Q64299	CCN family member 3	Ccn3	Q64299	Q64299;Q3U2X7	Ccn3	CCN family member 3	CCN3_MOUSE	10	23159.4	15682.4	18227.8	18463.3	22298.2	25460.5	19221.1	20098.3	14965.3	15243.2	11007.4	15343.1	19854.4	11992.5	15129.1	0.0947313	NA
Q9QY93	dCTP pyrophosphatase 1	Dctpp1	Q9QY93	Q9QY93	Dctpp1	dCTP pyrophosphatase 1	DCTP1_MOUSE	1	33734	27466.5	24211.7		11084.2	16315.9	11699.4	25706.5	22317.8	7902.7	23762.4	15345.4	13871.1	7646.35	19409.5	0.0947411	NA
Q8CGA0	Protein phosphatase 1F	Ppm1f	Q8CGA0	Q8CGA0	Ppm1f	Protein phosphatase 1F	PPM1F_MOUSE	20	100593	106568	102188	112227	107657	113268	96837.3	102921	104407	109437	105700	103400	108354	102781	95065.3	0.0947712	NA
Q6A099	MKIAA0248 protein (Fragment)	Gbf1	Q6A099;Q6DFZ1	Q6A099;Q6DFZ1;Q6PB54;Q8R0M4	Gbf1	MKIAA0248 protein (Fragment)	Q6A099_MOUSE;Q6DFZ1_MOUSE	52	38340.1	35611.6	37159.5	31247.8	35428.7	29592	33911.6	31059.7	30017.6	27795.1	32418.7	33621.9	30544.5	32363	35524	0.0948649	NA
A2ALI5	Adherens junction-associated protein 1	Ajap1	A2ALI5	A2ALI5	Ajap1	Adherens junction-associated protein 1	AJAP1_MOUSE	6	11784.3	16912.6	15368.1	18245.9	14870.3	17773.5	11749.7	15938.3	12570.7	18803.3	19330.6	19215.5	15057.8	13182.8	19755.7	0.0949321	NA
B7ZBW2	Potassium voltage-gated channel, subfamily Q, member 2	Kcnq2	B7ZBW2	B7ZBV9;Q3UY10;A0A0G2JFQ2;B7ZBV3;B7ZBW1;B7ZBW2;F6UC55	Kcnq2	Potassium voltage-gated channel, subfamily Q, member 2	B7ZBW2_MOUSE	16	129641	142534	115073	134827	129838	134326	111345	109312	110420	114421	106089	134664	121836	124885	136888	0.0949629	NA
Q9QZF2	Glypican-1	Gpc1	Q9QZF2	Q9QZF2;Q3U379;Q3U3U3;Q8CD04	Gpc1	Glypican-1	GPC1_MOUSE	33	242891	264936	210591	211173	203975	241577	253946	241738	254626	256326	243634	274005	256467	270481	249543	0.0951683	NA
Q9CRC9	Glucosamine-6-phosphate isomerase 2	Gnpda2	Q9CRC9	Q9CRC9;D3YWR1	Gnpda2	Glucosamine-6-phosphate isomerase 2	GNPI2_MOUSE	9	61771.4	60096.6	53570.9	45171.5	55215.9	44843.7	56849.5	46313.5	52246.2	49984.3	52519.7	56486.7	49489.5	39588.7	49515.6	0.0953802	NA
O08585	Clathrin light chain A	Clta	O08585	O08585;B1AWD9;B1AWD8;B1AWE0;B1AWE1;Q3THU7;Q6PFA2	Clta	Clathrin light chain A	CLCA_MOUSE	15	2051030	2018630	2076830	2009120	1918800	1973840	1969270	2007120	2005490	1983250	2015280	2059000	2060310	2022020	2003820	0.0954461	NA
Q9R0N7	Synaptotagmin-7	Syt7	Q9R0N7	Q9R0N7;A0A498WGM0;A0A286YCR9;A0A2C9F2C1;A0A494B991;A0A494B9N4;A0A494BB44	Syt7	Synaptotagmin-7	SYT7_MOUSE	22	106668	110735	101369	95416.4	94238.9	96296.7	101183	112336	107039	95563.9	109453	114371	109017	105169	111516	0.09561	NA
Q05816	Fatty acid-binding protein 5	Fabp5	Q05816	Q05816;Q3TLH6;Q497I3	Fabp5	Fatty acid-binding protein 5	FABP5_MOUSE	25	670892	564513	699220	853720	709587	800890	669769	586869	672546	701013	561145	730288	687241	609892	623922	0.0956123	NA
Q91WG8	Bifunctional UDP-N-acetylglucosamine 2-epimerase/N-acetylmannosamine kinase	Gne	Q91WG8	Q91WG8;Q3UW64;Q3TCI8	Gne	Bifunctional UDP-N-acetylglucosamine 2-epimerase/N-acetylmannosamine kinase	GLCNE_MOUSE	11	16865.6	17641.1	23914	21114.4	20836.4	18384.2	13792.4	15738.9	16832	23050.4	18361.5	17711.5	20572.7	21148.7	23479.1	0.0956295	NA
A2RTL5	Arginine/serine-rich coiled-coil protein 2	Rsrc2	A2RTL5	A2RTL5;B7ZNU2;S4R1M5;S4R265;S4R2L4	Rsrc2	Arginine/serine-rich coiled-coil protein 2	RSRC2_MOUSE	4	5897.94	9060.73	9618.62	12063.2	12728.1	10129.3		10084.5	6740.36	8794.28	4826.43	4115.02		9799.88	6643.07	0.0957952	NA
Q7TNC9	Inositol polyphosphate-5-phosphatase A	Inpp5a	Q7TNC9	Q7TNC9;Q3TZT4	Inpp5a	Inositol polyphosphate-5-phosphatase A	I5P1_MOUSE	22	72110.7	70434.6	76870.7	74409	64015.7	66641.2	78117.3	92768.4	77897.7	77318.7	80905.6	73680.6	71889.8	61785	77651.6	0.0958803	NA
Q8R084	UDP-glucuronosyltransferase	Ugt2b1	Q8R084	Q8R084	Ugt2b1	UDP-glucuronosyltransferase	Q8R084_MOUSE	2			6598.85	13046.1	17072.3	11520.9	9736.52	12243.4			9184.6	5864.69	6651.55	10643.1	9732.28	0.0960008	NA
Q8K003	Translation machinery-associated protein 7	Tma7	Q8K003	Q8K003;Q14A47	Tma7	Translation machinery-associated protein 7	TMA7_MOUSE	1	125574	125074	137937	167969	127467	154840	102116	126212	121799	114186	112292	140237	135351	132136	126394	0.0963049	NA
P14152	Malate dehydrogenase, cytoplasmic	Mdh1	P14152	P14152;A0A5F8MPN8;B1ATQ3	Mdh1	Malate dehydrogenase, cytoplasmic	MDHC_MOUSE	33	4830370	5006430	4746210	4540520	4900170	4643670	5215450	4823520	5194240	4828380	5203030	5269820	4939280	4847500	4760670	0.096459	NA
Q8BN59	La-related protein 6	Larp6	Q8BN59	Q8BN59	Larp6	La-related protein 6	LARP6_MOUSE	20	27509.7	27333.3	24168.3	24132.5	34746.6	25798.5	17355.9	22410	23045.5	26959.4	26133.9	30015.4	26888.3	29251.4	27107.5	0.0967447	NA
P60867	Small ribosomal subunit protein uS10	Rps20	P60867	P60867;Q5BLK2	Rps20	Small ribosomal subunit protein uS10	RS20_MOUSE	7	595066	605138	580314	568757	561716	614477	567133	473726	530459	461326	562656	543379	570130	557579	579808	0.0967585	NA
A0A1G5SJB0	Immunity related GTPase, B2-B1 tandem, WSB specific	Gm12185	A0A1G5SJB0;J7NUN3;Q3ULY1;Q5NCB2;Q8R5D8;U5NGE1	Q3ULY1;Q8R5D8;A0A1G5SJB0;J7NUN3;Q5NCB2;U5NGE1	Gm12185;Ifggb4;Irgb2-b1;OTTMUSWSBG00059276	Immunity related GTPase, B2-B1 tandem, WSB specific	A0A1G5SJB0_MOUSE;J7NUN3_MOUSE;Q3ULY1_MOUSE;Q5NCB2_MOUSE;Q8R5D8_MOUSE;U5NGE1_MUSMM	1	143803	138205	185051	203519	252939	177218	147739	187059	137935	212211	184793	194731	193802	150426	163672	0.0967627	NA
P63040	Complexin-1	Cplx1	P63040	P63040;P84086	Cplx1	Complexin-1	CPLX1_MOUSE	26	1322770	1330900	1221650	1241550	1205240	1064780	1114180	1130260	1192230	1165460	1286840	1258920	1220780	1221930	1183720	0.0969166	NA
Q8K2I2	Coiled-coil alpha-helical rod protein 1	Cchcr1	Q8K2I2	Q8K2I2;G3UWS7;Q3TWA2	Cchcr1	Coiled-coil alpha-helical rod protein 1	CCHCR_MOUSE	2		43728.6	45437.6	33779.7	52680.5		47413.7	44620.3	42780.7	60847.8	46504.4	38444.9	17596.9	38118.2	20195.8	0.0969784	NA
P18242	Cathepsin D	Ctsd	P18242	P18242;F8WIR1;Q3TIR0;Q3TJN3;Q3TWD0;Q3TWR6;Q3TXL5;Q3U651;Q3U7I9;Q3U7P0;Q3UAQ1;Q3UC89;Q3UCD9;Q3UCW4;Q3TWL1;Q3U8W5;Q8C243;A0A1B0GT66;F6Y6L6;Q8VCK2	Ctsd	Cathepsin D	CATD_MOUSE	18	538294	558906	523869	549250	573470	553782	504781	615950	551663	418914	515640	500313	573669	531832	571277	0.0971435	NA
O70281	Protein-tyrosine sulfotransferase 1	Tpst1	O70281	O70281;Q4FK50	Tpst1	Protein-tyrosine sulfotransferase 1	TPST1_MOUSE	4	4830.6	4002.65	3654.72	7826.33	1978.73	5265.37	7205.1	8597.47	7372.31	3376.18	6106.25	2856.16	5283.79	7185.64	6381.94	0.097193	NA
P12023	Amyloid-beta precursor protein	App	P12023	P12023;A0A2I3BPT1;A0A2I3BQZ9;Q3TWF3;Q3TXI9;Q53ZT3;Q6GR78;A0A2I3BR03;Q3TVS1	App	Amyloid-beta precursor protein	A4_MOUSE	48	265398	285634	270645	267552	252490	276965	247591	268557	273247	226147	266081	292083	303900	303562	297195	0.0975461	NA
Q8BUH1	Thioredoxin-like protein 4B	Txnl4b	Q8BUH1	Q8BUH1	Txnl4b	Thioredoxin-like protein 4B	TXN4B_MOUSE	2	5997.76	3570.06	6089.33		5220.08	4347.01		4769.46	4090.93		1909.04	2649.19	5969.9	5249.41	3866.88	0.0976672	NA
B9EHJ3	Tight junction protein 1	Tjp1	B9EHJ3	A0A0U1RPW2;B9EHJ3	Tjp1	Tight junction protein 1	B9EHJ3_MOUSE	3	29959.5	27537.4	37026.2	21668.7	32685.8	23518.1	26448	32985.1	25706.8	22213	17277.2	22444.1	26140	25773.2	30555.1	0.0976745	NA
Q64707	U2 small nuclear ribonucleoprotein auxiliary factor 35 kDa subunit-related protein 1	Zrsr1	Q64707	Q64707;Q62377;B1B0E8;Q793C9;Q8BST8	Zrsr1	U2 small nuclear ribonucleoprotein auxiliary factor 35 kDa subunit-related protein 1	U2AFL_MOUSE	4	11974.2	12678.5	10111.9	16523.4	20501.5	12922.5	14404.7	13051.6	15130.6	12835.5	13025.3	7851.21	13985.5	10756.7	12473.3	0.0978686	NA
A2AQ07	Tubulin beta-1 chain	Tubb1	A2AQ07	A2AQ07	Tubb1	Tubulin beta-1 chain	TBB1_MOUSE	6	507308	414580	487343	434861	366547	358643	418018	415496	451816	363226	412304	406559	441077	455367	394077	0.0979266	NA
P98197	Phospholipid-transporting ATPase IH	Atp11a	P98197	P98197;E9Q3G7;Q69ZT0	Atp11a	Phospholipid-transporting ATPase IH	AT11A_MOUSE	10	7850.04	11353.2	14027.4	12924.4	14330.4	13311	9141.69	5983.69	10471.6	10592.4	10619.4	12603.1	9433.13	9030.19	11793.3	0.0980994	NA
Q8CFE2	Histone PARylation factor 1	Hpf1	Q8CFE2	Q8CFE2	Hpf1	Histone PARylation factor 1	HPF1_MOUSE	3	12961.3	14169.5	15292.1	23235.3	22541.9	18943.9	15825.1	15963.7	12956.7	19762.8	17894.8	16180	16057.5	14196.7	25801.7	0.0981916	NA
Q99LP8	Protein YIPF2	Yipf2	Q99LP8	Q99LP8	Yipf2	Protein YIPF2	YIPF2_MOUSE	1	18554.4	16586.8	10374.2	11346.7	19409.7	17036.5	22038.5	20225.5	25707	1576.38	20374.4	7449.92	32742.9	19202.9	19954.6	0.0982432	NA
Q9JHG2	Calcipressin-2	Rcan2	Q9JHG2	Q9JHG2;Q543P2;Q8VIP4;A0A2R8W6E8	Rcan2	Calcipressin-2	RCAN2_MOUSE	3	10034.7	9489.29		7781.18	4580.5		13083.5	10925.6	7345.25	5345.66	6715.82	9483.35	12267.8	12009.6		0.0982513	NA
E9Q3V9	Adhesion G protein-coupled receptor L1	Adgrl1	E9Q3V9	E9Q3V9;H7BX15	Adgrl1	Adhesion G protein-coupled receptor L1	E9Q3V9_MOUSE	2	53863.6	46947.8	43687.7	26891.1	36067.1	32552.7	44534.1	42370	28734.1	31980.9	27020.5	45733.1	52506.3	44827.7	38110.2	0.0982752	NA
D3Z519	Diacylglycerol kinase	Dgki	D3Z519;S4R2G0	D3Z519;S4R2G0	Dgki	Diacylglycerol kinase	D3Z519_MOUSE;S4R2G0_MOUSE	2	23103.8	23900.5	17273.8	15936.5	14483.7	15844.5	17594.8	21374.8	16523.4	17165.7	19555.8	18033.2	20929.1	16772.9	18862.2	0.0982946	NA
Q9CQW0	ER membrane protein complex subunit 6	Emc6	Q9CQW0	Q9CQW0	Emc6	ER membrane protein complex subunit 6	EMC6_MOUSE	3	106856	126046	122369	157405	159307	132568	120596	131847	106743	137145	99694.5	122789	116478	129834	90739.6	0.0983009	NA
Q9D0S9	Adenosine 5'-monophosphoramidase HINT2	Hint2	Q9D0S9	Q9D0S9;Q5M9J2	Hint2	Adenosine 5'-monophosphoramidase HINT2	HINT2_MOUSE	7	218049	173177	167088	147961	98093.5	151605	154588	140142	158305	98252.3	113254	148199	162109	85480.6	138305	0.0983264	NA
Q9JK81	MYG1 exonuclease	Myg1	Q9JK81	Q9JK81;F7A3N3	Myg1	MYG1 exonuclease	MYG1_MOUSE	20	32327.2	27159.5	29599.3	30141	27858.8	28650.6	26176.9	27689.1	34161.5	22935.6	27960.5	29994.9	32056.1	34132.6	38593.1	0.0983594	NA
P98064	Mannan-binding lectin serine protease 1	Masp1	P98064	P98064;A0A2R8VHR3	Masp1	Mannan-binding lectin serine protease 1	MASP1_MOUSE	4	15249.6	10593.2	16966.8	17455.9	18805.4	12824.3	15371.8	17816.3	17048.6	17551.1	21209.5	25692.7	12262	14737	17612	0.0983819	NA
Q8K387	Ubiquitin carboxyl-terminal hydrolase 45	Usp45	Q8K387	Q8K387	Usp45	Ubiquitin carboxyl-terminal hydrolase 45	UBP45_MOUSE	4	3933.84	5132.94	8581.75	8360.66		16193.1	7544.95	4837.74	5119.18	5446.31	9302.88	5119.53	6418.16	3772.74	5249.78	0.098572	NA
Q8R0P4	Mth938 domain-containing protein	Aamdc	Q8R0P4	Q8R0P4;D3YWY5;D3YY39;D3YZD8;D3Z1Q3;D3Z442	Aamdc	Mth938 domain-containing protein	AAMDC_MOUSE	10	73615.4	65804.5	73728.4	82611.6	84059.4	86434.4	72387.8	79177	92786.3	73654	74246	81326.7	80879.9	81243.6	78980.3	0.0986034	NA
Q3TKT4	Transcription activator BRG1	Smarca4	Q3TKT4	Q3TKT4;A0A0R4J170;G3UX35;Q3URH5	Smarca4	Transcription activator BRG1	SMCA4_MOUSE	22	43875.2	44858.6	45566	39080.9	42083.7	40648.1	45431.7	45968.2	43789.3	39799.2	45950.6	43190.7	43260.3	39616.2	44031.6	0.0987355	NA
P41216	Long-chain-fatty-acid--CoA ligase 1	Acsl1	P41216	P41216;Q8JZR0;D3Z041;Q3UC67;Q3UKS0;F6WNZ2;Q9D9S0	Acsl1	Long-chain-fatty-acid--CoA ligase 1	ACSL1_MOUSE	44	133094	129108	135037	120372	127896	124436	132701	129583	131791	123187	134467	128189	128856	133743	132176	0.0989524	NA
Q69ZA1	Cyclin-dependent kinase 13	Cdk13	Q69ZA1	Q69ZA1;Q8BJK2	Cdk13	Cyclin-dependent kinase 13	CDK13_MOUSE	6	17478.2	14575.6	7969.14	11151.6	8536.37	12855.7	15764.7	19210.4	22000.4	17772.4	10933.1	14170.1	12923.5	14582.9	12371.6	0.0991543	NA
P51175	Protoporphyrinogen oxidase	Ppox	P51175	P51175;A0A0A6YX50;Q3UQA3	Ppox	Protoporphyrinogen oxidase	PPOX_MOUSE	14	98442.4	84258.8	106211	73969.5	88495.5	85191.1	70742.3	64967.3	93009	75386.8	69431.5	79869.4	84907.2	86147.5	92660.1	0.0991695	NA
P20152	Vimentin	Vim	P20152	P20152;Q5FWJ3;Q3TFD9;Q3TWV0;Q3U6S1;Q3UAX1;Q3V2S4;A0A0A6YWC8;A4IF59;Q3UD36	Vim	Vimentin	VIME_MOUSE	52	470330	339485	520920	641239	1084230	636657	424535	680888	587277	458114	547912	437638	455728	541346	631149	0.0991944	NA
Q9CZ30	Obg-like ATPase 1	Ola1	Q9CZ30	Q9CZ30;Q3TJF2;Q3TW21	Ola1	Obg-like ATPase 1	OLA1_MOUSE	46	301219	323882	294101	303039	298977	323166	336964	319358	336752	320657	314531	339993	324645	330445	321384	0.0993623	NA
Q99JX3	Golgi reassembly-stacking protein 2	Gorasp2	Q99JX3	Q99JX3;Q3TG07;Q3TX06;A2ATI9;Q922I9	Gorasp2	Golgi reassembly-stacking protein 2	GORS2_MOUSE	14	377103	384366	337015	351255	357631	357003	342881	346399	388930	320808	332928	341917	332121	340880	315762	0.099399	NA
Q5ND34	WD repeat-containing protein 81	Wdr81	Q5ND34	Q5ND34;K4DI77	Wdr81	WD repeat-containing protein 81	WDR81_MOUSE	26	16368.4	16918.7	18085	16008.2	17962.6	17235.2	18079.1	17433.4	14776	15404	13933.7	15183.5	16391.6	15305.6	14739.1	0.0994322	NA
P31649	Sodium- and chloride-dependent GABA transporter 2	Slc6a13	P31649	P31649;D3YWZ5;Q3UEF3;Q8CF74	Slc6a13	Sodium- and chloride-dependent GABA transporter 2	S6A13_MOUSE	2	15908.6	11227.5	17551.9	4796.91		8712.82	10066.8	4616.15						26943	14326.2	0.10002	NA
P97290	Plasma protease C1 inhibitor	Serping1	P97290	P97290;A2ATR8	Serping1	Plasma protease C1 inhibitor	IC1_MOUSE	8	31811.9	25130.3	30898	31046.3	31682.8	28067.7	38158.1	40864	35366.3	21316.1	36189	23533	32004	39225.9	30680.7	0.100034	NA
Q9DBX6	Cytochrome P450 2S1	Cyp2s1	Q9DBX6	Q9DBX6;D3Z7F1	Cyp2s1	Cytochrome P450 2S1	CP2S1_MOUSE	4	6792.09	18049.3	61986.6	53193.6	99528.4	60068.9	66276.6	25364	62378.7	46439.1	56606.2	51898.9	28363.6	17411.4	28389.8	0.100139	NA
F7AI87	Proteasome (prosome, macropain) 26S subunit, non-ATPase, 4 (Fragment)	Psmd4	F7AI87;Q3ULG4	Q3ULG4;F7AI87	Psmd4	Proteasome (prosome, macropain) 26S subunit, non-ATPase, 4 (Fragment)	F7AI87_MOUSE;Q3ULG4_MOUSE	5	18488.4	24979.9	22135.5	17394.8	16551.3	16594.4	21967	26339.3	20036.6	14942.3	20218.2	18635.4	23906.6	22052	17711.8	0.10016	NA
Q9CXE7	Transmembrane emp24 domain-containing protein 5	Tmed5	Q9CXE7	Q9CXE7;A2RS96;Q3U9T7;Q8VCE7	Tmed5	Transmembrane emp24 domain-containing protein 5	TMED5_MOUSE	4	15643.7	17812.8	13596.5	15638.2	12326.3	13935.5	15991.3	14882.8	15270	9862.99	10779.8	14686.3	14038	13272	13230.4	0.100205	NA
Q9QX66	Zinc finger protein neuro-d4	Dpf1	Q9QX66	Q9QX66;D3YY44;D3YYG6;F6YKQ9;Q6GTK4	Dpf1	Zinc finger protein neuro-d4	DPF1_MOUSE	4	10028.8	10008.9	12165.3	7912.11	6199.08		9984.96	9100.65	7478.55	10894.5	10652.1	9134.67	10776	6977.93	7440.41	0.100435	NA
A2AIR5	Glutamate receptor ionotropic, NMDA 3A	Grin3a	A2AIR5	A2AIR5	Grin3a	Glutamate receptor ionotropic, NMDA 3A	NMD3A_MOUSE	2	5657.01		2277.65	10475		3827.31		5490.29	6003.48	1696.85			9296.79	11518.6	10689	0.100456	NA
A2AP18	1-phosphatidylinositol 4,5-bisphosphate phosphodiesterase eta-2	Plch2	A2AP18	A2AP18;F7C3A0;H3BIW6	Plch2	1-phosphatidylinositol 4,5-bisphosphate phosphodiesterase eta-2	PLCH2_MOUSE	54	103246	97258	93942.7	104668	103887	109733	96244	87346.6	92185.3	105019	96573.4	93832	91235.5	103840	85045.9	0.100486	NA
P25799	Nuclear factor NF-kappa-B p105 subunit	Nfkb1	P25799	P25799;A0A0G2JGK6	Nfkb1	Nuclear factor NF-kappa-B p105 subunit	NFKB1_MOUSE	9	42486.5	37713	40252.5	40694	49156.6	37986.5	46588.1	33268.6	43236.4	32612.7	29273.6	32961.4	36363.8	35798.4	42517.7	0.100543	NA
Q8BPQ7	Small G protein signaling modulator 1	Sgsm1	Q8BPQ7	Q8BPQ7;B2RQR5;Q3TDT4;D3YUT7;D3Z7V4	Sgsm1	Small G protein signaling modulator 1	SGSM1_MOUSE	39	58363.8	64712.7	54661.6	53011	52597.8	56869.9	63268.9	59358.8	62951.6	55698.2	57733.7	60817.8	59310.4	60528.7	57500.8	0.100576	NA
P24527	Leukotriene A-4 hydrolase	Lta4h	P24527	P24527	Lta4h	Leukotriene A-4 hydrolase	LKHA4_MOUSE	58	330904	322418	335330	327944	331707	349702	316887	325969	329395	314393	302991	323661	325927	311871	329543	0.100702	NA
Q91WZ8	Dysbindin	Dtnbp1	Q91WZ8	Q91WZ8;A0A1Y7VIX4;A0A1Y7VP73;K3W4R3	Dtnbp1	Dysbindin	DTBP1_MOUSE	3	21958	26392.6	25036.1	13299.2	21504.1	15001.5	18236.1	31032.4	28619.7	18373.7	15100.9	22934.5	18526.3	19681.9	22017.1	0.100734	NA
P84089	Enhancer of rudimentary homolog	Erh	P84089	P84089;A0A1W2P7H9;A0A1W2P7T3;G3UW85;Q4FZH7	Erh	Enhancer of rudimentary homolog	ERH_MOUSE	6	157272	144887	118678	128281	129441	131504	153680	155118	156794	123701	146113	149595	145449	153773	165266	0.10088	NA
Q62159	Rho-related GTP-binding protein RhoC	Rhoc	Q62159	Q62159	Rhoc	Rho-related GTP-binding protein RhoC	RHOC_MOUSE	1	20857.2	14832.7	26172.7	23484.5	26891.2	24969.1	16000	14827.7	19600.8	16070.6	19919.4	17331.1	21167.3	14189	21350.3	0.100919	NA
Q62009	Periostin	Postn	Q62009	Q62009;A0A097BW18;A0A097BW21;Q3U4U1;Q6GUA3	Postn	Periostin	POSTN_MOUSE	18	33401.6	38636.7	67021.7	42710.2	268442	135223	60579.5	24954.7	23726.3	42111	45527.4	29218.3	41455.4	26604.7	44948.4	0.100941	NA
Q8R0F5	RNA-binding motif protein, X-linked 2	Rbmx2	Q8R0F5	Q8R0F5	Rbmx2	RNA-binding motif protein, X-linked 2	RBMX2_MOUSE	1		1532.12	2197.27	893.349	3119.89	1249.31		4192.05		982.05	1824.58	627.318	821.311		1155.14	0.101051	NA
P07214	SPARC	Sparc	P07214	P07214;A0A1L1SSH9;Q3TXI6;Q5NCU3;Q5NCU4;Q5NCU5	Sparc	SPARC	SPRC_MOUSE	14	42674.5	36841.6	33470	31275	32910	30813.7	42367.5	48088.8	40849.4	34732	42387.8	25844.4	34871.3	39288.9	43560.5	0.101096	NA
Q9CQI3	Glia maturation factor beta	Gmfb	Q9CQI3	Q9CQI3;A0A2I3BPS1;A0A2I3BR94;A7VJ98;Q80X87	Gmfb	Glia maturation factor beta	GMFB_MOUSE	13	230676	238503	218948	197013	183474	219060	241389	224086	221907	197128	209108	238321	238643	220173	260777	0.101248	NA
Q6PGF2	MORN repeat-containing protein 4	Morn4	Q6PGF2	Q6PGF2	Morn4	MORN repeat-containing protein 4	MORN4_MOUSE	6	23867.3	23895.3	22217.5	30518.9	31359.1	25838.6	23794.6	21840.6	18146.4	20613.8	30744	22072.6	25502.7	25224.5	23120.9	0.101364	NA
Q9JJZ6	Krueppel-like factor 13	Klf13	Q9JJZ6	Q9JJZ6;Q3U2G6;Q6J4Q0	Klf13	Krueppel-like factor 13	KLF13_MOUSE	1	8057.95	10313.6	7097.73	12053.6	8473.43	15057.2	8853.17	7096.01	6100.01	8248.01	7061.21	11846.1	10593.4	12068.1	11975.9	0.101419	NA
P70671	Interferon regulatory factor 3	Irf3	P70671	P70671;Q3U9K6;Q3UJM9;A0A140LHE6;C0IXK2	Irf3	Interferon regulatory factor 3	IRF3_MOUSE	6	49366.9	43430.3	43826.9	53386.7	52955.9	47368.8	47853.4	44749.5	41078.9	38384.6	40843.6	53608.1	47144.7	59775.6	65939.6	0.101667	NA
P09242	Alkaline phosphatase, tissue-nonspecific isozyme	Alpl	P09242	P09242;B7XGA6;E9Q7P8;Q3TJD3;Q3TQ02;Q8JZS4;Q9EQ79	Alpl	Alkaline phosphatase, tissue-nonspecific isozyme	PPBT_MOUSE	18	44493.7	36176.5	59053.3	51702.1	49530.9	42566.3	35249.4	29206.9	44037.1	26643.7	36859.5	35046	41911.4	38387.8	36954.6	0.101678	NA
Q9DAM7	Transmembrane protein 263	Tmem263	Q9DAM7	Q9DAM7	Tmem263	Transmembrane protein 263	TM263_MOUSE	10	58516.7	66530.8	56352.3	57751.9	56408.9	59196.6	46409.7	58277	60191.5	47666.9	49479.9	58048.4	52399.6	47822.6	45470.8	0.101822	NA
Q8BHN3	Neutral alpha-glucosidase AB	Ganab	Q8BHN3	Q8BHN3;A1A4T2;Q3UE86	Ganab	Neutral alpha-glucosidase AB	GANAB_MOUSE	66	419305	382912	369796	360305	371804	350625	338018	343554	349056	347953	351239	375648	341813	369075	394832	0.102139	NA
Q8VHH5	Arf-GAP with GTPase, ANK repeat and PH domain-containing protein 3	Agap3	Q8VHH5	Q8VHH5;F8VQE9;A0A0G2JDW1;A0A1D5RMG4	Agap3	Arf-GAP with GTPase, ANK repeat and PH domain-containing protein 3	AGAP3_MOUSE	20	168018	173167	130390	146178	160458	150394	156676	130083	132751	150160	108198	118971	116947	126218	128387	0.102437	NA
Q9CRC8	Leucine-rich repeat-containing protein 40	Lrrc40	Q9CRC8	Q9CRC8;A0A0R4J0W6;D6RHB1;F6RDA7;F6RGS7	Lrrc40	Leucine-rich repeat-containing protein 40	LRC40_MOUSE	25	44389.4	48380.8	47509.2	45526	40991.9	46279.4	45034.1	49528	48987.6	49215.8	45019.7	51177.7	41390.8	44852.3	42975	0.102445	NA
Q8R4N0	Citramalyl-CoA lyase, mitochondrial	Clybl	Q8R4N0	Q8R4N0	Clybl	Citramalyl-CoA lyase, mitochondrial	CLYBL_MOUSE	24	154175	129668	158485	173953	143197	152998	121347	138673	119656	151124	140098	132564	117230	144816	130054	0.102608	NA
P20065	Thymosin beta-4	Tmsb4x	P20065	P20065;Q6ZWX2	Tmsb4x	Thymosin beta-4	TYB4_MOUSE	5	770481	957707	786171	842188	541902	670463	644417	847402	660939	766921	613209	891523	983744	884244	1006320	0.102692	NA
Q99L88	Beta-1-syntrophin	Sntb1	Q99L88	Q99L88	Sntb1	Beta-1-syntrophin	SNTB1_MOUSE	20	51968.3	46953.9	64851.7	48059.1	50982.8	53652.3	42887.1	41278.5	51244.3	35621.6	46473.9	36613	50230.3	41968.8	53044.8	0.102836	NA
Q8BGZ4	Cell division cycle protein 23 homolog	Cdc23	Q8BGZ4	Q8BGZ4;A0A0R4J1W7;G3X8W7;Q3TEF0	Cdc23	Cell division cycle protein 23 homolog	CDC23_MOUSE	19	56670.8	48075.1	49198.2	50071.7	47559.6	43197.8	47900.8	45751.3	44320.8	46285.5	47522	50751.7	45551.7	43890.6	41591.2	0.103026	NA
Q9D428	Golgin subfamily A member 7B	GOLGA7B	Q9D428	Q9D428	GOLGA7B	Golgin subfamily A member 7B	GOG7B_MOUSE	5	43494.1	44294.9	31068.2	31741.4	30509.2	33429.6	43607.7	36246.6	57923.3	51763.8	43939.4	47678.8	38712.1	44675.7	31705.1	0.103041	NA
I6L9D6	Dystrobrevin	Dtna	I6L9D6;Q3UHJ2;Q3UHP1;Q3V0M6;Q8CFR5	I6L9D6;Q3UHJ2;Q3UHP1;Q8CFR5;Q3V0M6	Dtna	Dystrobrevin	I6L9D6_MOUSE;Q3UHJ2_MOUSE;Q3UHP1_MOUSE;Q3V0M6_MOUSE;Q8CFR5_MOUSE	2	59885.8	66332	87192.5	108430	100319	107873	91936.9	53610.8	81780.3	60815.9	97007.5	108536	94766.8	111421	96383.2	0.103058	NA
Q9Z1G3	V-type proton ATPase subunit C 1	Atp6v1c1	Q9Z1G3	Q9Z1G3;Q3TG21;Q9D9Z4	Atp6v1c1	V-type proton ATPase subunit C 1	VATC1_MOUSE	52	698107	733839	644554	617423	649482	631672	696344	672740	705547	676950	668428	694602	687799	686286	640577	0.103151	NA
Q9D142	Uridine diphosphate glucose pyrophosphatase NUDT14	Nudt14	Q9D142	Q9D142;A0A217FL49	Nudt14	Uridine diphosphate glucose pyrophosphatase NUDT14	NUD14_MOUSE	6	33998.7	29984.5	31172.2	46827.4	28800.6	29335.3	16634.4	26221.1	34065.8	42166.5	34523.5	30548.3	22094.8	22253.5	20179.1	0.103242	NA
Q3ULJ3	UPF3 regulator of nonsense transcripts homolog A (Yeast)	Upf3a	Q3ULJ3	Q3ULJ3	Upf3a	UPF3 regulator of nonsense transcripts homolog A (Yeast)	Q3ULJ3_MOUSE	2	8866.25			7698.52		4860.29			2694.51		6643.51	6601.91	4219.17	5972.28	4506.97	0.103312	NA
P97478	5-demethoxyubiquinone hydroxylase, mitochondrial	Coq7	P97478	P97478;A0A140LIF0;Q3TYT1;Q8K359	Coq7	5-demethoxyubiquinone hydroxylase, mitochondrial	COQ7_MOUSE	16	70023.4	67382	89589.4	88887.9	86818.1	110195	85249.2	59303.8	72058.3	70145	72440.7	73534	80869.2	81900.5	67887.1	0.103386	NA
E9Q6D8	Complement component C6	C6	E9Q6D8;Q91X70;Q9QXT7	E9Q6D8;Q91X70;Q9QXT7	C6	Complement component C6	E9Q6D8_MOUSE;Q91X70_MOUSE;Q9QXT7_MOUSE	2	8211.68			9027.89	7403.75			22063.2		4167.15		8173.5	15056.9	9010.6		0.103448	NA
Q64705	Upstream stimulatory factor 2	Usf2	Q64705	Q61069;Q64705;Q3UQH7;E9PXC2;E9Q722;F6PWU6;F8WI12;O09135;Q810L6;Q8R4E5	Usf2	Upstream stimulatory factor 2	USF2_MOUSE	5	13241.7	9514.58	13319.2	23240	19212.8	18467.7	29530.7	11417	22887.9	24639.1	15410.6		42077.9	19581.3	32827	0.103531	NA
Q62141	Paired amphipathic helix protein Sin3b	Sin3b	Q62141	Q62141;Q3TXW9	Sin3b	Paired amphipathic helix protein Sin3b	SIN3B_MOUSE	11	18438.2	17331	25438.3	19801.4	19284.2	25024.7	16275.1	20771.3	15712.9	5356.45	8219.61	18859	20114.7	14305.5	20838	0.103534	NA
Q9CR76	Transmembrane protein 186	Tmem186	Q9CR76	Q9CR76;Q78HW2	Tmem186	Transmembrane protein 186	TM186_MOUSE	2	10651.4	9156.7	6809.65	11208.9	11255	7739.71		9385.46	14153	4640.77	2525.93			10603.1	4529.52	0.103539	NA
Q8CGM1	Adhesion G protein-coupled receptor B2	Adgrb2	Q8CGM1	Q8CGM1;B1ASC0;H7BWZ2;H7BX74;H7BX92	Adgrb2	Adhesion G protein-coupled receptor B2	AGRB2_MOUSE	42	76430.7	67363.6	68412.5	65996.1	69071.7	67025	67551.5	63984.2	59324.3	66365.6	63307.8	62256.4	66771.9	62880.1	64217.2	0.103576	NA
O08547	Vesicle-trafficking protein SEC22b	Sec22b	O08547	O08547;E9Q6R3;Q3UZ06	Sec22b	Vesicle-trafficking protein SEC22b	SC22B_MOUSE	20	226540	221322	214898	202156	220068	206532	181405	206391	190076	187814	214447	217633	211895	197034	204322	0.103668	NA
P19324	Serpin H1	Serpinh1	P19324	P19324;Q3TJK3;Q3TWG9;Q8BV87;Q8BVU9	Serpinh1	Serpin H1	SERPH_MOUSE	23	109961	67679.8	96633.8	61897.9	88905.3	67087.1	61692.9	57629.3	58088.9	49251.8	77566	51476.7	61706.2	73336.9	80703.7	0.103671	NA
A0A571BDG0	SRC kinase signaling inhibitor 1	Srcin1	A0A571BDG0;A0A571BDG6	A0A571BG39;A0A571BDG0;A0A571BDG6;A0A571BG20;B1AQX6;B1AQX7;B1AQX9	Srcin1	SRC kinase signaling inhibitor 1	A0A571BDG0_MOUSE;A0A571BDG6_MOUSE	15	374576	384055	361437	418711	402403	431816	369405	416873	362942	384507	375821	408552	391400	391903	371975	0.103847	NA
P47212	Galanin peptides	Gal	P47212	P47212;A0A498WGR4;Q3V002	Gal	Galanin peptides	GALA_MOUSE	1	6642.06	10231.4	11196.8	18778.3	20439.6	10490.7	33525.3	12049.7	27271.7	13519.3	12793.2	14735	15704.2	25842.3	16882.4	0.103939	NA
Q8K4G1	Latent-transforming growth factor beta-binding protein 4	Ltbp4	Q8K4G1	Q8K4G1;B2RU79;D3Z598;E9QPS5;Q3UGU1	Ltbp4	Latent-transforming growth factor beta-binding protein 4	LTBP4_MOUSE	6	6874.97	5995.75	7463.59			7986.28	3654.12	8123.83	4416.94	7107.51	12241.9	12052.7	7593.93	7032.35	5837.5	0.104163	NA
Q62406	Interleukin-1 receptor-associated kinase 1	Irak1	Q62406	Q62406;B1AUW6;Q99J34;B1AUW8;B1AUW9;Q540G0;Q8BR10;Q8K4N8;F6THK7;F6TQF4	Irak1	Interleukin-1 receptor-associated kinase 1	IRAK1_MOUSE	4	16022	23086.3			17817.6	11389.3	22588.9	24633.6	24120	22181.8	22819.5	21488.7	18571.9	20230.8	26476.9	0.104249	NA
P70459	ETS domain-containing transcription factor ERF	Erf	P70459	P70459;A0A0R4J0I0	Erf	ETS domain-containing transcription factor ERF	ERF_MOUSE	5	10899.3	10919.4	13392.8	10013.4	8703.02	7355.86	14070.2	10511.1	11945.9	13310.5	12194.1	11000.5	13494.7	9397.52	11905.2	0.10432	NA
Q6ZQB6	Inositol hexakisphosphate and diphosphoinositol-pentakisphosphate kinase 2	Ppip5k2	Q6ZQB6	Q6ZQB6;E9Q9J4	Ppip5k2	Inositol hexakisphosphate and diphosphoinositol-pentakisphosphate kinase 2	VIP2_MOUSE	7	12023.8	13555.7	8676.5	16813.9	13439.4	10186.3	10026.8	10182.1	12289.6	12741.9	14906.6	16543.2	9314.27	10694.9	9760.19	0.104341	NA
Q9CRC0	Vitamin K epoxide reductase complex subunit 1	Vkorc1	Q9CRC0	Q9CRC0;A0A6G7NP03;A0A6G7NPC0;A0A7T0LYB5;A0A7T0LYD5;A0A7T0LYE7;A0A7T0LYF1;A0A7T0LYF2;A0A7T0LYF5;A0A7T0LYF6;A0A7T0LYF7;A0A7T0LYG0;A0A7T0LYI9;A0A7T0LYK6;A0A7T0LYK8;A0A7T0LYL8;A0A7T0LZ12;A0A7T0LZ78;A0A7T0LZJ2;A0A7T0LZK8;A0A7T0Q274;A0A7T0Q280;A0A7T0Q290;A0A7T0Q291;A0A7T0Q2K5;A0A7T0Q2L1;A0A7T0Q2L9;A0A7T0Q304;A0A7T0Q407;A0A7T8CZB6;A0A7T8CZB9;A0A7T8CZC3;A0A7T8CZC6;A0A7T8CZD2;A0A7T8CZD3;A0A7T8CZE0;A0A7T8C…	Vkorc1	Vitamin K epoxide reductase complex subunit 1	VKOR1_MOUSE	1	38676.3	31147.9	33618.7		31032.2	43747.7	17948.2	25316.5		20623			37269	37107.4	27119.8	0.104373	NA
Q149F3	Eukaryotic peptide chain release factor GTP-binding subunit ERF3B	Gspt2	Q149F3	Q149F3	Gspt2	Eukaryotic peptide chain release factor GTP-binding subunit ERF3B	ERF3B_MOUSE	14	55637.8	57531.4	56596.1	51194.8	45664.2	59185.2	66319.3	59544.7	66814.7	59248.5	59698.7	53736.3	50723.9	62191.3	60050.9	0.1045	NA
Q62151	Advanced glycosylation end product-specific receptor	Ager	Q62151	Q62151;F1ABR7;F1ABR8;F1ABS0;F1ABS1;F1ABS2	Ager	Advanced glycosylation end product-specific receptor	RAGE_MOUSE	3	138358	119800	134741	156994	160660	117733	98173.5	97633.9	112901	150646	113252	138445	132999	104453	138408	0.104619	NA
Q7TSC1	Protein PRRC2A	Prrc2a	Q7TSC1	Q7TSC1;Q5DTJ4	Prrc2a	Protein PRRC2A	PRC2A_MOUSE	52	81818.6	73090.3	72195.8	68949.9	69771.3	67742.4	69645.5	74681.7	74405.3	71717.5	70283	71629	73866.8	75646.6	72325.3	0.104715	NA
Q60632	COUP transcription factor 1	Nr2f1	Q60632	P43135;P43136;Q60632;Q3UST6;Q32NY6;Q3UIT0;B8JJI9;D3YYP4;F7CII1;Q3UF74	Nr2f1	COUP transcription factor 1	COT1_MOUSE	7	32865.3	27014.4	29203.3	38479.2	34305.6	42638	35778.9	32896.4	28419.1	32968.2	34192.2	25987.8	29712.4	33370.4	34802.7	0.104739	NA
Q5M8N4	Epimerase family protein SDR39U1	Sdr39u1	Q5M8N4	Q5M8N4;A0A2I3BPM4;A0A2I3BQS7;A0A2I3BRL7	Sdr39u1	Epimerase family protein SDR39U1	D39U1_MOUSE	14	33265.6	30820.4	41948.8	45750.9	41447.5	35920.8	31878.8	29594.1	29994.1	40983.6	34647.1	31731.5	33652.6	35909.9	32949.5	0.104966	NA
Q9CQT2	RNA-binding protein 7	Rbm7	Q9CQT2	Q9CQT2;A0A1L1SRC3;Q14A95	Rbm7	RNA-binding protein 7	RBM7_MOUSE	1	2764.84		1160.94				6911.61	3813.91					2998.61	2031.44	2627.12	0.105125	NA
Q3TLE4	TATA-binding protein-associated factor 2N	Taf15	Q3TLE4;Q8BQ46	Q3TLE4;Q3V452;Q8BQ46;Q3V2Z2	Taf15	TATA-binding protein-associated factor 2N	Q3TLE4_MOUSE;Q8BQ46_MOUSE	4	35512.6	31738	29047.6	30163.9	37912	40270	44392.2	46317.8	37441.2	29066.6	34363.8	30825.1	45200.8	33230.9	32033.9	0.105165	NA
O55017	Voltage-dependent N-type calcium channel subunit alpha-1B	Cacna1b	O55017	O55017;A2AIR7;A2AIR9;A2AIS0	Cacna1b	Voltage-dependent N-type calcium channel subunit alpha-1B	CAC1B_MOUSE	53	95093.7	106176	93294.9	94104.6	93318.5	91389.7	90848.8	95648.8	94572.4	93175.5	92210.4	83507.5	87326.9	90766.7	86083.6	0.105172	NA
G5E829	Plasma membrane calcium-transporting ATPase 1	Atp2b1	G5E829	G5E829;Q6Q477;F7AAP4;D1FNM8;D1FNM9;E9Q828;H2BL43;A0A1W2P7C7;Q05CJ5;Q3TC38;Q3TDJ2;Q3UPA8	Atp2b1	Plasma membrane calcium-transporting ATPase 1	AT2B1_MOUSE	82	1048610	1108590	1059110	1072880	1023260	1047440	1035080	1086710	1053410	1019240	1122580	1105630	1100860	1141090	1150490	0.105207	NA
Q8R0N6	Hydroxyacid-oxoacid transhydrogenase, mitochondrial	Adhfe1	Q8R0N6	Q8R0N6;A0A087WRE7	Adhfe1	Hydroxyacid-oxoacid transhydrogenase, mitochondrial	HOT_MOUSE	8	22279.6	13572.3	23302.5	21635.4	5353.22	14467.3	18245.6	28050.9	27046.5	11912.5	12790.2	9952.47	16375.4	13668.1	23212.1	0.105295	NA
Q61024	Asparagine synthetase [glutamine-hydrolyzing]	Asns	Q61024	Q61024;Q3TIA9;Q3TV20;D3Z0C2	Asns	Asparagine synthetase [glutamine-hydrolyzing]	ASNS_MOUSE	35	118519	119917	120322	115060	98958.4	104555	114268	119423	113227	113811	122201	106920	113147	116773	114267	0.105389	NA
Q8C180	Fibroblast growth factor receptor substrate 2	Frs2	Q8C180	Q8C180	Frs2	Fibroblast growth factor receptor substrate 2	FRS2_MOUSE	8	50875.4	49896.2	45057.3	46445.3	40621.1	39875.1	36177.8	45312.9	45378	42927.7	32131.3	41164.8	33432.8	43207.3	35890	0.105565	NA
Q8C8T8	Pre-rRNA-processing protein TSR2 homolog	Tsr2	Q8C8T8	H7BWY8;Q8C8T8;Z4YL87	Tsr2	Pre-rRNA-processing protein TSR2 homolog	TSR2_MOUSE	9	144110	131612	128278	125935	132095	153554	131012	106451	113818	111875	119966	117966	112719	111121	133121	0.105593	NA
Q9JHK4	Geranylgeranyl transferase type-2 subunit alpha	Rabggta	Q9JHK4	Q9JHK4;Q3UIH7;A0A2K6EDL0	Rabggta	Geranylgeranyl transferase type-2 subunit alpha	PGTA_MOUSE	36	191034	185755	179869	192186	185297	184084	187297	193129	195377	195376	194776	183859	206570	204768	189722	0.105671	NA
A0A0J9YUG5	Methyltransferase like 27 (Fragment)	Mettl27	A0A0J9YUG5;Q3V1G0;Q8BGM4;Q8BY07;Q99LP4	A0A0J9YUG5;D3Z271;Q3V1G0;Q8BGM4;Q8BY07;Q99LP4	Mettl27	Methyltransferase like 27 (Fragment)	A0A0J9YUG5_MOUSE;Q3V1G0_MOUSE;Q8BGM4_MOUSE;Q8BY07_MOUSE;Q99LP4_MOUSE	2	21592.5	24829.9	15791.5	26326.1	21017.3		16628.7	13808.3	17407.5					16605.7	14505.9	0.105711	NA
Q9QUM9	Proteasome subunit alpha type-6	Psma6	Q9QUM9	Q9QUM9;E0CXB1	Psma6	Proteasome subunit alpha type-6	PSA6_MOUSE	23	343685	367051	348368	337385	361452	349528	321873	338628	309889	347241	325561	330617	349096	317514	333848	0.105898	NA
Q6IR34	G-protein-signaling modulator 1	Gpsm1	Q6IR34	Q6IR34;A2AIV4;F6SX81;Q8R0E6	Gpsm1	G-protein-signaling modulator 1	GPSM1_MOUSE	36	113245	111753	125422	125369	125989	117347	113775	123640	118590	110513	108713	113406	118004	110626	113455	0.105994	NA
Q3THG9	Alanyl-tRNA editing protein Aarsd1	Aarsd1	Q3THG9	Q3THG9;A2A4P3;A2A4P4	Aarsd1	Alanyl-tRNA editing protein Aarsd1	AASD1_MOUSE	17	217550	225326	220146	227822	210886	195746	220844	197496	242825	180607	219459	206800	229787	240890	262816	0.106362	NA
Q80ZJ1	Ras-related protein Rap-2a	Rap2a	Q80ZJ1	Q80ZJ1	Rap2a	Ras-related protein Rap-2a	RAP2A_MOUSE	10	58958.6	54024.2	61754.5	52717.1	51885.4	54676.6	65195	78349.5	59500.5	59401.3	60248.5	69101.5	66614.1	57955.2	55409.2	0.106546	NA
P58242	Acid sphingomyelinase-like phosphodiesterase 3b	Smpdl3b	P58242	P58242;Q3TLX9;Q8BTC9	Smpdl3b	Acid sphingomyelinase-like phosphodiesterase 3b	ASM3B_MOUSE	8	19625	15783.9	20888.3	15678.4	9967.51	18556.1	20467.4	19458.8	27361.8	23269.5	18982.1	17718.4	14561.4	18324	14516.1	0.106596	NA
Q3TD49	Signal peptide peptidase-like 2B	Sppl2b	Q3TD49	Q3TD49;Q8BXJ5;A0A1W2P7P8;A0A1W2P8D1	Sppl2b	Signal peptide peptidase-like 2B	SPP2B_MOUSE	6	10934.1	14751.3	12910.6	11880.6	3525.8	10350.4	11890.7	10951.3	15915.2	12621.4	14604.6	13618.5	13858	14174.8	17156.4	0.106732	NA
Q8K440	ABC-type organic anion transporter ABCA8B	Abca8b	Q8K440	Q8K440;A2AM56	Abca8b	ABC-type organic anion transporter ABCA8B	ABC8B_MOUSE	5	5847.4	3753.19	4518.78	4509.36			7588.71	5386.08	6202.01	4476.96	5343.67	4605.05	6430.37	5556.73	6216.69	0.106911	NA
P46664	Adenylosuccinate synthetase isozyme 2	Adss2	P46664	P46664;B9EIE9	Adss2	Adenylosuccinate synthetase isozyme 2	PURA2_MOUSE	30	136818	127533	124572	109784	117060	119324	126424	121055	138880	112572	135245	129317	129514	138595	136615	0.106913	NA
Q8BYA0	Tubulin-specific chaperone D	Tbcd	Q8BYA0	Q8BYA0	Tbcd	Tubulin-specific chaperone D	TBCD_MOUSE	42	57206.8	50765.8	53453.5	62040.8	57226.2	55440.9	48890.9	54167	51680.8	49215.2	54973.8	57657.9	59047.8	56496.8	58270.4	0.106989	NA
O70433	Four and a half LIM domains protein 2	Fhl2	O70433	O70433;Q543D7	Fhl2	Four and a half LIM domains protein 2	FHL2_MOUSE	24	66499.3	72763.9	66549.9	65750.1	54725.5	58775.6	64614.2	73254.9	64832.1	54495.1	61182.9	61503.9	71186	69707.8	59531	0.107206	NA
Q0HA38	Tetratricopeptide repeat protein 21B	Ttc21b	Q0HA38	Q0HA38;E9PVK4	Ttc21b	Tetratricopeptide repeat protein 21B	TT21B_MOUSE	3	11792.3	20377.1	9281.04	17752.9	8772.48	7450.47	10232.1	23455.7	27222.8	22019.2	32296.4				31881	0.107252	NA
Q8BPM0	Disheveled-associated activator of morphogenesis 1	Daam1	Q8BPM0	Q80U19;Q8BPM0;Q6ZQ74	Daam1	Disheveled-associated activator of morphogenesis 1	DAAM1_MOUSE	60	119481	121391	106666	120978	118005	121612	121933	118902	105871	128159	125145	126321	127250	122368	124489	0.107272	NA
Q8VHI6	Actin-binding protein WASF3	Wasf3	Q8VHI6	Q8VHI6;Q3V386	Wasf3	Actin-binding protein WASF3	WASF3_MOUSE	14	259272	227933	249845	257668	245079	267284	246435	226778	229898	212412	213528	233679	228407	245006	277145	0.10729	NA
E0CZ50	N-myc downstream regulated gene 4 (Fragment)	Ndrg4	E0CZ50	E0CZ50;E9Q168	Ndrg4	N-myc downstream regulated gene 4 (Fragment)	E0CZ50_MOUSE	5	10640.7	6830.31	17940.8	9828.96	23445.4	19023.9	7201.08	2200.78	2586.29			14507.3	6764.6		10384	0.107318	NA
O08992	Syntenin-1	Sdcbp	O08992	O08992;O88601;Q3TET7;Q3TMX0;Q3TWV1;Q3TXC7;Q3U6J5;Q3U6Q3;Q3U902;Q3UB97;Q3UBE4;Q3UC68	Sdcbp	Syntenin-1	SDCB1_MOUSE	13	92385.7	90484.6	76648.7	89927.8	86033.9	97786.3	89280	77963.6	84785.3	83923	75394.3	78439.4	93386.6	95325.7	88572.5	0.107335	NA
P40936	Indolethylamine N-methyltransferase	Inmt	P40936	P40936	Inmt	Indolethylamine N-methyltransferase	INMT_MOUSE	5	11951.3	9701.57	19736	14842.6	15688.8	13968.5	14104.1	15703.3	15940.1		14992.6	6887.26	8351.6	5807.58	9348.11	0.107391	NA
Q9CZ62	Centrosomal protein of 97 kDa	Cep97	Q9CZ62	Q9CZ62;Q6P077;Q8BH46;Q8BJR7	Cep97	Centrosomal protein of 97 kDa	CEP97_MOUSE	19	16077.7	19297.2	18460.4	28200.2	31339.3	20961.6	16120.7	20430.8	24314.6	19018.2	24701.8	24969.4	18234.4	23626.1	20414.5	0.107419	NA
Q9DAS9	Guanine nucleotide-binding protein G(I)/G(S)/G(O) subunit gamma-12	Gng12	Q9DAS9	Q9DAS9;A0A0N4SVT3;A0A0N4SW28	Gng12	Guanine nucleotide-binding protein G(I)/G(S)/G(O) subunit gamma-12	GBG12_MOUSE	10	1120670	1134150	1176560	1348900	1315130	1248040	1059070	1411020	1283470	1455670	1332810	1292340	1332650	1336580	1313240	0.10769	NA
P67984	Large ribosomal subunit protein eL22	Rpl22	P67984	P67984;Q4VAG4	Rpl22	Large ribosomal subunit protein eL22	RL22_MOUSE	2	424040	404947	384173	428022	361308	423726	368802	385927	394496	382045	370858	325703	379599	350207	312004	0.1077	NA
Q9D1C9	Ribosomal RNA-processing protein 7 homolog A	Rrp7a	Q9D1C9	Q9D1C9;D3U0D6;Q3U5H9	Rrp7a	Ribosomal RNA-processing protein 7 homolog A	RRP7A_MOUSE	3	12953	8694.22	7226.1		7446.91	5471.85	6194.65	4723.93	4467.93	2346.99		5531.65	7115.87	3067.63	6843.14	0.107709	NA
Q60634	Flotillin-2	Flot2	Q60634	Q60634;Q3UEG9;Q5SS83;Q8CDE0;Q9DC36	Flot2	Flotillin-2	FLOT2_MOUSE	37	388766	365466	472468	401137	395748	467381	398731	342176	337511	366121	427366	400301	370398	309437	322728	0.107721	NA
Q9D1P2	Histone acetyltransferase KAT8	Kat8	Q9D1P2	Q9D1P2;Q3V268	Kat8	Histone acetyltransferase KAT8	KAT8_MOUSE	2	6272.79		6119.83	6456.11	8238.25	5046.59	3217.63	2733.38	3742.23	6591.67		5589.75		2591.58	6412.18	0.107821	NA
Q8BUB6	Uronyl 2-sulfotransferase	Ust	Q8BUB6	Q8BUB6;Q3TRA2	Ust	Uronyl 2-sulfotransferase	UST_MOUSE	1	1238.9		1648.83	4606.11			2931.17		2136.46	2857.82					2359.47	0.107896	NA
Q9WV89	Syntaxin-binding protein 4	Stxbp4	Q9WV89	Q9WV89;B1ATH0	Stxbp4	Syntaxin-binding protein 4	STXB4_MOUSE	6	20904.3	20854.7	14795.4	15173.4	30279.9	21506.5	25193.9	18901.7	17362.8	10192.6	13670.3	13704	10229.6	14365.4	17626.9	0.107936	NA
Q60760	Growth factor receptor-bound protein 10	Grb10	Q60760	Q60760;Q3TFU9;Q5SUW3	Grb10	Growth factor receptor-bound protein 10	GRB10_MOUSE	3	4694.68	3648.51	2654.05	7341.91	5000.2	4821.58		5597.15	4533.32	4924.51	2871.88	3890.34	3669.82	2686.31	3987.58	0.108145	NA
Q6P8J2	Thialysine N-epsilon-acetyltransferase	Sat2	Q6P8J2	Q6P8J2;A0A158SIT0	Sat2	Thialysine N-epsilon-acetyltransferase	SAT2_MOUSE	7	131784	117395	145622	132788	122512	124869	164957	146946	145477	151085	172771	133768	161174	141842	138401	0.108262	NA
Q9Z1Q9	Valine--tRNA ligase	Vars1	Q9Z1Q9	Q9Z1Q9;Q790I0;G3UY93;Q3U3D3;Q7TPT7;G3UYW2;G3UZ22	Vars1	Valine--tRNA ligase	SYVC_MOUSE	62	148572	144443	131499	143366	145672	147507	157380	136009	141325	130691	134821	123457	140408	146015	141384	0.108445	NA
Q8K0V4	CCR4-NOT transcription complex subunit 3	Cnot3	Q8K0V4	Q8K0V4;A0A0U1RNN8	Cnot3	CCR4-NOT transcription complex subunit 3	CNOT3_MOUSE	15	55011.9	60454.5	58406.3	50702.7	61324.5	58059.1	50806.4	49540.5	49491.3	60029.5	45545.1	56767.7	50907.6	42560.3	49462.1	0.108672	NA
Q8VIG3	Radial spoke head 1 homolog	Rsph1	Q8VIG3	Q8VIG3;A0A494B9F6;Q3YEA0;Q3YEA4;Q3YEA6	Rsph1	Radial spoke head 1 homolog	RSPH1_MOUSE	5	14030.1	13550.7	5858.85	6839.19	4776.87	5303.87	6960.68	10320.7	8359.57		7721.73	5896.05	12081.5	9091.61	18026.7	0.108947	NA
E9Q3Q6	Activated leukocyte cell adhesion molecule	Alcam	E9Q3Q6	E9Q3Q6	Alcam	Activated leukocyte cell adhesion molecule	E9Q3Q6_MOUSE	1	24535.8	24642.4	14880.5		10571.4	27845.5	10221.4	10409.3	11057.8	12568.3	9852.33	15887.2	18227.8	23368.2	19975.6	0.108961	NA
Q6P3A8	2-oxoisovalerate dehydrogenase subunit beta, mitochondrial	Bckdhb	Q6P3A8	Q6P3A8;Q3TPB2	Bckdhb	2-oxoisovalerate dehydrogenase subunit beta, mitochondrial	ODBB_MOUSE	12	55420.6	50853.6	52804.1	52361.6	52746.3	56387.4	44153.9	43637.9	49275.9	46004.1	53206	54940.9	48020.7	56423.9	58975	0.109002	NA
Q8BK75	Elongator complex protein 6	Elp6	Q8BK75	Q8BK75;A0A0G2JGK0;A0A0G2JGM4;A0A0H2UH13	Elp6	Elongator complex protein 6	ELP6_MOUSE	6	15977.1	22126.4	14941.8	22472.7	20152.7	21279.8	20631.4	37739.6	27187.5	21353.9	19944.5	15821.2	23689.6	19373.7	19284.4	0.109067	NA
P83887	Tubulin gamma-1 chain	Tubg1	P83887	P83887;Q6F4J1	Tubg1	Tubulin gamma-1 chain	TBG1_MOUSE	22	49623	51937.1	48564.3	47813.5	56779.7	52938.1	53950.4	50432.6	55526	40683.4	50653.8	50488.8	56063.9	55050	56181.3	0.109086	NA
Q9CWG9	Biogenesis of lysosome-related organelles complex 1 subunit 2	Bloc1s2	Q9CWG9	Q9CWG9	Bloc1s2	Biogenesis of lysosome-related organelles complex 1 subunit 2	BL1S2_MOUSE	2		4683.61	5383.42	1090.78	2168.5	2474.47	3134.13	3187.88	3224.21	2041.94	3552.85		5794.77		2354.12	0.109183	NA
A0A0R4J1J1	Paroxysmal nonkinesiogenic dyskinesia	Pnkd	A0A0R4J1J1	A0A0R4J1J1	Pnkd	Paroxysmal nonkinesiogenic dyskinesia	A0A0R4J1J1_MOUSE	1	21094.5	14774.4	16670.4	13227.1	5903.85	17607.7	13545.9	12728.6	7619.75	10045.7	10836.5	14445.9	22671.7	17172.9	16178.2	0.109206	NA
Q3TGS7	Sorting nexin 12	Snx12	Q3TGS7;Q3V2H3;Q6ZWQ5;Q99M52	Q3V2H3;Q3TGS7;Q6ZWQ5;Q99M52	Snx12	Sorting nexin 12	Q3TGS7_MOUSE;Q3V2H3_MOUSE;Q6ZWQ5_MOUSE;Q99M52_MOUSE	1	16628.8	13200.8	22539.3	8895.3		11339.4	24751.4							8856.34	14289.9	0.109236	NA
P17742	Peptidyl-prolyl cis-trans isomerase A	Ppia	P17742	P17742;Q3TE63;Q3UAJ1;Q5SVY2	Ppia	Peptidyl-prolyl cis-trans isomerase A	PPIA_MOUSE	25	5446340	5526510	5852940	5686940	6023730	5861750	5732100	5832650	5923400	5745170	6010920	5490670	6025390	5980890	6161170	0.109578	NA
Q8VDC0	Probable leucine--tRNA ligase, mitochondrial	Lars2	Q8VDC0	Q8VDC0;A0A1L1SQK2;A0A1L1SSW1;Q14DP3;Q14DS6;Q3V377;Q3V3U1	Lars2	Probable leucine--tRNA ligase, mitochondrial	SYLM_MOUSE	33	60571.3	63406.9	59311.4	56495.7	59369.7	55466.2	56231.4	59488.1	60443.2	58412.8	57876.1	57982	57454.6	56981.2	58715	0.109641	NA
Q8R3Q6	Protein MIX23	Mix23	Q8R3Q6	Q8R3Q6;A0A338P707;E9Q4B5;F8WJI3	Mix23	Protein MIX23	MIX23_MOUSE	10	79291.6	82217.3	86648.1	101123	80141.8	92644.5	80778.3	69479.5	82999.1	78681.5	70017.3	84172	89334.4	87004	88906.9	0.109725	NA
Q6ZPH4	MKIAA1835 protein (Fragment)	Rangap1	Q6ZPH4	Q6ZPH4;Q7TMW1;Q8C2E3	Rangap1	MKIAA1835 protein (Fragment)	Q6ZPH4_MOUSE	3	24892.1	7750.83						39620.7	29221				31059.9	33709.4	32446.3	0.109888	NA
A0A1Y7VMP7	MutL homolog 3	Mlh3	A0A1Y7VMP7;Q3TRU3;Q3V1X3;Q68FG1	A0A1Y7VMP7;Q3TRU3;Q3V1X3;Q68FG1;Q8BZC3	Mlh3	MutL homolog 3	A0A1Y7VMP7_MOUSE;Q3TRU3_MOUSE;Q3V1X3_MOUSE;Q68FG1_MOUSE	1	303795	279725	285039	336960	210630	373304	280317	278868	310952	377928	329656	216424	195958	186534	187369	0.109919	NA
E9Q557	Desmoplakin	Dsp	E9Q557	E9Q557;E9PZW0	Dsp	Desmoplakin	DESP_MOUSE	22	24687.7	31824.3	30575.5	30258.7	35204.7	30242	33472.1	25019	34096.8	44510.9	35397.6	28678	22757.6	22494.1	26905.2	0.110058	NA
Q9ERS2	NADH dehydrogenase [ubiquinone] 1 alpha subcomplex subunit 13	Ndufa13	Q9ERS2	Q9ERS2	Ndufa13	NADH dehydrogenase [ubiquinone] 1 alpha subcomplex subunit 13	NDUAD_MOUSE	18	633772	678389	573728	580109	558702	572834	592078	675355	716920	633268	692767	655866	625630	676967	637436	0.110107	NA
P08905	Lysozyme C-2	Lyz2	P08905	P08905;P17897;A0A077S2U6;A0A077S9N1	Lyz2	Lysozyme C-2	LYZ2_MOUSE	3		6557.92	6185.69	16350.8	28663.2	20588	9680.18	27318.5	12744.6	14157.5	7040.24	8851.74	11316.9	15420.9	20536.1	0.11013	NA
Q9QXW9	Large neutral amino acids transporter small subunit 2	Slc7a8	Q9QXW9	Q9QXW9	Slc7a8	Large neutral amino acids transporter small subunit 2	LAT2_MOUSE	12	98476.3	82897.5	97526	96478.6	88042.8	103743	87498.5	85605.7	78348.5	85205.5	84062.4	84791.9	90601.6	87510.3	84483.8	0.110252	NA
Q9D4H1	Exocyst complex component 2	Exoc2	Q9D4H1	Q9D4H1;Q8K2J3	Exoc2	Exocyst complex component 2	EXOC2_MOUSE	42	124708	121792	119013	108874	110650	119412	123469	120103	123484	111582	116766	118353	127526	121201	113536	0.110325	NA
Q3UUI3	Acyl-coenzyme A thioesterase THEM4	Them4	Q3UUI3	Q3UUI3	Them4	Acyl-coenzyme A thioesterase THEM4	THEM4_MOUSE	9	126287	150165	149953	189550	156652	186758	146976	118864	153437	185978	138274	146244	145176	145966	134023	0.110332	NA
Q9D772	Protein FAM219A	Fam219a	Q9D772	Q9D772;A2ANP1;A2ANP2;B7ZWP1	Fam219a	Protein FAM219A	F219A_MOUSE	6	18035.7	24858.1	22364.6	21348.6	24376.2	18632	22301.9	23655.1	26816.3	25288.2	26254.4	30149.6	23722.3	24119.9	22865.3	0.110354	NA
Q8K3W3	Protein CASC3	Casc3	Q8K3W3	Q8K3W3	Casc3	Protein CASC3	CASC3_MOUSE	4	2558.8	796.431	2287.65	5398.27	2220.65	3616.28	2278.18	2631.13	2307.09		3255.88	3828.88	1998.79	1618.27	2370.25	0.110904	NA
P13707	Glycerol-3-phosphate dehydrogenase [NAD(+)], cytoplasmic	Gpd1	P13707	P13707;E0CXN5	Gpd1	Glycerol-3-phosphate dehydrogenase [NAD(+)], cytoplasmic	GPDA_MOUSE	40	489376	556066	507706	493663	468305	565567	626387	542604	612053	498200	574731	608170	567818	589717	612486	0.110933	NA
O35382	Exocyst complex component 4	Exoc4	O35382	O35382;Q69ZD1;Q8CEG7	Exoc4	Exocyst complex component 4	EXOC4_MOUSE	60	151425	143024	137209	131950	129305	139989	142639	141875	142863	122488	126866	142744	141467	144101	138164	0.11094	NA
Q8R033	LYR motif-containing protein 2	Lyrm2	Q8R033	Q8R033	Lyrm2	LYR motif-containing protein 2	LYRM2_MOUSE	2	5887.29	12076.6	4417.74	12867.3	24825.6	10442.1	15533.6	16292.8	13200.1	16395.9	18968.5	16135.1	19471.6	13918.7	13753.8	0.111044	NA
Q5SWP3	NAC-alpha domain-containing protein 1	Nacad	Q5SWP3	Q5SWP3;H3BKC6	Nacad	NAC-alpha domain-containing protein 1	NACAD_MOUSE	34	22687.8	20794.5	17550.1	18743.6	18311.3	19379.9	18577.5	19049.2	18923.8	24584.4	20685	22702.6	19598.5	20719.8	24410.6	0.11141	NA
P84086	Complexin-2	Cplx2	P84086	P84086	Cplx2	Complexin-2	CPLX2_MOUSE	13	2111620	2400790	2070420	2143230	1881730	2255270	2080560	1841760	2051050	2048310	2160350	2231390	2272350	2405110	2334370	0.111417	NA
P97820	Mitogen-activated protein kinase kinase kinase kinase 4	Map4k4	P97820	P97820;E9PVG7;A0A0A6YW53;A0A0A6YWJ2;A0A0A6YWM8;A0A0A6YWR8;B2RUE8;B7ZNR8;B7ZNR9;F8VPL5;Q6ZQ68	Map4k4	Mitogen-activated protein kinase kinase kinase kinase 4	M4K4_MOUSE	18	44007	40236	36828.1	42608.1	34957.1	37189.2	31107.4	34821.7	33147.6	40232.7	31172.9	34742.4	34408.5	35176.6	33921.9	0.111473	NA
O70475	UDP-glucose 6-dehydrogenase	Ugdh	O70475	O70475;Q3TJ71;Q3TJE8;Q3TS38;Q3UIZ1;D3YXP9	Ugdh	UDP-glucose 6-dehydrogenase	UGDH_MOUSE	10	17433.1	20736.4	16669.7	25123.3	19951.6	17987.3	18217.4	13539.8	18430.4	13937.3	18597	16162.5	14630.7	15666.9	15056.2	0.111546	NA
P63330	Serine/threonine-protein phosphatase 2A catalytic subunit alpha isoform	Ppp2ca	P63330	P62715;P63330;Q8BN07;Q8VED4	Ppp2ca	Serine/threonine-protein phosphatase 2A catalytic subunit alpha isoform	PP2AA_MOUSE	42	896035	880660	836272	841087	784873	811192	809947	823286	813989	785072	806426	907511	866785	914120	877348	0.11182	NA
E9Q9R9	Disks large homolog 5	Dlg5	E9Q9R9	E9Q9R9;F6YZU5;Q3UH41;Q6NXJ3;E9Q9I2	Dlg5	Disks large homolog 5	DLG5_MOUSE	12	15026.8	14154.5	17035.9	12482.6	20372.4	21180.8	21031.9	13820.3	19897.5	15286.5	10521.8	19687.6	10238.1	10165.5	10644	0.111851	NA
Q8CA90	Histone H2A	Macroh2a1	Q8CA90	Q8CA90	Macroh2a1	Histone H2A	Q8CA90_MOUSE	1		6822.4	5235.76				9307.89	6618.79	6216.82			8711.71			12951.8	0.111871	NA
Q3TY65	Islet cell autoantigen 1-like protein	Ica1l	Q3TY65	Q3TY65;A0A087WSM1	Ica1l	Islet cell autoantigen 1-like protein	ICA1L_MOUSE	9	20362.9	16855.6	15563.4	19773.9	19686.8	23477.2	25123.1	33521.8	20178.7	18180.1	22285.4	20032.4	25651.1	21316.2	22857.5	0.111966	NA
Q80W37	Snurportin-1	Snupn	Q80W37	Q80W37	Snupn	Snurportin-1	SPN1_MOUSE	4	16228.8	12036.6	19366.4	8683.26	6962.92	7739.85	6386.85	16021.9	6462.65		11007.2	10918.6	10933.5	7544.56	11137	0.111995	NA
A2AEW8	GRIP1 associated protein 1	Gripap1	A2AEW8;A2AEW9	A2AEW8;A2AEW9	Gripap1	GRIP1 associated protein 1	A2AEW8_MOUSE;A2AEW9_MOUSE	1	21761.2	19923	22162.1	15917.2	18975.3	18552.8	20608.1	20060	19838.9	27588	19555.9	28523.8	23596.1	17533.1	25074.2	0.112042	NA
Q9ERG0	LIM domain and actin-binding protein 1	Lima1	Q9ERG0	Q9ERG0;Q8BT15;Q8C3R7;Q8C7S2;Q8CD09	Lima1	LIM domain and actin-binding protein 1	LIMA1_MOUSE	16	55341.4	43306.6	54457.9	64399	80571.3	51524.4	58654.2	42077	50263.6	47145.3	58745.6	58226.1	71769.1	67956.3	61920.7	0.112163	NA
P97792	Coxsackievirus and adenovirus receptor homolog	Cxadr	P97792	P97792;Q3TV22;A0A338P6N1	Cxadr	Coxsackievirus and adenovirus receptor homolog	CXAR_MOUSE	12	23700.8	26250.7	30067	23771.7	19216.4	23165.7	21173.9	23385.9	21366	22718.3	19661.6	23262.1	21804.4	22695.5	15408.6	0.112169	NA
Q8BXL7	ADP-ribosylation factor-related protein 1	Arfrp1	Q8BXL7	Q8BXL7;E9PZK7;Q80SX7	Arfrp1	ADP-ribosylation factor-related protein 1	ARFRP_MOUSE	3	6014.82	5087.52	8619.67	10863.6	5137.5	6664.71	5699.04	5700.38	7559.83	4708.57	7960.15	2462.24	2875.2	2907.49	2403.05	0.112407	NA
Q99P30	Peroxisomal coenzyme A diphosphatase NUDT7	Nudt7	Q99P30	Q99P30	Nudt7	Peroxisomal coenzyme A diphosphatase NUDT7	NUDT7_MOUSE	3	11178.3	11315.3	9814.25	18356.7	10229.5	13356.2	11031.5	11304.7	13281	4480.62	10459.5	7192.19	11502.2	8963.31	14306.4	0.112457	NA
Q9JI46	Diphosphoinositol polyphosphate phosphohydrolase 1	Nudt3	Q9JI46	Q9JI46;A0A338P6T6;A0A3B2W864;B2KF67;H3BLR8;I1E4X7;A0A338P7L3;H3BJY4	Nudt3	Diphosphoinositol polyphosphate phosphohydrolase 1	NUDT3_MOUSE	12	297133	289265	285541	290451	293147	283076	294244	284932	283269	344857	302492	298331	300264	274887	269123	0.112528	NA
Q3UYK4	Regulating synaptic membrane exocytosis protein 4 (Fragment)	Rims4	Q3UYK4	Q3UYK4	Rims4	Regulating synaptic membrane exocytosis protein 4 (Fragment)	Q3UYK4_MOUSE	2	16574.6	12297	15337		10556.6	12927		17653	19115.2	6059.96		12859.6	13988	4617.77	10158.1	0.112558	NA
B2RXS4	Plexin-B2	Plxnb2	B2RXS4	B2RXS4;Q8CHG6;Q99LF0	Plxnb2	Plexin-B2	PLXB2_MOUSE	55	89835.5	80920.9	96556.5	97340.2	96333.3	86029.2	85834.5	82337.4	85314.7	87739.9	84426.7	80434.2	81946.5	82344.1	83078.7	0.112587	NA
P28665	Murinoglobulin-1	Mug1	P28665	P28665	Mug1	Murinoglobulin-1	MUG1_MOUSE	65	169539	136719	131537	141368	164589	106644	152080	148664	180550	97713.9	134595	87541.3	173176	134924	145455	0.11293	NA
Q63844	Mitogen-activated protein kinase 3	Mapk3	Q63844	Q63844;A0A0U1RPX4;D3Z3G6	Mapk3	Mitogen-activated protein kinase 3	MK03_MOUSE	21	452785	410468	513242	496190	471532	521843	407830	433624	442961	466091	412575	415844	441619	428686	457133	0.113072	NA
O35207	Cyclin-dependent kinase 2-associated protein 1	Cdk2ap1	O35207	O35207;F2Z4B3	Cdk2ap1	Cyclin-dependent kinase 2-associated protein 1	CDKA1_MOUSE	2	15140.2	18355.5	19295.4	14424	11567.8	15796.3	12429.8	16056.3	18765.5	17881.1	14407.8	15632.9	19951.9	17954.6	31324.2	0.113083	NA
Q8K0V2	DCN1-like protein 3	Dcun1d3	Q8K0V2	Q8K0V2;D3YWG7	Dcun1d3	DCN1-like protein 3	DCNL3_MOUSE	10	26376.1	27109.9	34990.2	24920.4	26745.3	28896.3	28543.8	26513.7	26537	35749.6	32371.5	30680.1	28843.6	28351.2	24734	0.113133	NA
O54962	Barrier-to-autointegration factor	Banf1	O54962	O54962	Banf1	Barrier-to-autointegration factor	BAF_MOUSE	12	340722	324883	355951	384445	328951	361608	297809	321787	327208	338881	309597	306451	333421	300923	336223	0.113214	NA
P08226	Apolipoprotein E	Apoe	P08226	P08226;Q3TXU4;A0A1B0GX15;G3UWN5;Q3TX45;Q3UBS0;Q4FK40;Q6GTX3	Apoe	Apolipoprotein E	APOE_MOUSE	31	462782	416389	459065	517272	513864	509526	476092	487924	536848	421144	487133	492806	463192	538623	497170	0.113381	NA
Q8CBX9	Basic immunoglobulin-like variable motif-containing protein	Bivm	Q8CBX9	Q8CBX9	Bivm	Basic immunoglobulin-like variable motif-containing protein	BIVM_MOUSE	2	2092.23	1470.3	1987.37	1423.11	1616.65	1474.88	2265.89	2498.72	4672.43			2541.62		1524.94	874.693	0.113444	NA
P01887	Beta-2-microglobulin	B2m	P01887	P01887;Q3U679;Q9D239;Q91Z72;Q91Z73	B2m	Beta-2-microglobulin	B2MG_MOUSE	4	42622.9	37435	44856.4	69849.8	170529	48475.5	36871.9	31674.1	36776.1	27452.6	36367.8	34018.7	41062.1	36691.9	44059.8	0.113499	NA
Q9D8T7	SRA stem-loop-interacting RNA-binding protein, mitochondrial	Slirp	Q9D8T7	Q9D8T7;Q14AR0	Slirp	SRA stem-loop-interacting RNA-binding protein, mitochondrial	SLIRP_MOUSE	9	45860.9	47241.6	48097.9	51117.1	52925.7	49982.9	49171.4	55167.4	60312	52181.8	52034	53838.1	48468	56485.7	54557.4	0.113508	NA
A0A023ZT56	Dystrophin Dp71b	Dmd	A0A023ZT56;A0A023ZTV5;A0A1Q1PRS4;A0A1Q1PRS9	A0A023ZT56;A0A023ZTV5;A0A1Q1NN66;A0A1Q1PRS2;A0A1Q1PRS4;A0A1Q1PRS6;A0A1Q1PRS9;A0A1Q1PRT9;A2A9Z1;A2A9Z2;Q8BHM1	Dmd	Dystrophin Dp71b	A0A023ZT56_MOUSE;A0A023ZTV5_MOUSE;A0A1Q1PRS4_MOUSE;A0A1Q1PRS9_MOUSE	2	6241.48	8704.73	14219.9	19269.4	17996.9	14228.2	10302.4	11092.2	13526.7	14569.1	9322.1	15025.9	18390.2	22198.4	11045.5	0.113531	NA
O70405	Serine/threonine-protein kinase ULK1	Ulk1	O70405	O70405;Q6PB82;A0A0R4J0B3;Q3U0V5;Q3U350;Q3UFT4;Q80TT3	Ulk1	Serine/threonine-protein kinase ULK1	ULK1_MOUSE	9	22563.4	18152.3	26281.4	21667	19286	20042.3	18906.7	13499	19082	17085.7	18761.9	14694.2	14066.5	15144.3	19791.4	0.113677	NA
Q61739	Integrin alpha-6	Itga6	Q61739	Q61739;A0A5F8MPB5;F6VSK8;Q3TWK2;Q6PEE8;Q80ZI8;Q8BR82;Q8CC06	Itga6	Integrin alpha-6	ITA6_MOUSE	32	47898.2	39947.1	43893.8	45340.2	51201.8	43630.2	35769	39290.1	44586.9	36447.1	43033.1	42129.7	45677.2	47445.7	46869.5	0.113732	NA
Q80X68	Citrate synthase	Csl	Q80X68;Q9DAM4	Q80X68;Q9DAM4	Csl	Citrate synthase	Q80X68_MOUSE;Q9DAM4_MOUSE	1	42255.6	57914	45340.1	39546	35717.7	38812.9	31100.6	54352.9	32014.1	62880.1	49325.7	53253.8	47119.8	39918.7	38372.7	0.113835	NA
Q5GH67	XK-related protein 4	Xkr4	Q5GH67	Q5GH67	Xkr4	XK-related protein 4	XKR4_MOUSE	8	94237.5	109373	126564	120874	108367	127432	114273	109895	126046	129931	122064	132673	101311	97294.1	112875	0.113893	NA
A0A4E9FSP6	IgL2 (Fragment)	IGLC2	A0A4E9FSP6	A0A4E9FSP6	IGLC2	IgL2 (Fragment)	A0A4E9FSP6_MOUSE	5	11860.8	22890	46513.3	16307.3	88636.6	116868	18615.2	11662.7	10446.2	30503.8	24474.2	12384.7	10187.8	18052.4	46047.5	0.113921	NA
Q9D2R8	Small ribosomal subunit protein mS33	Mrps33	Q9D2R8	Q9D2R8;Q58DZ5	Mrps33	Small ribosomal subunit protein mS33	RT33_MOUSE	3	12547	6169.48	12494.7	20774.4	29738.2	15084.2	10956.7	14941.2	10577.2	15279.9		13484.6	9030.37	13874.1	19512.6	0.113926	NA
Q9D0C4	tRNA (guanine(37)-N1)-methyltransferase	Trmt5	Q9D0C4	Q9D0C4;A0A1Y7VMB1	Trmt5	tRNA (guanine(37)-N1)-methyltransferase	TRM5_MOUSE	5	20947.4	15821.4	19426.4	19651.2	14687	14983.4	12842.1	20397.8	15457.7	25837.8	19823.9	22328.6	20399.5	18961.8	17208.9	0.114009	NA
Q8BLY2	Threonine--tRNA ligase 2, cytoplasmic	Tars3	Q8BLY2	Q8BLY2	Tars3	Threonine--tRNA ligase 2, cytoplasmic	SYTC2_MOUSE	25	99478.6	104527	106803	95946.1	102980	98913.8	104964	115606	109962	106919	103850	96979	108697	102793	101364	0.114034	NA
Q6PFE7	Tomoregulin-1	Tmeff1	Q6PFE7	Q6PFE7;A0A0A0MQL0;A2AML9	Tmeff1	Tomoregulin-1	TEFF1_MOUSE	7	45431.7	37988.1	36588.3	40238.8	47920.2	46514.2	33764	41158.2	33193.6	36262	38917.3	40787	40503.7	40648.7	41556.9	0.114108	NA
P03975	IgE-binding protein	Iap	P03975	A0A7G9TMG4;P03975;Q61213;Q7TQ39;Q3UGR7	Iap	IgE-binding protein	IGEB_MOUSE	5	26137.8	21585	23213.2	13313.8	15431.5	19622.8	19477.6	20139.7	11434.7	14448.3	18798.5	16883.6	15654.6	20037	23598.6	0.114158	NA
Q69ZF3	Non-lysosomal glucosylceramidase	Gba2	Q69ZF3	Q69ZF3	Gba2	Non-lysosomal glucosylceramidase	GBA2_MOUSE	20	42403.1	48528.9	49773.6	42296.2	43453.8	39464.6	42785.5	36248.8	35772.8	32217.5	39208.2	43405.1	38638	44839.4	41772.9	0.114379	NA
Q8BXR9	Oxysterol-binding protein-related protein 6	Osbpl6	Q8BXR9	Q8BXR9;F8WIZ7;Q5DTM2;Q8BXC3;Q8R1X8;V9GXX3	Osbpl6	Oxysterol-binding protein-related protein 6	OSBL6_MOUSE	44	71619.2	81015.8	77548.5	75674.5	80854.4	83488.3	84802.9	85354.3	83199.5	78496.7	81652.2	84740.6	79914.3	77743	79743.8	0.114471	NA
P10126	Elongation factor 1-alpha 1	Eef1a1	P10126	P10126;Q3TII3;Q3UA81;Q3UZQ3;Q58E64;D3YZ68;D3Z3I8	Eef1a1	Elongation factor 1-alpha 1	EF1A1_MOUSE	62	3567670	3364600	3260490	3202690	3518110	3544340	3316300	3090930	3066780	3044840	3035620	3349920	3052190	3276600	3114480	0.114594	NA
E9PVU7	Phosphodiesterase	Pde4d	E9PVU7;Q8CBK2	E9PVU7;Q8CBK2	Pde4d	Phosphodiesterase	E9PVU7_MOUSE;Q8CBK2_MOUSE	2	28250.9	23561.6	17917.6	21501.4	19298.3	27770.5	22541.2	16028.9	19373.1	13951.5	18593.4	11431.6	20988.9	22419.5	18597.2	0.114617	NA
A2AI08	Taperin	Tprn	A2AI08	A2AI08	Tprn	Taperin	TPRN_MOUSE	3	23043.7	13585.6	14928	17218.4	8771.25	11645.1	12812.5	15553.6	11854.9	8623.21		9906.25	20156.3	14912	18532.2	0.114715	NA
O88685	26S proteasome regulatory subunit 6A	Psmc3	O88685	O88685;B7ZCF1;Q3THI5;Q3TKC2;Q3TKG4;Q3U8Y7;Q3UD94;Q8BUP7;A0A087WPH7;F6Q2E3	Psmc3	26S proteasome regulatory subunit 6A	PRS6A_MOUSE	47	196219	186414	189055	189503	185853	197566	205537	192359	197732	182579	187673	193836	199576	214968	194963	0.114816	NA
Q3UGS4	Mapk-regulated corepressor-interacting protein 1	Mcrip1	Q3UGS4	Q3UGS4	Mcrip1	Mapk-regulated corepressor-interacting protein 1	MCRI1_MOUSE	5	38692.8	42356.1	38500.3	41802.1	38092	40275.9	49618.1	41910.8	49272.8	37757.7	45498.3	43540.4	48361.4	52267.7	40642.8	0.114826	NA
B2RR83	3'-5' RNA helicase YTHDC2	Ythdc2	B2RR83	B2RR83	Ythdc2	3'-5' RNA helicase YTHDC2	YTDC2_MOUSE	41	76248.9	80016.8	76923.6	73726.1	69113.7	70076.9	70243.1	81121.2	71979.1	59168	75128.1	68953.4	64241.9	68600.3	69980.5	0.114829	NA
Q9QZA0	Carbonic anhydrase 5B, mitochondrial	Ca5b	Q9QZA0	Q9QZA0	Ca5b	Carbonic anhydrase 5B, mitochondrial	CAH5B_MOUSE	4	13393.5	10666.3	15837.8	21911.6	27650.2	12908.3	3971.49	10587.5	10281.7	15695	10667.1	12632.6	15424.4	24765	10451.1	0.11483	NA
Q8R422	CD109 antigen	Cd109	Q8R422	Q8R422;A6MDD3	Cd109	CD109 antigen	CD109_MOUSE	10	11191.5	8368.52	13021.3	14411.6	15071.9	13445.2	10902.9	10589.1	9466.42	6798.98	10110.9	12013.9	11213.3	6522.26	11916.5	0.114858	NA
P28798	Progranulin	Grn	P28798	P28798;Q3U9N4;Q3TVQ3;Q3TW77;Q3TWT4;Q3TX66;Q3U5Q6;Q3U8W3;Q3U9K2;Q3UAJ3;Q3UC19;Q3UD85;Q3UDD6;Q9D2V3;H3BLC9;Q544Y8	Grn	Progranulin	GRN_MOUSE	14	117886	125520	106253	126327	141868	124605	121081	145897	126384	116878	108560	118552	124170	129091	131756	0.114951	NA
Q9DCD6	Gamma-aminobutyric acid receptor-associated protein	Gabarap	Q9DCD6	Q9DCD6;A0A1S6GWH0;B1AR50	Gabarap	Gamma-aminobutyric acid receptor-associated protein	GBRAP_MOUSE	1		42984.8	40679.9	14840	18132.9	19346.4					53339.2	22449.2	20030.6	23799.1	34507.9	0.115187	NA
Q8BTI9	Phosphatidylinositol 4,5-bisphosphate 3-kinase catalytic subunit beta isoform	Pik3cb	Q8BTI9	Q8BTI9;A0JNZ1	Pik3cb	Phosphatidylinositol 4,5-bisphosphate 3-kinase catalytic subunit beta isoform	PK3CB_MOUSE	16	17450.3	16904.3	16704.4	21993	21005.9	16021.3	15470.4	15970.5	14214.9	15459.8	15411.7	18141.9	17357.3	20556	16614	0.115266	NA
Q3U3J1	2-oxoisovalerate dehydrogenase subunit alpha	Bckdha	Q3U3J1;Q99L69	Q3U3J1;Q99L69	Bckdha	2-oxoisovalerate dehydrogenase subunit alpha	Q3U3J1_MOUSE;Q99L69_MOUSE	4	38345.9	32810.4	44134.8	38473.1	36448.8	43371.3	26820.3	29644.8	34553.6	22659.3	36263.3	29301.4	43137.3	31079.7	43803.6	0.115369	NA
Q8BYH8	Chromodomain-helicase-DNA-binding protein 9	Chd9	Q8BYH8	Q8BYH8;B7ZNF8	Chd9	Chromodomain-helicase-DNA-binding protein 9	CHD9_MOUSE	1		23065.7				53637.1	43424.6	32873.4	30548.1	39006.9	49130.7		31259		36454.8	0.115454	NA
Q3UG89	Major prion protein	Prnp	Q3UG89	Q3UG89	Prnp	Major prion protein	Q3UG89_MOUSE	2	58335.8	65227.9	40922.2		38740.7	28451.5	33726.5	33167.4	57783.7		20957.3			73323.5		0.115508	NA
Q8BP27	Swi5-dependent recombination DNA repair protein 1 homolog	Sfr1	Q8BP27	Q8BP27;E3WH30	Sfr1	Swi5-dependent recombination DNA repair protein 1 homolog	SFR1_MOUSE	10	23410.1	16124	18653.1	14045.1	19778	16712.6	23404	17123	15796.3	19079.4	17094	16887.2	11921.1	12863.4	13789.6	0.115625	NA
Q8R0X7	Sphingosine-1-phosphate lyase 1	Sgpl1	Q8R0X7	Q8R0X7;D6REF7;Q3UDJ2;Q4FK38;Q69ZN1	Sgpl1	Sphingosine-1-phosphate lyase 1	SGPL1_MOUSE	9	31336.1	28480.5	29796.6	33024	24428.4	29257.1	34531.2	30398.5	33401.5	33463.8	29544.5	26718	25725.4	25967	26228.2	0.115685	NA
P98200	Phospholipid-transporting ATPase IB	Atp8a2	P98200	P98200	Atp8a2	Phospholipid-transporting ATPase IB	AT8A2_MOUSE	21	42574.5	45112.2	48266.7	49746	41931.9	54629.1	49444.3	50830.7	48009.5	47357.3	39207.1	37241.3	41817.7	44556.7	40106.7	0.115741	NA
Q8BNV1	tRNA (uracil-5-)-methyltransferase homolog A	Trmt2a	Q8BNV1	Q8BNV1;E9PUQ7;Q05BM5;Q3UJM1	Trmt2a	tRNA (uracil-5-)-methyltransferase homolog A	TRM2A_MOUSE	4	15719.2	12820.1	17880.1	15581.3	10017.5	17031.4	15811.6	13186.4	14865.4	18839.7	27085.7	15771.5	9570.44	15092.7	10559.5	0.115822	NA
P08553	Neurofilament medium polypeptide	Nefm	P08553	P08553;A0A0R4J036;D3YZ35	Nefm	Neurofilament medium polypeptide	NFM_MOUSE	83	2587410	2270460	2779610	2292300	2313760	2253020	2242080	2513080	2485970	2376280	2883790	3055570	2764220	2501800	3010190	0.115972	NA
Q8CCJ4	APC membrane recruitment protein 2	Amer2	Q8CCJ4	Q8CCJ4;A0A0R4J030	Amer2	APC membrane recruitment protein 2	AMER2_MOUSE	20	100682	94139.3	91718.7	101023	94957.9	105182	94216.2	100123	92922.7	90766.6	91734.4	96182.6	92727.5	92137.5	88302.2	0.11609	NA
D3YZG8	Bifunctional methylenetetrahydrofolate dehydrogenase/cyclohydrolase 2, mitochondrial	Mthfd2l	D3YZG8	D3YZG8	Mthfd2l	Bifunctional methylenetetrahydrofolate dehydrogenase/cyclohydrolase 2, mitochondrial	MTD2L_MOUSE	3	8671.57	5670.11	7195.29	8317.04	8213.16	6305.65	8164.23	5000.66	6660.98	12174.8	7258.98	7974.2	10515.7	9114.98	11341.4	0.116188	NA
Q8QZS1	3-hydroxyisobutyryl-CoA hydrolase, mitochondrial	Hibch	Q8QZS1	Q8QZS1;E0CX19	Hibch	3-hydroxyisobutyryl-CoA hydrolase, mitochondrial	HIBCH_MOUSE	36	291375	310575	303711	295834	273429	302309	309477	280193	367085	289303	306985	324987	357351	343618	335770	0.116226	NA
Q9DCT1	1,5-anhydro-D-fructose reductase	Akr1e2	Q9DCT1	Q9DCT1;Q8CEB6	Akr1e2	1,5-anhydro-D-fructose reductase	AKCL2_MOUSE	15	160294	110763	151215	164216	120381	102614	94294.2	50254.6	89788.4	99461	110581	88337	148635	94316.8	78214.5	0.116431	NA
Q8BG94	COMM domain-containing protein 7	Commd7	Q8BG94	Q8BG94;A2AU52;Q56A13;Q8BTK9	Commd7	COMM domain-containing protein 7	COMD7_MOUSE	9	43936.5	55814.4	55081.1	50905.6	37246.5	43219.7	55441.6	58680.9	62941.5	47314.9	58688.6	61244.5	67075.6	52359.6	52864.7	0.116607	NA
Q80TV8	CLIP-associating protein 1	Clasp1	Q80TV8	Q80TV8;A0A087WNW8;A0A087WP42;A0A087WQ31;A0A087WQ95;A0A087WQF1;A0A087WRE8;A0A087WRK0;A0A087WS18;A0A0A6YWK1;A0A0A6YXZ1;A5D6Q8;B2RY22;E9Q6L0;E9QKH0;E9QNY9;J3QP81	Clasp1	CLIP-associating protein 1	CLAP1_MOUSE	77	175270	170967	168723	154292	165862	168692	164050	164984	163065	161327	171904	177759	173943	176204	171638	0.116985	NA
P83882	Large ribosomal subunit protein eL42	Rpl36a	P83882	P83882;Q5M9P1;A0A2I3BPG9	Rpl36a	Large ribosomal subunit protein eL42	RL36A_MOUSE	7	139310	145472	136725	134540	116500	141205	147829	144911	143126	143371	160076	130190	124780	128411	128594	0.117425	NA
Q5KU39	Vacuolar protein sorting-associated protein 41 homolog	Vps41	Q5KU39	Q5KU39	Vps41	Vacuolar protein sorting-associated protein 41 homolog	VPS41_MOUSE	37	49450.1	52258.4	50496.2	43316.1	47767.5	45089.1	50300.8	48147.7	45296.6	43488	50174.4	40974.4	48115.3	48463.8	50495.2	0.117431	NA
Q5SUQ9	CST complex subunit CTC1	Ctc1	Q5SUQ9	Q5SUQ9;E0CXE7	Ctc1	CST complex subunit CTC1	CTC1_MOUSE	7	11211.7	10629.6	8538.88		11810.7	15850.9	11276.5	10824.5	7948.28	8904.64	7565.92	9689.33	11656.5	8319.94	6474.05	0.117433	NA
B2RXC2	Kinase	Itpkb	B2RXC2	B2RXC2;Q8BKB2	Itpkb	Kinase	B2RXC2_MOUSE	7	19414.2	15544.2	19451.1	23034	30877.1	21283.2	16036.7	20439.5	25049.2		14977.5	17610.1	17364.1	16006.5	20311.4	0.117664	NA
Q3USH5	Splicing factor, suppressor of white-apricot homolog	Sfswap	Q3USH5	Q3USH5	Sfswap	Splicing factor, suppressor of white-apricot homolog	SFSWA_MOUSE	5	66929.9	63140.7	86445.4	34681.9			47397.9	68176.4	67801.3	66507	53419.3	50579.7	67027.9	64269.6	52205.1	0.117678	NA
Q9WV74	Ankyrin repeat and SOCS box protein 1	Asb1	Q9WV74	Q9WV74;Q3U5A0;Q80TI9;A0A0A0MQ78;G3X9J5	Asb1	Ankyrin repeat and SOCS box protein 1	ASB1_MOUSE	5	6878.55	9043.81	3702.91	14785.6	12313.5	7008.64	11583.5	11109.1	8298.93	8043.3	6600.34	5302.18	8521.87	11298.3	9221.09	0.117914	NA
Q8K1S3	Netrin receptor UNC5B	Unc5b	Q8K1S3	Q8K1S3;Q3TYW6;Q3UH38	Unc5b	Netrin receptor UNC5B	UNC5B_MOUSE	4	6719.52	8949.13	8195.06	5192.34	4464.64	5193.39	4417.86	7944.73	9027.54	7462.92	7278	8251.04	16939.9	5195.1	15888.1	0.118135	NA
D3YYR9	Actin-binding LIM protein 2 (Fragment)	Ablim2	D3YYR9	D3YYR9;D3Z0Y4	Ablim2	Actin-binding LIM protein 2 (Fragment)	D3YYR9_MOUSE	1	18231.2	24938.5	15029.2	18370.4	24063.9	17501.6	12288.7	13820.8	17952.3	11954.1	15278.5	15108.6	13891.4	9137.72	16249.3	0.118235	NA
D3Z6F5	ATP synthase subunit alpha	Atp5f1a	D3Z6F5	D3Z6F5	Atp5f1a	ATP synthase subunit alpha	D3Z6F5_MOUSE	1	218614	237314	219919	170072	243614	166538	268554	222010	241828	272438	283715	220788	242329	225788	231212	0.118329	NA
P70207	Plexin-A2	Plxna2	P70207	P70207;Q80XE5	Plxna2	Plexin-A2	PLXA2_MOUSE	36	34823.2	35609.1	29907.8	36016.4	35655.6	31070.5	33367.1	37988.4	36648	30098.9	26301.1	31790.7	34798.4	31150.7	28641.8	0.118363	NA
Q8CEG5	Coiled-coil domain-containing protein 28B	Ccdc28b	Q8CEG5	Q8CEG5	Ccdc28b	Coiled-coil domain-containing protein 28B	CC28B_MOUSE	2	22092.5	16723.1	17181.5	11284.8	6721.93	12963.1	11682	16977.8	18166.8	13264	21450.1	14971.2	16687	17946.9	12196.3	0.118538	NA
Q8K182	Complement component C8 alpha chain	C8a	Q8K182	Q8K182;A2A997;A2A998	C8a	Complement component C8 alpha chain	CO8A_MOUSE	8	11431.6	7003.27	5673.12	9021.35	9716.25	7107.88	10463.8	10447	11823.6	6784.41	7845.03	6890.33	8491.42	9757.99	10722.1	0.118583	NA
P28474	Alcohol dehydrogenase class-3	Adh5	P28474	P28474;Q6P5I3	Adh5	Alcohol dehydrogenase class-3	ADHX_MOUSE	19	300017	332965	279090	314842	307692	308089	266324	288459	278141	318175	288883	319313	265077	292837	292793	0.118615	NA
P51660	Peroxisomal multifunctional enzyme type 2	Hsd17b4	P51660	P51660;Q3TT11;Q3UHW2	Hsd17b4	Peroxisomal multifunctional enzyme type 2	DHB4_MOUSE	45	195514	190597	218039	214310	208235	217155	204670	174363	186821	188222	190360	200680	205782	196346	194693	0.11862	NA
Q922P9	Cytokine-like nuclear factor N-PAC	Glyr1	Q922P9	Q922P9;D3YYT1	Glyr1	Cytokine-like nuclear factor N-PAC	GLYR1_MOUSE	25	57144.5	51849	52823	56710.3	58558.2	52959.1	44660.3	51067.5	50136.9	52521	55590	57784.1	52664.5	44398.1	54454	0.118621	NA
Q9WVS6	E3 ubiquitin-protein ligase parkin	Prkn	Q9WVS6	Q9WVS6;A0A3B2W489;A0A1W2P7W2	Prkn	E3 ubiquitin-protein ligase parkin	PRKN_MOUSE	7	13056.4	14288.5	10375.7	16614.6	13244.3	15553.5	7700.1	8080.39	8145.22	12289.7	12754	13483.9	9291.07	11926	21311.5	0.118632	NA
A0A1B0GR65	Histone deacetylase	Hdac9	A0A1B0GR65;A0A1B0GSQ5;A0A1B0GT67	A0A1B0GSQ5;A0A1B0GR65;A0A1B0GRH0;A0A1B0GSE4;A0A1B0GT67;Q6A001	Hdac9	Histone deacetylase	A0A1B0GR65_MOUSE;A0A1B0GSQ5_MOUSE;A0A1B0GT67_MOUSE	2	10066	11732.2	16459.6	13181.7	6928.9	14293.2	11092.1	17403.8	13411.5		17700.9	21554.8	11106.4	13317.5	12965.6	0.11879	NA
Q5FWK3	Rho GTPase-activating protein 1	Arhgap1	Q5FWK3	Q5FWK3;A2AH25;A0A2X0SSA9;Q8BQW4;Q8C5A0;Q91Z04	Arhgap1	Rho GTPase-activating protein 1	RHG01_MOUSE	28	204753	200349	204794	179996	177747	192642	185063	210859	204899	188156	183045	206211	188033	186493	192503	0.118799	NA
Q5DTT2	PH and SEC7 domain-containing protein 1	Psd	Q5DTT2	Q5DTT2	Psd	PH and SEC7 domain-containing protein 1	PSD1_MOUSE	32	132030	125040	124412	119900	121095	130753	101904	123057	105346	114227	124443	111907	125658	112440	115992	0.118881	NA
Q9R0M4	Podocalyxin	Podxl	Q9R0M4	Q9R0M4;Q3UYF4;Q791G4;Q8VIQ4	Podxl	Podocalyxin	PODXL_MOUSE	8	20508.1	14375.8	21833.6	16658.1	16805.4	17993.8	20871.6	17249.1	21549.3	13590.5	14741.6	17185.9	18064.6	21282.5	22827.2	0.119035	NA
Q80TJ1	Calcium-dependent secretion activator 1	Cadps	Q80TJ1	Q80TJ1;A0A286YE00;J3QJW3;K4DI76	Cadps	Calcium-dependent secretion activator 1	CAPS1_MOUSE	121	757073	826089	828831	875286	841906	877063	845777	785928	814020	817080	869568	848597	855143	860600	829002	0.119187	NA
O35685	Nuclear migration protein nudC	Nudc	O35685	O35685	Nudc	Nuclear migration protein nudC	NUDC_MOUSE	38	234387	255986	211828	217392	231052	224639	250888	262244	238896	233845	248300	251458	245809	255522	247262	0.119253	NA
Q9CQP0	Large ribosomal subunit protein bL33m	Mrpl33	Q9CQP0	Q8C9M6;Q9CQP0	Mrpl33	Large ribosomal subunit protein bL33m	RM33_MOUSE	6	22027.3	25348.2	22318.6	28139.6	21860.4	22568	17359	19830.3	20408.2	19617.9	18669.1	20475.2	25759.7	19616.7	30031.2	0.119482	NA
P28063	Proteasome subunit beta type-8	Psmb8	P28063	P28063;A0A068BIT8;G3UZW8	Psmb8	Proteasome subunit beta type-8	PSB8_MOUSE	5	29060.5	7228.33	30019.6	31950.3	71587.5	35342.6	22882.5	20392.1	19619	29004.9	28584.4	27463.8	26906.6	25514.7	27267.2	0.11962	NA
P54276	DNA mismatch repair protein Msh6	Msh6	P54276	P54276;Q8C2N9;Q9CRH0	Msh6	DNA mismatch repair protein Msh6	MSH6_MOUSE	11	11405.7	13041.6	9467.57	18853	16315	17839.3	13415.8	14302.6	12829	21643.2	14204.7	11232.6	16848.7	16670.7	13716.2	0.119702	NA
Q8VD62	UPF0696 protein C11orf68 homolog	Bles03	Q8VD62	Q8VD62	Bles03	UPF0696 protein C11orf68 homolog	CK068_MOUSE	16	148915	144863	139828	148055	137853	150183	133759	152438	137363	127186	154506	143931	166690	152937	162533	0.119712	NA
P36916	Guanine nucleotide-binding protein-like 1	Gnl1	P36916	P36916;A2VDH5;Q52KE3	Gnl1	Guanine nucleotide-binding protein-like 1	GNL1_MOUSE	33	133511	136611	125564	119050	127633	115764	133343	135148	128736	114906	133328	122163	124107	124347	126420	0.119829	NA
P62307	Small nuclear ribonucleoprotein F	Snrpf	P62307	P62307;Q3UX80;Q497K3;Q6NZQ3	Snrpf	Small nuclear ribonucleoprotein F	RUXF_MOUSE	4	54763.6	65683.2	49342.3	45349.3	56576	46222.5	43297.6	54351.6	47628.3	48826.1	45510.4	46652.8	41641.5	38631.4	47412.4	0.119911	NA
A0A0N4SW73	RAB11 family interacting protein 5 (class I)	Rab11fip5	A0A0N4SW73;Q6ZQ33	A0A0N4SW73;Q6ZQ33	Rab11fip5	RAB11 family interacting protein 5 (class I)	A0A0N4SW73_MOUSE;Q6ZQ33_MOUSE	16	33133.8	35998.6	30207.7	25904	29467.5	31795	29635	31782.6	29910.7	30918.1	33071.2	34742.1	30213.8	29539.9	28602.3	0.119936	NA
Q3THJ3	Probable RNA-binding protein EIF1AD	Eif1ad	Q3THJ3	Q3THJ3	Eif1ad	Probable RNA-binding protein EIF1AD	EIF1A_MOUSE	4	45444.2	41356	36821		21877.6	45153.5	65611.6	53440.1	46221.9	39224.3	34360.1		41044	55121.5	50723.5	0.119967	NA
Q8BK67	Protein RCC2	Rcc2	Q8BK67	Q8BK67	Rcc2	Protein RCC2	RCC2_MOUSE	24	89031.5	74338.5	81440.8	77098.8	71708.9	74681.1	69077.8	78242	78727.5	78269.1	82619.1	82331.5	70478	76093.4	70458.3	0.120009	NA
A2AT93	Phospholipase C, beta 4 (Fragment)	Plcb4	A2AT93	A2AT93	Plcb4	Phospholipase C, beta 4 (Fragment)	A2AT93_MOUSE	1			8451.32	3225.24		4366.52	5064.69	3921.27	6018.7	3198.12	6163.87	3468.78		4873.33	5803.19	0.120013	NA
Q61282	Aggrecan core protein	Acan	Q61282	Q61282	Acan	Aggrecan core protein	PGCA_MOUSE	43	124481	103069	112319	100898	100668	103459	104478	109469	119921	109301	139113	121427	104789	109200	106078	0.120057	NA
Q5SYD0	Unconventional myosin-Id	Myo1d	Q5SYD0	Q5SYD0;Q3UG58;B2RWZ2;Q8K063	Myo1d	Unconventional myosin-Id	MYO1D_MOUSE	68	136585	124744	159936	136609	144882	126438	123341	128526	131230	138638	148574	138411	160055	142421	157481	0.120137	NA
P02463	Collagen alpha-1(IV) chain	Col4a1	P02463	P02463;F7CK55;P70165;Q3TP61;Q61436;Q63ZW6;Q80V57;Q8BNS7;Q9ESQ2	Col4a1	Collagen alpha-1(IV) chain	CO4A1_MOUSE	10	150297	147815	201457	114752	120712	140845	167169	151169	58185.5	36188.6	146348	77192.7	85662.7	76987.6	76859.2	0.120278	NA
Q9CWN7	CCR4-NOT transcription complex subunit 11	Cnot11	Q9CWN7	Q8C9T0;Q9CWN7	Cnot11	CCR4-NOT transcription complex subunit 11	CNO11_MOUSE	7	50495.5	42348.4	52237.8	48898.1	42003.9	52608.7	28263.4	53332.3	37237.7	55967.8	59494.9	57430.2	37060.4	49469.4	48601.3	0.120374	NA
Q9CY18	Sorting nexin-7	Snx7	Q9CY18	Q9CY18;F6RSR4;F7D3B8;F8WI30;Q3TC10;Q5M8N3	Snx7	Sorting nexin-7	SNX7_MOUSE	16	46932.7	51812.1	41101	35347.2	44404.3	42465.9	49003.6	45652.4	49496.1	44945.4	38598.1	46419.3	37848.6	41699.7	40794.4	0.120439	NA
Q9CY97	RNA polymerase II subunit A C-terminal domain phosphatase SSU72	Ssu72	Q9CY97	Q9CY97	Ssu72	RNA polymerase II subunit A C-terminal domain phosphatase SSU72	SSU72_MOUSE	8	29093.7	29077.5	34316	26676.7	34776.1	33277.7	27407.6	31517.2	33466.8	24636.7	31542.6	28621.5	35681.3	38119	34743.3	0.120481	NA
B1AY13	Ubiquitin carboxyl-terminal hydrolase 24	Usp24	B1AY13	B1AY13;E9PV45	Usp24	Ubiquitin carboxyl-terminal hydrolase 24	UBP24_MOUSE	69	81196	83109.5	79279.8	83956.5	87527.9	86698.5	79545	82137.8	78179.9	83612.4	81341.6	81359.8	77474.7	86355.7	82792.7	0.12078	NA
Q64FW2	All-trans-retinol 13,14-reductase	Retsat	Q64FW2	Q64FW2;A4FUU4;F7CW61;H3BJ51;H3BKK1	Retsat	All-trans-retinol 13,14-reductase	RETST_MOUSE	5	7225.67	10518.5		3070.41			5993.53	4360.26	6210.28	5226.51		5209.22	6172.72	10476.1	6872.87	0.120885	NA
A2AHL1	Anoctamin-3	Ano3	A2AHL1	A2AHL1	Ano3	Anoctamin-3	ANO3_MOUSE	10	19483.2	22731.2	21405.3	15205.9	17123.5	17405.4	21433.2	26091.1	16440	23556.9	27280.8	23632	25252	17111.1	16222.6	0.121162	NA
Q9QXB9	Developmentally-regulated GTP-binding protein 2	Drg2	Q9QXB9	Q9QXB9	Drg2	Developmentally-regulated GTP-binding protein 2	DRG2_MOUSE	27	105399	99327	113528	101232	99362.6	105955	103819	92812.8	107608	109556	109331	100842	91993.7	85557.1	100151	0.121211	NA
O35900	U6 snRNA-associated Sm-like protein LSm2	Lsm2	O35900	O35900;O35901;Q3U9X2;Q9EP83;Q9ES84	Lsm2	U6 snRNA-associated Sm-like protein LSm2	LSM2_MOUSE	7	128738	84665.2	88278.9	95588.8	89360.6	105553	68653.2	80160.3	66379.8	68716.6	90401.5	85797.2	87090.3	88378.6	86377.2	0.12122	NA
O08539	Myc box-dependent-interacting protein 1	Bin1	O08539	O08539;A0A3Q4EBK4;Q6P1B9	Bin1	Myc box-dependent-interacting protein 1	BIN1_MOUSE	46	827226	743243	784258	734578	750215	768034	747235	741181	785658	761251	777366	896556	915197	829765	814207	0.121428	NA
Q91XC8	Death-associated protein 1	Dap	Q91XC8	Q91XC8;Q3U706;A0A087WR57;A0A087WRC6	Dap	Death-associated protein 1	DAP1_MOUSE	1					8670.77	3488.33		19564.2	14592.4			15016.3	13045.9		10716.7	0.121518	NA
Q8BZ94	Zinc finger matrin-type protein 4	Zmat4	Q8BZ94	Q8BZ94	Zmat4	Zinc finger matrin-type protein 4	ZMAT4_MOUSE	5	22565.3	20025.3	16156.6	16557.4	4567.9	14596.7	18979.6	23717.4	24287.1	9051.88	12123.6	21468.6	17106	27688.1	19463.1	0.121531	NA
Q99JY3	GTPase IMAP family member 4	Gimap4	Q99JY3	Q99JY3	Gimap4	GTPase IMAP family member 4	GIMA4_MOUSE	4	6242.71	11500.2	20665.2	14482.4	21659.2	16520.3	8899.12	6742.99	10968.5		7454.85	9276.5	11952	8242	4497.64	0.122028	NA
Q9CQE1	Protein NipSnap homolog 3B	Nipsnap3b	Q9CQE1	Q9CQE1;B1AWZ3;B1AWZ5;G3X8S9;Q9D9L2	Nipsnap3b	Protein NipSnap homolog 3B	NPS3B_MOUSE	14	50558.2	41113.7	37794.6	50192.5	50648.1	48161.2	44219.3	37595.3	42972	33761.2	43375.6	39004.1	35809.6	46442.7	40149.7	0.12215	NA
P29699	Alpha-2-HS-glycoprotein	Ahsg	P29699	P29699;Q3TIU3;Q3UEK5;Q3UEK9;A0A338P703;A0A338P7G1;A0A338P7H5;O35399	Ahsg	Alpha-2-HS-glycoprotein	FETUA_MOUSE	18	132767	100858	120341	114206	117698	106962	121648	128579	99791	71256.4	111509	82311.3	127723	123299	107515	0.122359	NA
Q9CXW4	Large ribosomal subunit protein uL5	Rpl11	Q9CXW4	Q9CXW4;Q8VC94	Rpl11	Large ribosomal subunit protein uL5	RL11_MOUSE	10	195165	204901	184926	187899	170569	200548	186907	213995	216679	202759	202476	204996	179638	190817	178416	0.122411	NA
Q80YV2	Zinc finger C3HC-type protein 1	Zc3hc1	Q80YV2	Q80YV2;D3Z3D0;H3BKM2;Q3TI64	Zc3hc1	Zinc finger C3HC-type protein 1	ZC3C1_MOUSE	13	46072.1	46529	51803.7	43198.8	34786.1	34034.6	38942.7	39399.4	45267.7	32877.6	41743.2	47028.9	42288.1	46815	43430.9	0.12245	NA
P97429	Annexin A4	Anxa4	P97429	P97429;F7ANV6;Q7TMN7	Anxa4	Annexin A4	ANXA4_MOUSE	13	30612.7	25441.4	24054.4	23930.2	45265.5	30963	18716.3	26317.6	27271.6	14808.9	21137.6	21156.1	22112.3	26736.4	25172.8	0.122519	NA
Q8BHS3	Pre-mRNA-splicing factor RBM22	Rbm22	Q8BHS3	Q8BHS3	Rbm22	Pre-mRNA-splicing factor RBM22	RBM22_MOUSE	13	37010.3	46917.9	39919.4	40883.5	45168.1	36131.1	23300.7	30691.9	37433.5	40481.4	40333.1	34021.2	30409.2	39292.3	34228.1	0.122605	NA
Q60631	Growth factor receptor-bound protein 2	Grb2	Q60631	Q60631;Q3U5I5;B1AT92;Q3U1Q4	Grb2	Growth factor receptor-bound protein 2	GRB2_MOUSE	27	345941	336453	312088	342493	305271	324661	349161	357174	360195	334520	311531	343508	344001	337080	345934	0.122638	NA
P62317	Small nuclear ribonucleoprotein Sm D2	Snrpd2	P62317	P62317;Q14AF6	Snrpd2	Small nuclear ribonucleoprotein Sm D2	SMD2_MOUSE	12	156290	140254	155389	163501	146854	145220	135669	148934	145219	141625	134056	134691	142920	125694	141161	0.122807	NA
Q8BK08	Transmembrane protein 11, mitochondrial	Tmem11	Q8BK08	Q8BK08;E9Q933	Tmem11	Transmembrane protein 11, mitochondrial	TMM11_MOUSE	6	146699	160947	140326	133770	146075	136536	129292	132660	139205	140609	150542	152868	155730	143586	190622	0.12283	NA
Q8BZ21	Histone acetyltransferase KAT6A	Kat6a	Q8BZ21	Q8BZ21;A0A5F8MPX1;G3X940;Q3UPM9;Q3V1G6	Kat6a	Histone acetyltransferase KAT6A	KAT6A_MOUSE	1	1612.52	2617.71						3145.17	3232.9	890.763						0.122837	NA
Q9DCZ4	MICOS complex subunit Mic26	Apoo	Q9DCZ4	Q9DCZ4;Q3KNM9	Apoo	MICOS complex subunit Mic26	MIC26_MOUSE	10	364570	389464	315108	373357	358975	344938	351799	395924	358928	390982	408005	422486	363706	384474	357345	0.122902	NA
Q3TXX3	Protrudin	Zfyve27	Q3TXX3	Q3TXX3;E9Q4U6	Zfyve27	Protrudin	ZFY27_MOUSE	7	23938.2	25899.5	26844.7	30183.9	28010.4	32293.8	34878.3	34252.5	23945.9	28891.3	25327.5	24524.6	32766.6	29394.1	39283.5	0.122996	NA
B2RWC4	Gm88 protein	Lrrc73	B2RWC4;F6U1P7	B2RWC4;F6U1P7	Lrrc73	Gm88 protein	B2RWC4_MOUSE;F6U1P7_MOUSE	5	34901.2	40492.8	40299.5	34292.4	24270.2	45007.9	43746.4	45588.2	49486.6	31794.5	40032.4	29710.8	39391	38967.5	39188.8	0.123047	NA
Q9CPZ8	COX assembly mitochondrial protein homolog	Cmc1	Q9CPZ8	Q9CPZ8;Q9CVE7	Cmc1	COX assembly mitochondrial protein homolog	COXM1_MOUSE	3	28210.2	32751.5	30444	28507	24865.4	28510.4	24438	26588.5	24207.6	24982.9	19321.6	28154.4	22535	28514.4	21110.2	0.123058	NA
Q7TPM1	Protein PRRC2B	Prrc2b	Q7TPM1	Q7TPM1;F8WHT3	Prrc2b	Protein PRRC2B	PRC2B_MOUSE	24	17529.3	18385.4	16031.7	17360.6	17404	19359.5	15909.1	13628.7	14674.6	14416.4	16344.1	18630.3	16950.1	16797.9	14808.6	0.123345	NA
Q3TDX8	Cytochrome b5 reductase 4	Cyb5r4	Q3TDX8	Q3TDX8	Cyb5r4	Cytochrome b5 reductase 4	NB5R4_MOUSE	4	8244.31	19194.7	14652.4		7423.18	8512.64	8176.34	8519.1	8416.04	9254.9	10341.4	9708.32	6866.51	5961.01	10439.8	0.123371	NA
Q9CQJ4	E3 ubiquitin-protein ligase RING2	Rnf2	Q9CQJ4	Q9CQJ4;A0A087WRE9	Rnf2	E3 ubiquitin-protein ligase RING2	RING2_MOUSE	11	25165.3	19320.2	25123.2	22775.3	23926.2	20571.1	19280.7	14642.5	19949.4	12650.8	19964.9	19095.2	19420.4	20359	24591.3	0.123462	NA
Q9CZK6	Ankyrin repeat and SAM domain-containing protein 3	Anks3	Q9CZK6	Q9CZK6;A0A2R8VHN6;Q8R5E8	Anks3	Ankyrin repeat and SAM domain-containing protein 3	ANKS3_MOUSE	1	32631.2	44860.4	40661.2	37698.8	35659.5	31294.3	25499.4	27826.5	30282.2	23470.2	29417.9	39220.1	36538.3	32129.8	36596.4	0.123534	NA
Q8VHI3	GDP-fucose protein O-fucosyltransferase 2	Pofut2	Q8VHI3	Q8VHI3;B2RV73;Q3UHF9;Q3V1L7	Pofut2	GDP-fucose protein O-fucosyltransferase 2	OFUT2_MOUSE	16	21482.5	18324.6	20554.1	18789.3	21096.7	14169.1	16938.8	13643.5	13801.8	12964.9	14486.3	18128.3	16281.5	19174.7	23505.7	0.123611	NA
Q9R0L6	Pericentriolar material 1 protein	Pcm1	Q9R0L6	Q9R0L6;A0A1B0GT33;B2RSW8	Pcm1	Pericentriolar material 1 protein	PCM1_MOUSE	35	40242.4	43718.2	38362.6	41074	40143.7	47792.9	46624.2	42003	43556.5	46376.4	46404.5	45694.6	37898.7	42668.4	40614	0.123681	NA
Q8C196	Carbamoyl-phosphate synthase [ammonia], mitochondrial	Cps1	Q8C196	Q8C196	Cps1	Carbamoyl-phosphate synthase [ammonia], mitochondrial	CPSM_MOUSE	1		30487.8	21245.4			16391.6	24330	29713.2		25536.7	33030.5	23181.2	13090.3	16245.2		0.123804	NA
Q3UFQ8	Capping protein, Arp2/3 and myosin-I linker protein 3	Carmil3	Q3UFQ8	Q3UFQ8	Carmil3	Capping protein, Arp2/3 and myosin-I linker protein 3	CARL3_MOUSE	12	16088.8	11934.2	11094.8	13035.9	8885.02	10437.9	17432.7	12071.5	12316.7	11142.3	6948.76	9899.79	10220.4	9606.85	9931.28	0.123811	NA
Q9JIX0	Transcription and mRNA export factor ENY2	Eny2	Q9JIX0	Q9JIX0;A0A2I3BRK6	Eny2	Transcription and mRNA export factor ENY2	ENY2_MOUSE	6	57700.3	54173.6	62246.7	58792.4	65802.3	57820.6	53615.8	60720.8	52889.2	44714.1	55049.4	49339.6	53551.4	49129.3	60020	0.123826	NA
Q8VEG6	CCR4-NOT transcription complex subunit 6-like	Cnot6l	Q8VEG6	Q8VEG6;D3YXZ0	Cnot6l	CCR4-NOT transcription complex subunit 6-like	CNO6L_MOUSE	5	13664.8	8918.1		4084.34	9366	8726.59	10397.9		11719.5	13838.2	14690.4	10304.8	12683.6	11341.8	11087.2	0.123935	NA
Q8BU88	Large ribosomal subunit protein uL22m	Mrpl22	Q8BU88	Q8BU88	Mrpl22	Large ribosomal subunit protein uL22m	RM22_MOUSE	8	48600.2	39936.5	38495.4	39266.9	46223.7	44909.1	41872.8	39989	43745.1	36214.2	38559	33975.9	41183.2	35462.1	37471.6	0.124029	NA
P02089	Hemoglobin subunit beta-2	Hbb-b2	P02089	P02089;Q549D9;Q54AH9;Q9QUN8;A8DV41;A8DV59;D0U284;D0U285;D0U293;D4N6M2;D4N6N2;D4N6N9;D4N6U4	Hbb-b2	Hemoglobin subunit beta-2	HBB2_MOUSE	11	3356560	2231290	151884	37904.6	2154830	1420780	1891550	3597060	1986250	1255010	1908070	1300620	3557270	2941230	3837280	0.124321	NA
O35114	Lysosome membrane protein 2	Scarb2	O35114	O35114	Scarb2	Lysosome membrane protein 2	SCRB2_MOUSE	11	77565.7	63941.3	78214.6	70343.7	78643.8	76524.7	74911	72432.3	71111	56096.5	68572.3	62076.6	79845	66165.3	78649.7	0.124367	NA
P62073	Mitochondrial import inner membrane translocase subunit Tim10	Timm10	P62073	P62073	Timm10	Mitochondrial import inner membrane translocase subunit Tim10	TIM10_MOUSE	19	502163	456248	540164	481652	573008	504867	429404	434207	463902	443119	481621	430501	515495	439739	501530	0.124389	NA
Q8BMS9	Ras association domain-containing protein 2	Rassf2	Q8BMS9	Q8BMS9;A2APB1	Rassf2	Ras association domain-containing protein 2	RASF2_MOUSE	6	16942.8	16621.5	26281.2	15932.9	19266.6	23860.5	14419.6	14820.4	14907	14309.8	11536.3	18372.8	15520.2	11513.3	12714	0.12457	NA
O88809	Neuronal migration protein doublecortin	Dcx	O88809	O88809;A0A8K1Z7Y0;Q3V349;Q6PGI2;Q8C852;Q9CXL6	Dcx	Neuronal migration protein doublecortin	DCX_MOUSE	7	12115.7	10799.2	14170.4	10199	12252.9	11635.4	13357	15712.4	11537.2	9312.3	13816.8	7949.44	8211.01	10656	7988.98	0.124691	NA
Q05CL8	La-related protein 7	Larp7	Q05CL8	Q05CL8;I3PQW3;A3KML4	Larp7	La-related protein 7	LARP7_MOUSE	19	31220.8	30917	27733.4	30785	26594.2	25066	29006.1	29578	31803.5	18582.3	27491.8	29057.5	29659.9	32990.7	36616.9	0.124735	NA
O88824	Protein JTB	Jtb	O88824	O88824;Q542D4;D3Z4D1;Q3UJR4	Jtb	Protein JTB	JTB_MOUSE	1	10466		8965.31	16014.3	8652.19	12595.2		6676.87	5176.33		13246.2	8164.29	8183.89	7352.49	7406.05	0.12475	NA
Q920N7	Synaptotagmin-12	Syt12	Q920N7	Q920N7;Q14AG7	Syt12	Synaptotagmin-12	SYT12_MOUSE	18	174314	209154	141605	139309	154682	165154	177815	196996	179088	179134	182143	200443	194097	207510	184637	0.124764	NA
Q8K2Q0	COMM domain-containing protein 9	Commd9	Q8K2Q0	Q8K2Q0	Commd9	COMM domain-containing protein 9	COMD9_MOUSE	14	35056.3	31284.7	33600.5	28725.1	33518.8	29523.7	32622.4	30644.6	34298.1	33285.2	30162.5	34914.1	38482	34661	34805.1	0.124831	NA
Q3B7Z2	Oxysterol-binding protein 1	Osbp	Q3B7Z2	Q3B7Z2	Osbp	Oxysterol-binding protein 1	OSBP1_MOUSE	44	142783	140742	140021	131397	128552	127366	136761	134245	133426	115442	128473	142076	129900	130123	127366	0.124991	NA
E9Q1W0	calcium/calmodulin-dependent protein kinase	Camk2d	E9Q1W0	E9Q1V9;E9Q1W0;Q8C8X9;E9PXV3;F6RWZ9;Q3V1X9	Camk2d	calcium/calmodulin-dependent protein kinase	E9Q1W0_MOUSE	4	170310	170438	169313	170148	148195	163747	193902	205138	173284	150140	176332	161522	184075	135519	148936	0.125049	NA
A0A286YDA5	G protein-coupled receptor kinase	GRK6	A0A286YDA5;A0A286YDZ5;O70296;Q3TTW2	A0A286YDA5;A0A286YDZ5;O70296;Q3TTW2	GRK6;Grk6	G protein-coupled receptor kinase	A0A286YDA5_MOUSE;A0A286YDZ5_MOUSE;O70296_MOUSE;Q3TTW2_MOUSE	1	6145.73	7313.95	3904.29	5637.86	6174.39				4823.84	5057.95				1787.06	2088.86	0.125075	NA
P60824	Cold-inducible RNA-binding protein	Cirbp	P60824	P60824;D3YU80;K4DI65	Cirbp	Cold-inducible RNA-binding protein	CIRBP_MOUSE	6	73069.3	55973.9	103552	105353	83946.9	84666.1	76095	47477.1	62316.7	54814.4	67372.5	62267.9	70056.2	59541.3	72299.4	0.12525	NA
Q8CHR6	Dihydropyrimidine dehydrogenase [NADP(+)]	Dpyd	Q8CHR6	Q8CHR6;Q80XT4	Dpyd	Dihydropyrimidine dehydrogenase [NADP(+)]	DPYD_MOUSE	3		4525.95	3033.3	3609.07	2466.51	3085.04				1885.18		1651.71	4000.41	3006.05	2466.49	0.125326	NA
P06537	Glucocorticoid receptor	Nr3c1	P06537	P06537;E9Q310;Q05DD1;E9Q8A6	Nr3c1	Glucocorticoid receptor	GCR_MOUSE	16	37926.5	32438.2	33492.8	34279.9	34242.8	39254.2	27705.7	29338.3	34376.8	34055.2	29094.4	28188	33005.9	26844.4	30376.5	0.125382	NA
Q9D4F8	Gamma-tubulin complex component 4	Tubgcp4	Q9D4F8	Q9D4F8;Q3U6E9;Q543T6;Q8BKL6;Q8BWR3;Q8BYN2	Tubgcp4	Gamma-tubulin complex component 4	GCP4_MOUSE	10	15371.1	16415.8	14609.6	10911.4	10746	15051	15259.7	14818.6	12777.9	13663.7	10765.6	12324.2	8815.27	12749.1	13421.9	0.125468	NA
P05063	Fructose-bisphosphate aldolase C	Aldoc	P05063	P05063	Aldoc	Fructose-bisphosphate aldolase C	ALDOC_MOUSE	47	2323580	2554920	2366870	2382470	2286450	2371730	2424820	2560490	2707340	2407780	2666000	2750380	2452750	2613510	2541510	0.125601	NA
Q76MZ3	Serine/threonine-protein phosphatase 2A 65 kDa regulatory subunit A alpha isoform	Ppp2r1a	Q76MZ3	Q76MZ3;Q7TMX2;Q8C2E1	Ppp2r1a	Serine/threonine-protein phosphatase 2A 65 kDa regulatory subunit A alpha isoform	2AAA_MOUSE	60	1294100	1286360	1362420	1315540	1280470	1325290	1333350	1342980	1397830	1342520	1307820	1403890	1411560	1346530	1408650	0.125653	NA
P27601	Guanine nucleotide-binding protein subunit alpha-13	Gna13	P27601	P27601;Q3UE40	Gna13	Guanine nucleotide-binding protein subunit alpha-13	GNA13_MOUSE	30	133545	128733	133553	154605	139388	144177	124362	134212	137355	134653	148994	140423	143086	133418	155320	0.125746	NA
Q91WM1	Spermatid perinuclear RNA-binding protein	Strbp	Q91WM1	Q91WM1	Strbp	Spermatid perinuclear RNA-binding protein	STRBP_MOUSE	25	56481.4	51746.4	51885.6	58187.7	57270.8	56393.6	52734.3	67940	57238.5	59265.4	68440	63538.5	58211.9	50755.5	56036.6	0.125996	NA
Q80XC6	Nuclear exosome regulator NRDE2	Nrde2	Q80XC6	Q80XC6	Nrde2	Nuclear exosome regulator NRDE2	NRDE2_MOUSE	1			17826.7	11827.1	8949.8	13458.6							12266.4		11012.9	0.12601	NA
Q8BFY9	Transportin-1	Tnpo1	Q8BFY9	Q8BFY9;Q3TKD0	Tnpo1	Transportin-1	TNPO1_MOUSE	20	61802.1	59520.2	55507.1	54907.6	50889.8	53162.8	53524.3	49212	54367.5	42344.9	48138.2	58090.5	55296.6	57128.7	68188.4	0.12616	NA
Q6ZQ53	MKIAA0765 protein (Fragment)	Cpne1	Q6ZQ53	Q8R4X3;F6YJB6;Q6ZQ53;V9GXJ1	Cpne1	MKIAA0765 protein (Fragment)	Q6ZQ53_MOUSE	17	35558.3	32922.1	33412.4	31316.6	27252.2	34670.1	31246.8	36778.7	36725.9	30282.3	30716.2	30931.2	30980.3	30163.8	31035.7	0.126213	NA
Q8BYM8	Probable cysteine--tRNA ligase, mitochondrial	Cars2	Q8BYM8	Q8BYM8;G3X975;Q8BW29;Q8BY51;A0A1B0GR87;A0A1B0GSW7;Q9CX12	Cars2	Probable cysteine--tRNA ligase, mitochondrial	SYCM_MOUSE	20	39571.7	45740	40363.7	38060.2	33822.5	34062.6	40683.5	38525.4	40591.8	40881.7	40061.4	41851	44978.6	35670.1	44935.8	0.126264	NA
P22682	E3 ubiquitin-protein ligase CBL	Cbl	P22682	P22682;A0A0U1RP47;A0A0U1RQ85;A0A0X1KG61;Q2M4H7	Cbl	E3 ubiquitin-protein ligase CBL	CBL_MOUSE	33	47600	42971.9	40075.4	40568.3	35829.8	40586.6	43904.3	43139.9	42925.2	42387.2	44657.4	43879.7	42787.5	42488.4	45742.8	0.126306	NA
Q6NXW8	Pcdhga12 protein	Pcdhga12	Q6NXW8	A0A0A6YW27;A0A0A6YXT1;Q5DTQ9;Q6DD96;Q6NXW8;Q6PHX8;Q8BNI7;Q8BS92;Q8C8Z4;Q8C924;Q91XX6;Q91XY0;Q91XY1;Q91XY2;Q91XY3;Q91XY7;Q91XY8;Q91XZ0;Q9Z1B0	Pcdhga12	Pcdhga12 protein	Q6NXW8_MOUSE	3	17549.8	12805.8	18908.4	10433.7	7425.67	14508.8	13627	7564.81	7041	11123.4		5974.12	9565.61	14747.8	13629.5	0.126474	NA
Q8BH59	Electrogenic aspartate/glutamate antiporter SLC25A12, mitochondrial	Slc25a12	Q8BH59	Q8BH59;V9GXX9	Slc25a12	Electrogenic aspartate/glutamate antiporter SLC25A12, mitochondrial	S2512_MOUSE	61	2364280	2362960	2590760	2496490	2628450	2628020	2617870	2394840	2477920	2646690	2728190	2589020	2530960	2562620	2435180	0.126491	NA
Q6ZPT1	Kelch-like protein 9	Klhl9	Q6ZPT1	Q6ZPT1;Q8C7P1	Klhl9	Kelch-like protein 9	KLHL9_MOUSE	10	15556.2	18404.7	19756	22745.6	26164.6	28282.8	21945.3	14826.4	20155.5	23354	17989.3	18300	23538.3	16647.2	10748.3	0.126497	NA
Q91YD9	Actin nucleation-promoting factor WASL	Wasl	Q91YD9	Q91YD9;Q3TXX8;Q3UGK7;Q3UQ99;Q7TPN5	Wasl	Actin nucleation-promoting factor WASL	WASL_MOUSE	26	152613	172210	138819	141550	130237	146806	148370	150863	167084	168637	165077	161337	155282	160564	144732	0.126537	NA
Q9EQS3	c-Myc-binding protein	Mycbp	Q9EQS3	Q9EQS3;A2A7K5;Q3V1X1;Q8C5M8	Mycbp	c-Myc-binding protein	MYCBP_MOUSE	10	54613.8	52162.2	57737.1	46067.8	55686.5	50177.8	53261.1	42395.1	42593.5	38191	39255.3	52427	45452.4	38065.5	47521.4	0.126583	NA
Q3TFD2	Lysophosphatidylcholine acyltransferase 1	Lpcat1	Q3TFD2	Q3TFD2;Q8BJT4	Lpcat1	Lysophosphatidylcholine acyltransferase 1	PCAT1_MOUSE	5	38591.4	36238.2	40401.4	42723.9	49401.6	26062.7	39773.3	62300.9	50712.6	54301.3	52379	52865.9	43196.9	47589	42362.4	0.126584	NA
Q5FW52	Muscular LMNA-interacting protein	Mlip	Q5FW52	Q5FW52;A2RRY2;V9GX62;V9GXA0;V9GXP3;V9GXX2	Mlip	Muscular LMNA-interacting protein	MLIP_MOUSE	24	35549.8	31502.8	31315.5	26187.2	22277.6	29643	32836.6	32026.3	30511.8	25426.4	32221.7	34710.4	30807.8	30958	32293.7	0.126661	NA
Q8VHW2	Voltage-dependent calcium channel gamma-8 subunit	Cacng8	Q8VHW2	Q8VHW2;F7CZ64;S4R2F1;A0A0N4SWF8	Cacng8	Voltage-dependent calcium channel gamma-8 subunit	CCG8_MOUSE	17	297528	304346	244338	261338	230693	227956	256129	229140	227000	238998	240159	281530	247902	300992	304466	0.126997	NA
A0A1L1SQI7	LysM, putative peptidoglycan-binding, domain containing 2	Lysmd2	A0A1L1SQI7;G3X915	A0A1L1SQI7;G3X915	Lysmd2	LysM, putative peptidoglycan-binding, domain containing 2	A0A1L1SQI7_MOUSE;G3X915_MOUSE	1	54467.2	59523.4	75756	72253.7	82757.8	82769.4	63477.5	70153.1	47825.5	53752.2	69728.6	66177.8	68546.7	69827.2	68638.3	0.12707	NA
Q80WG7	E3 ubiquitin-protein ligase Trim36	Trim36	Q80WG7	Q80WG7;A0A494B9M7;E9Q3A0	Trim36	E3 ubiquitin-protein ligase Trim36	TRI36_MOUSE	8	13658.6	8928.82	11914.9	24046.5	18413.3	14953.5	13275.9	10934.2	16345.2	15199	12625.5	12143.6	10475.4	10729.5	18004.5	0.127626	NA
Q3TRM4	Patatin-like phospholipase domain-containing protein 6	Pnpla6	Q3TRM4	Q3TRM4;A0A140LHU9;A0A140LI54;A0A140LHJ7;A0A140LJH3;A0A140LJI6	Pnpla6	Patatin-like phospholipase domain-containing protein 6	PLPL6_MOUSE	17	190287	182503	181641	196587	216608	188625	183380	172117	186166	192841	241982	205188	202073	193411	175368	0.127667	NA
Q925F2	Endothelial cell-selective adhesion molecule	Esam	Q925F2	Q925F2;Q3U102	Esam	Endothelial cell-selective adhesion molecule	ESAM_MOUSE	4	14769.7	16654.6	17848.9	13040.9	15585.3	10548.5	13372.5	15399.6	15304.4	6997.45	10110.3	13752	15750.1	17431.1	10580.3	0.127692	NA
Q3V425	Uncharacterized protein (Fragment)	Arhgap17	Q3V425	Q3V425	Arhgap17	Uncharacterized protein (Fragment)	Q3V425_MOUSE	1			8090.74	4763.01					2115.48		4046.13	5610.55		4507.81	4835.02	0.127788	NA
P11679	Keratin, type II cytoskeletal 8	Krt8	P11679	P11679	Krt8	Keratin, type II cytoskeletal 8	K2C8_MOUSE	51	407071	348460	391562	411933	508610	625671	386441	270383	305283	281983	424978	301062	257838	271897	501035	0.127842	NA
Q5F2E8	Serine/threonine-protein kinase TAO1	Taok1	Q5F2E8	Q5F2E8;Q6ZQ29;B2RX66;Q3UUG1;Q3V3V4	Taok1	Serine/threonine-protein kinase TAO1	TAOK1_MOUSE	47	101259	103676	96440	85751.3	89680.7	96262.2	95394.2	90540.3	89389.3	85952.5	97039.7	102341	97238.3	101611	99420.5	0.127862	NA
Q91Y86	Mitogen-activated protein kinase 8	Mapk8	Q91Y86	Q91Y86;G3X8U9;A6P3E4;Q544A0;Q7TSJ7	Mapk8	Mitogen-activated protein kinase 8	MK08_MOUSE	10	92196.9	105084	111313	108122	105562	94686.6	125026	109415	111493	106126	110678	109388	102952	99178.4	100531	0.127967	NA
Q8R0H9	ADP-ribosylation factor-binding protein GGA1	Gga1	Q8R0H9	Q8R0H9;A0A2R8VI72;Q3TB03	Gga1	ADP-ribosylation factor-binding protein GGA1	GGA1_MOUSE	19	106605	123893	107252	113282	105311	113267	113351	110973	116163	96582.9	110704	109515	123883	117015	121732	0.127969	NA
E1U8D0	Protein SOGA1	Soga1	E1U8D0	E1U8D0;A2ACV6	Soga1	Protein SOGA1	SOGA1_MOUSE	4	2490.48	3826.27	6448.35	5147.57	3767.22	2716.41	5490.04	5906.35	8324.39	2771.66	3793.38		3052.03	3003.3	4770.05	0.127997	NA
Q8C0E9	Pleckstrin and Sec7 domain containing 3	Psd3	Q8C0E9	E9PUC5;Q8C0E9	Psd3	Pleckstrin and Sec7 domain containing 3	Q8C0E9_MOUSE	1	408969	460151	262718	387875	273172	365014	306451	351681	289625	358801	256431	235718	240495	255689	192124	0.128075	NA
P53702	Holocytochrome c-type synthase	Hccs	P53702	P53702;Q8BP79	Hccs	Holocytochrome c-type synthase	CCHL_MOUSE	13	51910.7	53440.5	51138.6	49980.1	42946.2	46353.9	44446.6	42536.5	47209.6	45259.6	45163.9	50753.2	43695.5	51235.8	52814.1	0.128148	NA
Q9R1P0	Proteasome subunit alpha type-4	Psma4	Q9R1P0	Q9R1P0;E9PW69;E9Q0X0;Q3UCF0	Psma4	Proteasome subunit alpha type-4	PSA4_MOUSE	16	252461	237559	254731	253227	260582	254146	238024	235636	221180	247540	196136	238488	230380	235876	235984	0.128223	NA
Q9D1G3	Protein-cysteine N-palmitoyltransferase HHAT-like protein	Hhatl	Q9D1G3	Q9D1G3	Hhatl	Protein-cysteine N-palmitoyltransferase HHAT-like protein	HHATL_MOUSE	8	57924.3	51406.8	69422	48361.3	37266.2	46550.9	52145.4	63438.9	43616.9	57767.5	68040.4	54803.8	47115.5	55530.9	51844.1	0.128328	NA
P56379	ATP synthase subunit ATP5MPL, mitochondrial	Atp5mpl	P56379	P56379;A0A1Y7VLP0	Atp5mpl	ATP synthase subunit ATP5MPL, mitochondrial	ATP68_MOUSE	3	615823	647861	723087	840319	676879	649557	744250	723841	904239	868236	815934	768164	675695	731746	692432	0.128376	NA
Q6P1B3	PILR alpha-associated neural protein	Pianp	Q6P1B3	Q6P1B3;A0A0N4SVY3	Pianp	PILR alpha-associated neural protein	PIANP_MOUSE	1	33666	57626.3	49191.5	39923.3	34306.7	43149.8	22338.5	36436.3		20885.8	21283.2	35858		35110	48392.5	0.128541	NA
A0A411ACW5	Voltage-dependent calcium channel alpha2/delta-2 transcript variant 3	Cacna2d2	A0A411ACW5	A0A411ACW5	Cacna2d2	Voltage-dependent calcium channel alpha2/delta-2 transcript variant 3	A0A411ACW5_MOUSE	2	4575.66	12154.7	15454.2	9842.93	11627.4	4126.06	2144.16	5431.68	5669.75	8704.76	6821.83	2883.5	11169.6	10746.7	13383	0.128657	NA
Q6A098	Selenocysteine insertion sequence-binding protein 2-like	Secisbp2l	Q6A098	Q6A098;A2AQE2;F6QQ13;Q6IR00	Secisbp2l	Selenocysteine insertion sequence-binding protein 2-like	SBP2L_MOUSE	2		4121.72	3878.44	2629.87	4729.02	4872.27	4824.09	3279.96	2131.99		7304.73			8085.32	5071.83	0.128663	NA
E9Q9K8	A kinase (PRKA) anchor protein 6	Akap6	E9Q9K8;Q3UHI8	E9Q9K8;Q2VEB3;Q2VEB4;Q3UHI8;Q3UHR2;Q6PGB9	Akap6	A kinase (PRKA) anchor protein 6	E9Q9K8_MOUSE;Q3UHI8_MOUSE	18	12068.7	16121.3	15225	13251.9	8130.17	14418.8	15583.5	14623.2	16595.6	8847.07	11973.6	12100.4	15204.8	13030.9	12087.5	0.128748	NA
Q8K0C8	Cytochrome c oxidase assembly protein COX19	Cox19	Q8K0C8	Q8K0C8;S4R231	Cox19	Cytochrome c oxidase assembly protein COX19	COX19_MOUSE	5	19385.9	21216.4	22970.3	22159.8	12653.7	14355.9	16923.3	17410.3	19624.1	12070.2	16434.6	19354.8	18036.4	24981.1	32212.6	0.128889	NA
Q6PDX6	E3 ubiquitin-protein ligase Rnf220	Rnf220	Q6PDX6	Q6PDX6;A0A1Y7VMC0;Q9D4L6	Rnf220	E3 ubiquitin-protein ligase Rnf220	RN220_MOUSE	6	7758.15	7329.37	9649.1	13579.4	10678.7	9068.25	11587.5	9392.87	10114	12286.4	14708.3	11384.3	10203.1	14290.6	9379	0.128893	NA
Q3U4G3	Xyloside xylosyltransferase 1	Xxylt1	Q3U4G3	Q3U4G3	Xxylt1	Xyloside xylosyltransferase 1	XXLT1_MOUSE	5	17053.7	15335.1	18441	17673.5	13215.5	16477.7	16369.6	19914.5	23651.3	20757.4	18139.7	18134.6	16567.3	16104.6	13743.9	0.129075	NA
Q9D8Z1	Activating signal cointegrator 1 complex subunit 1	Ascc1	Q9D8Z1	Q9D8Z1;Q3UMX8	Ascc1	Activating signal cointegrator 1 complex subunit 1	ASCC1_MOUSE	3	4152.29	5270.1	3722.15	6036.24	8877.65	5425.4		3613.52	6068.91	3390.11	4053.27	4474.12	7871.14	5309.61	5291.15	0.129249	NA
Q8C3K5	Transmembrane protein 72	Tmem72	Q8C3K5	Q8C3K5	Tmem72	Transmembrane protein 72	TMM72_MOUSE	3	18190.4	15825.1	17713.3	17585.4	12929.6	13729.4	12862.5	7968.42			15882.9	15005.6		13379.4	18313	0.12925	NA
Q8R034	Anaphase-promoting complex subunit 13	Anapc13	Q8R034	Q8R034	Anapc13	Anaphase-promoting complex subunit 13	APC13_MOUSE	2	11418.7	11057.6	7899.96	9384.57	15990	11794.5	11488	18268.8	17790.2	9294.43	11686.5	10224.1	13419.6	14365	10637	0.12938	NA
Q6AW69	Cingulin-like protein 1	Cgnl1	Q6AW69	Q6AW69;B2RY19;D3Z3H4	Cgnl1	Cingulin-like protein 1	CGNL1_MOUSE	7	12077.3	13622.6	14764.2	14038.6	14734.9	17478.8	9598.55	8331.44	12107.6	11338.7	10781.5	8265.8	7344.07	16838.8	12944.7	0.129445	NA
Q80VJ2	Steroid receptor RNA activator 1	Sra1	Q80VJ2	Q80VJ2;A0A8Q0Q6H9;G3X8R2	Sra1	Steroid receptor RNA activator 1	SRA1_MOUSE	5	30320.1	34888.1	30380.1	30830	35658.8	30336.4	34486.6	35043.1	31248.6	36662.9	35641.6	34410.5	27858.8	32047	30925.9	0.12948	NA
O08691	Arginase-2, mitochondrial	Arg2	O08691	O08691;Q8R1Q7	Arg2	Arginase-2, mitochondrial	ARGI2_MOUSE	3	23478.2	14098.4	26186.5	18111.8	14058.4		11628.9	16958.9	15213.7	14255.5	13778.7	17877.8	22633.8	18288.9	26087.6	0.129489	NA
Q3UMB9	WASH complex subunit 4	Washc4	Q3UMB9	Q3UMB9	Washc4	WASH complex subunit 4	WASC4_MOUSE	31	59088.1	56720.8	54482.8	63503.3	61691.4	70929.6	66077.3	63945	56050	58914.8	67866.5	63397.1	63532.4	68438.6	64711.4	0.129591	NA
Q9CPP0	Nucleoplasmin-3	Npm3	Q9CPP0	Q9CPP0;Q3TAH3	Npm3	Nucleoplasmin-3	NPM3_MOUSE	2	5723	5350.26	12571.7	7373.61	12431.4	9602.21		11897.5	11917.1	5592.63	8423.8	6130.47	11341.8	12803.8	10588.1	0.12979	NA
Q3TUE1	Far upstream element (FUSE) binding protein 1	Fubp1	Q3TUE1	A0A0G2JE55;A0A0G2JGW9;Q0P6B2;Q3TUE1	Fubp1	Far upstream element (FUSE) binding protein 1	Q3TUE1_MOUSE	3	14589	22755.2	22098.6	14043.7	12421.3	19015.6	12485.3	15206.9	11759	9616.08	12104.6	13415.3	19732.4	11746.9	11447.6	0.129833	NA
Q9JIF7	Coatomer subunit beta	Copb1	Q9JIF7	Q9JIF7	Copb1	Coatomer subunit beta	COPB_MOUSE	66	117524	116368	121534	112546	115187	126639	114296	115127	108546	101620	107934	114968	112648	111735	113465	0.129846	NA
Q80TI0	Protein Aster-B	Gramd1b	Q80TI0	Q80TI0;A0A1D5RLT6;A0A1L1SQ42;D3YWR0;F7BFL8	Gramd1b	Protein Aster-B	ASTRB_MOUSE	32	54864.1	60303	52586.2	50676.9	46780.5	49505.7	47362.3	57297.4	47232.6	49106	49282.4	50257.4	51689.4	57684.6	54058.5	0.129879	NA
Q9CQV6	Microtubule-associated proteins 1A/1B light chain 3B	Map1lc3b	Q9CQV6	Q9CQV6;M0QWC2;Q2TBF9	Map1lc3b	Microtubule-associated proteins 1A/1B light chain 3B	MLP3B_MOUSE	4	722998	669597	657616	597971	623264	742666	566408	609774	602345	437747	596642	575546	664428	630755	516518	0.129919	NA
B7ZMP1	Xaa-Pro aminopeptidase 3	Xpnpep3	B7ZMP1	B7ZMP1	Xpnpep3	Xaa-Pro aminopeptidase 3	XPP3_MOUSE	12	61149.8	60542.5	72879.9	53799.7	54096.7	55612	53071	58661.7	59710.7	63006.3	60053.3	54166.1	51667.5	58933	59344.5	0.129932	NA
Q9ES74	Serine/threonine-protein kinase Nek7	Nek7	Q9ES74	Q9ES74;Q3TN15;Q8C5F7	Nek7	Serine/threonine-protein kinase Nek7	NEK7_MOUSE	13	75930.9	50392.5	67902.4	57190.3	72144.4	69436.4	50918.9	54930.4	57765.1	60006.8	72401.6	60950.4	72503.8	76644.5	71555.9	0.130286	NA
Q5U4E0	LHFPL tetraspan subfamily member 4 protein	Lhfpl4	Q5U4E0	Q5U4E0;A0A0N4SV06	Lhfpl4	LHFPL tetraspan subfamily member 4 protein	LHPL4_MOUSE	4	32379.4	32298.9	39225.8	32140.5	35107.3	34507.9	34452	39028.7	31808.3	25199.5	29186.2	37187.6	36895.3	42780.2	40725	0.130829	NA
Q3TVZ1	Catalase	Cat	Q3TVZ1;Q542K4;Q91XI2	Q3TVZ1;Q542K4;Q91XI2	Cat	Catalase	Q3TVZ1_MOUSE;Q542K4_MOUSE;Q91XI2_MOUSE	2	251813	242206	249024	174054	214414	247587	198239	216713	172484	190799	231990	223246	220503	226982	253006	0.130919	NA
Q9Z1Q2	Phosphatidylserine lipase ABHD16A	Abhd16a	Q9Z1Q2	Q9Z1Q2	Abhd16a	Phosphatidylserine lipase ABHD16A	ABHGA_MOUSE	34	99585.3	101120	109533	102780	95381.5	91590.8	91428.3	91920.1	98706.3	92369.6	102572	94729.4	93903	90004.4	94204.1	0.130989	NA
Q4V9Z5	Seizure 6-like protein 2	Sez6l2	Q4V9Z5	Q4V9Z5	Sez6l2	Seizure 6-like protein 2	SE6L2_MOUSE	19	164717	167688	136543	163749	144798	160273	180652	169639	174649	154197	149110	167453	165065	178025	171316	0.130996	NA
Q640L3	Cell cycle progression protein 1	Ccpg1	Q640L3	Q640L3;D3Z7R9	Ccpg1	Cell cycle progression protein 1	CCPG1_MOUSE	3	10966.9	8769.08		5773.41		7124.14	6746.67		5316.47			9568.96	9575.36	8408.19	6493.64	0.13101	NA
Q3TPX4	Exocyst complex component 5	Exoc5	Q3TPX4	Q3TPX4;E9PZ92;Q3U8A5	Exoc5	Exocyst complex component 5	EXOC5_MOUSE	45	131687	129062	131703	126699	129724	134492	127131	129485	130125	117008	128509	129045	130742	136270	135728	0.131052	NA
Q9D074	E3 ubiquitin-protein ligase MGRN1	Mgrn1	Q9D074	Q3TEL6;Q9D074;A2AAN9;A2AAP0;F7D0T8;Q8CAR4	Mgrn1	E3 ubiquitin-protein ligase MGRN1	MGRN1_MOUSE	19	39884.5	39422	35888.3	34320.6	35295.7	36337.1	41871.7	40121.2	40635.9	38202.3	34193.1	41510.2	35582.6	38187.5	40235.9	0.131136	NA
P29758	Ornithine aminotransferase, mitochondrial	Oat	P29758	P29758;Q3TG75;Q3UJK5;Q3UKT3	Oat	Ornithine aminotransferase, mitochondrial	OAT_MOUSE	36	213690	178017	212521	200295	198117	206943	204696	210361	235198	173539	201668	206145	220794	217540	245715	0.131143	NA
Q9QZE5	Coatomer subunit gamma-1	Copg1	Q9QZE5	Q9QZE5	Copg1	Coatomer subunit gamma-1	COPG1_MOUSE	50	80407.1	70145.7	70807.6	73019.1	79657.2	69300.6	73738.3	65949	66717.3	56402.5	69334.3	65110.2	68544.6	66058.8	68971.1	0.131166	NA
Q9DBH5	Vesicular integral-membrane protein VIP36	Lman2	Q9DBH5	Q9DBH5	Lman2	Vesicular integral-membrane protein VIP36	LMAN2_MOUSE	18	123002	115500	121288	94678	104580	107684	117052	108346	101337	95210.1	108550	121061	115726	123649	111324	0.131175	NA
S4R1M9	Oxysterol-binding protein-related protein 10	Osbpl10	S4R1M9	S4R1M9;A0A0R4J0F9;A0A5F8MQ99;S4R296	Osbpl10	Oxysterol-binding protein-related protein 10	OSB10_MOUSE	18	27191.5	31403.4	33826.5	35665	34355.7	30872.3	37142	39016.5	34943	23434.2	32316.6	33362.9	32623.8	32713.9	35101.4	0.131343	NA
O88879	Apoptotic protease-activating factor 1	Apaf1	O88879	O88879;G3XA09;Q5DU30	Apaf1	Apoptotic protease-activating factor 1	APAF_MOUSE	2	4966.71	9376.83	7343.53	9349.73	10792.5	8933.24	8607.1	7451.35	5652.22	10307.2	8372.08	9680.65	7895.01		2518.8	0.1314	NA
Q3U3R4	Lipase maturation factor 1	Lmf1	Q3U3R4	Q3U3R4;F6YC79;Q3T9P8;Q3UQQ2;Z4YJR1;D6RDS1	Lmf1	Lipase maturation factor 1	LMF1_MOUSE	6	38111.2	36659.9	41861	47101.1	38809.7	40544.4	39535.4	42372.1	45456.8	43352.1	44351.5	48183.8	52001.5	40690.8	57497.3	0.131415	NA
P16045	Galectin-1	Lgals1	P16045	P16045	Lgals1	Galectin-1	LEG1_MOUSE	14	349670	264469	393563	327435	384915	339297	285727	297916	305185	236297	290866	280826	263692	303045	323676	0.131512	NA
Q9Z0H8	CAP-Gly domain-containing linker protein 2	Clip2	Q9Z0H8	Q9Z0H8;Q6A090	Clip2	CAP-Gly domain-containing linker protein 2	CLIP2_MOUSE	90	231737	226040	226290	221499	222116	232999	218411	222554	226033	227699	233519	231279	243472	235005	226017	0.131819	NA
Q6ZQ29	Serine/threonine-protein kinase TAO2	Taok2	Q6ZQ29	Q6ZQ29	Taok2	Serine/threonine-protein kinase TAO2	TAOK2_MOUSE	27	43303.8	50205.5	41809.7	49712.2	44111	47489.4	48993.4	51443	55693.7	52052.3	47427.8	46810.3	53355.2	48868	50961.9	0.131823	NA
Q9Z2Q5	Large ribosomal subunit protein mL40	Mrpl40	Q9Z2Q5	Q9Z2Q5;D3Z7C0;Q3UKS6	Mrpl40	Large ribosomal subunit protein mL40	RM40_MOUSE	7	40117.8	45450.3	45012	48565.8	41981.4	52919	38030.6	39055.7	39853.4	47404.2	45194.1	39062.2	44617.6	45409.5	40894.5	0.131831	NA
P21278	Guanine nucleotide-binding protein subunit alpha-11	Gna11	P21278	P21278;Q3UPA1;Q91X95	Gna11	Guanine nucleotide-binding protein subunit alpha-11	GNA11_MOUSE	18	206709	204650	180102	180729	177939	187258	163493	172655	180468	200498	174167	169360	179370	170820	174817	0.131835	NA
Q6ZWV3	Large ribosomal subunit protein uL16	Rpl10	Q6ZWV3	P86048;Q6ZWV3;A2AM97;I7HLV2;Q3THJ6	Rpl10	Large ribosomal subunit protein uL16	RL10_MOUSE	17	560222	528300	530425	502992	491148	490252	520905	495865	523077	466825	544507	495598	500339	481375	504073	0.132172	NA
Q9JHS9	Spliceosome-associated protein CWC15 homolog	Cwc15	Q9JHS9	Q9JHS9	Cwc15	Spliceosome-associated protein CWC15 homolog	CWC15_MOUSE	9	60009.1	65303.3	58150.2	62739.7	55458.5	61122.3	54451.6	52971.6	62363.1	53336.7	56013.1	50902.5	57405.8	56063.7	55635.3	0.132297	NA
Q9CPX8	Cytochrome b-c1 complex subunit 10	Uqcr11	Q9CPX8	Q9CPX8;Q3UJV6	Uqcr11	Cytochrome b-c1 complex subunit 10	QCR10_MOUSE	2	168592	200382	132060	125653	93695.6	206413	146984	110807	153655	49242.1	104842	100110	139865	171039	141982	0.132339	NA
Q80TE0	RNA polymerase II-associated protein 1	Rpap1	Q80TE0	Q80TE0	Rpap1	RNA polymerase II-associated protein 1	RPAP1_MOUSE	9	6398.58	8639.36	17185.4	14294	11999.3	10495.9	15802.9	17811.5	14879.6	14981.7	19533.7	14835.5	17081.9	17042.6	14695.6	0.132339	NA
Q9QYY8	Spastin	Spast	Q9QYY8	A0A286YE25;A0A3B2WC92;Q9QYY8	Spast	Spastin	SPAST_MOUSE	19	29891.4	36120.4	29207.6	30523.1	28360.2	30266	35343.6	30480.1	29886.9	34700.9	34618.7	34350.9	34063.3	34056.6	33930.6	0.132378	NA
Q921W0	Charged multivesicular body protein 1a	Chmp1a	Q921W0	Q921W0	Chmp1a	Charged multivesicular body protein 1a	CHM1A_MOUSE	6	173346	169588	166120	174405	166807	171901	171878	189360	170790	173435	171276	171696	168412	164070	145827	0.132457	NA
P16388	Potassium voltage-gated channel subfamily A member 1	Kcna1	P16388	P16388;P16390;P63141;Q61762;Q3TZ64;Q8CA58;Q2KHP0	Kcna1	Potassium voltage-gated channel subfamily A member 1	KCNA1_MOUSE	25	231272	231692	240028	221571	248088	239534	251216	244784	251178	231342	285939	289016	244691	289404	268030	0.132528	NA
Q571I9	Aldehyde dehydrogenase family 16 member A1	Aldh16a1	Q571I9	Q571I9;A0A1B0GSU0;D3Z0B9	Aldh16a1	Aldehyde dehydrogenase family 16 member A1	A16A1_MOUSE	7	13872.9	13457.3	22681.4	20716.9	28076.7	22707.7	19182.1	16885.1	17222.8	16851	15043.6	14354.3	11097.8	16477.9	21869.1	0.132842	NA
[truncated: 8,259 more rows]
